# Supplementary material for: Natural variation and improved genome annotation of the emerging biofuel crop field pennycress (Thlaspi arvense)
Source: G3 (Bethesda). 2022 Apr 13;12(6):jkac084. doi: 10.1093/g3journal/jkac084 (PMC9157065; doi:10.1093/g3journal/jkac084)
Supplement: jkac084_Table_S1 [file jkac084_table_s1.xlsx]

## Sheet: Sheet1
	Table S1. Summary statistics of the Nanopore sequencing results
		All reads	Pass (Q≥7)
	Total Gigabases	7.72	6.51
	% Pass Gigabases		84.4%
	Total reads	12786842	10272041
	% Pass reads		80.3%
	N50 length	807	824
	Mean length	603.4	633.6
	Median length	476	517
	Max length	190345	7992
	Mean q	9.2	10.1
	Median q	9.6	10.1
