# Supplementary material for: Natural variation and improved genome annotation of the emerging biofuel crop field pennycress (Thlaspi arvense)
Source: G3 (Bethesda). 2022 Apr 13;12(6):jkac084. doi: 10.1093/g3journal/jkac084 (PMC9157065; doi:10.1093/g3journal/jkac084)
Supplement: jkac084_Table_S2 [file jkac084_table_s2.xlsx]

## Sheet: Sheet1
	Table S2. Raw counts and alignment rate by each sample.
	Reference Name	Accession Name	Origin	Replica	Illumina Read Counts		Nanopore Read counts	Alignment rates (%)
					10DAP	16DAP	10DAP	Illumina		Nanopore
								10DAP	16DAP	10DAP
	PC1	Ames 32908	Illinois, USA	Rep1	40490664	37140690		98.34	98.41
				Rep2	40298826	37080953		98.41	98.49
				Rep3	40457619	36770304		98.3	98.49
				Rep4	44912303	31650315		98.53	98.54
	PC2	Ames 32872	Armenia	Rep1	31880496	37700937		96.37	96.27
				Rep2	34654816	36760077		96.4	96.22
				Rep3	40448783	37123960		96.36	96.07
				Rep4	40325600	36356080		96.46	95.92
	PC3	Ames 31499	British Columbia, Canada	Rep1	40625548	36518400		98.29	98.56
				Rep2	40595768	37161868		98.42	98.65
				Rep3	37025084	37256121		98.36	98.58
				Rep4	40247492	37073124		98.52	98.5
	PC4	Ames 31497	Saskatchewan, Canada	Rep1	40019952	36813931		98.33	98.48
				Rep2	40850306	36488189		98.47	98.56
				Rep3	40452255	37212828		98.29	98.61
				Rep4	40622175	37201919		98.45	98.48
	PC5	Ames 29512	Ohio, USA	Rep1	32772330	37159060		98.19	98.23
				Rep2	33711822	37645994		98.16	98.48
				Rep3	38578104	37027457		98.23	98.33
				Rep4	40394440	36448344		98.25	98.38
	PC6	Ames 31026	Colorado, USA	Rep1	36586219	37269823		98.16	98.26
				Rep2	40172741	37349499		97.95	98.12
				Rep3	40291152	37899081		98.28	98.23
				Rep4	40993040	38148025		98.17	98.25
	PC7	Ames 31501	Manitoba Canada	Rep1	40232455	38270353		98.41	98.49
				Rep2	40142772	37636182		98.39	98.5
				Rep3	40831879	38501388		98.42	98.28
				Rep4	36290322	38259235		98.42	98.35
	PC8	Ames 31500	Alberta, Canada	Rep1	40789235	32581283		98.38	98.26
				Rep2	39932589	30144440		98.56	98.14
				Rep3	40723989	30298580		98.44	98.18
				Rep4	40405616	38621736		98.46	98.35
	PC9	Ames 31488	Ontario, Canada	Rep1	36275154	38089117		98.18	98.29
				Rep2	40333376	36983841		98.42	98.01
				Rep3	30369870	37848426		98.35	98.32
				Rep4	32222191	36610948		98.28	98.36
	PC10	Ames 30933	Magallanes, Chile	Rep1	32,725763	33672355		97.65	97.49
				Rep2	31561608	33607488		97.62	97.53
				Rep3	32634960	33599642		97.74	97.63
				Rep4	31519085	33723013		97.67	97.45
	PC11	Ames 30985	South Dakota, USA	Rep1	31552185	33573029		97.58	97.55
				Rep2	31577586	30279163		97.65	97.65
				Rep3	31535279	33752039		97.67	97.46
				Rep4	32616860	33703299		97.7	97.62
	PC12	Ames 24499	Former Serbia and Montenegro	Rep1	32719693	33898563		97.64	97.55
				Rep2	32562539	33803433		97.73	97.37
				Rep3	31547991	33738181		97.72	97.59
				Rep4	31639799	33593382		97.7	97.54
	PC13	Ames 29531	North Dakota, USA	Rep1	26888197	37930549		98.34	98.47
				Rep2	31377333	37897447		98.11	98.44
				Rep3	30439756	38027452		98.01	98.41
				Rep4	26637837	37350086		98.17	98.29
	PC14	Ames 22461	Poland	Rep1	31527244	33677222		97.66	97.3
				Rep2	32719954	32942273		97.64	97.34
				Rep3	31686233	32852496		97.71	97.39
				Rep4	32942727			97.86
	PC15	PI 650287	Bas-Rhin, France	Rep1	32814826	32946123		97.72	97.55
				Rep2	32860107	32904994		97.64	97.53
				Rep3	32710876	32911987		97.65	97.19
				Rep4	32910124	33333837		97.72	96.09
	PC16	PI 633415	Saxony, Germany	Rep1	32785492	33533743		97.61	95.71
				Rep2	32852246	33442404		97.79	95.95
				Rep3	32833086	33087675		97.69	97.41
				Rep4	32791226	32891206		97.56	97.23
	PC17	PI 650284	Thuringia, Germany	Rep1		32926350			97.32
				Rep2		32785321			97.44
				Rep3		32861999			97.39
				Rep4		32775801			97.58
	PC18	Ames 30982	Iowa, USA	Rep1	36792066	33031924		97.56	97.54
				Rep2	36973062	32895989		97.67	97.44
				Rep3	36765368	33007405		97.66	97.41
				Rep4	36903536	32937104		97.71	97.48
	PC19	Ames 31012	Colorado, USA	Rep1	32768745	33654426		97.57	96.24
				Rep2	32750112	33236622		97.4	95.85
				Rep3	32803852	33408620		97.62	96.09
				Rep4	32821294	33295491		97.66	95.95
	PC20	Ames 31498	Alberta, Canada	Rep1	30774110	33448981		98.08	95.93
				Rep2	32687921	33345158		98.06	96.17
				Rep3	32452711	33444075		98.15	96.73
				Rep4	32346485	33438946		98.03	96.25
	PC21	PI 650285	Saxony Germany	Rep1	40205282	38152518		98.16	98.21
				Rep2	36879035	38154193		98.14	98.23
				Rep3	40114004	37731224		98.13	98.24
				Rep4	32886457	37326659		98.45	98.28
	PC22	MN106	Minnesota USA	Rep1	37098957	37070110	12786842	98.02	98	84.7
				Rep2	37003442	37228458		98.08	98.04
				Rep3	36769315	37250078		98.01	98.04
				Rep4	36901078	37039798		98.02	98.03
