# Supplementary material for: Natural variation and improved genome annotation of the emerging biofuel crop field pennycress (Thlaspi arvense)
Source: G3 (Bethesda). 2022 Apr 13;12(6):jkac084. doi: 10.1093/g3journal/jkac084 (PMC9157065; doi:10.1093/g3journal/jkac084)
Supplement: jkac084_Table_S3 [file jkac084_table_s3.xlsx]

## Sheet: Sheet1
	Table S3. Description of the public data used in this study
	Short Read Archive under accession number	SRR802670
	Tissue	Total RNA isolated from: roots, cotyledons, leaves, stems, flowers, and seed pods.
	Instrument	Illumina HiSeq 2000
	Reads length	100 bp paired-end
	Total sequences	203003444
	Data from: Dorn, K. M., Fankhauser, J. D., Wyse, D. L., & Marks, M. D. (2013). De novo assembly of the pennycress (Thlaspi arvense) transcriptome provides tools for the development of a winter cover crop and biodiesel feedstock. The Plant Journal, 75(6), 1028-1038.
