# Supplementary material for: Natural variation and improved genome annotation of the emerging biofuel crop field pennycress (Thlaspi arvense)
Source: G3 (Bethesda). 2022 Apr 13;12(6):jkac084. doi: 10.1093/g3journal/jkac084 (PMC9157065; doi:10.1093/g3journal/jkac084)
Supplement: jkac084_Table_S4 [file jkac084_table_s4.xlsx]

## Sheet: Sheet1
	Table S4. Modifications of the existing pennycress gene models
	Pennycress_Gene_ID_v1	Pennycress_Gene_ID_V1.1	modification
	Ta1.0_00001	Ta1.1_00497
	Ta1.0_00002	Ta1.1_00498
	Ta1.0_00003	Ta1.1_00499
	Ta1.0_00004	Ta1.1_00500
	Ta1.0_00005	Ta1.1_00501
	Ta1.0_00006	Ta1.1_00502
	Ta1.0_00007	Ta1.1_00503	x
	Ta1.0_00008	Ta1.1_00504
	Ta1.0_00009	Ta1.1_00505
	Ta1.0_00010	Ta1.1_00506
	Ta1.0_00011	Ta1.1_00507
	Ta1.0_00012	Ta1.1_00508	x
	Ta1.0_00013	Ta1.1_00509
	Ta1.0_00014	Ta1.1_00510
	Ta1.0_00015	Ta1.1_00511
	Ta1.0_00016	Ta1.1_00512	x
	Ta1.0_00017	Ta1.1_00513
	Ta1.0_00018	Ta1.1_00514	x
	Ta1.0_00019	Ta1.1_00515
	Ta1.0_00020	Ta1.1_00516
	Ta1.0_00021	Ta1.1_00517
	Ta1.0_00022	Ta1.1_00518	x
	Ta1.0_00023	Ta1.1_00519
	Ta1.0_00024	Ta1.1_00520	x
	Ta1.0_00025	Ta1.1_00521	x
	Ta1.0_00026	Ta1.1_00522	x
	Ta1.0_00027	Ta1.1_00523	x
	Ta1.0_00028	Ta1.1_00524	x
	Ta1.0_00029	Ta1.1_00525
	Ta1.0_00030	Ta1.1_00526	x
	Ta1.0_00031	Ta1.1_00527	merges
	Ta1.0_00032
	Ta1.0_00033	Ta1.1_00528	x
	Ta1.0_00034	Ta1.1_00529
	Ta1.0_00035	Ta1.1_00530
	Ta1.0_00036	Ta1.1_027282
	Ta1.0_00037	Ta1.1_027283
	Ta1.0_00038	Ta1.1_00532	x
	Ta1.0_00039	Ta1.1_00533	x
	Ta1.0_00040	Ta1.1_00534
	Ta1.0_00041	Ta1.1_00535	x
	Ta1.0_00042	Ta1.1_00536
	Ta1.0_00043	Ta1.1_00537	x
	Ta1.0_00044	Ta1.1_00538
	Ta1.0_00045	Ta1.1_00539	x
	Ta1.0_00046	Ta1.1_00540	x
	Ta1.0_00047	Ta1.1_00541	x
	Ta1.0_00048	Ta1.1_00542
	Ta1.0_00049	Ta1.1_00543
	Ta1.0_00050	Ta1.1_00544
	Ta1.0_00051	Ta1.1_00545
	Ta1.0_00052	Ta1.1_00546	x
	Ta1.0_00053	Ta1.1_00547
	Ta1.0_00054	Ta1.1_00548
	Ta1.0_00055	Ta1.1_00549
	Ta1.0_00056	Ta1.1_00550	x
	Ta1.0_00057	Ta1.1_00551
	Ta1.0_00058	Ta1.1_00552
	Ta1.0_00059	Ta1.1_00553
	Ta1.0_00060	Ta1.1_00554
	Ta1.0_00061	Ta1.1_00555	x
	Ta1.0_00062	Ta1.1_00556	x
	Ta1.0_00063	Ta1.1_00557	x
	Ta1.0_00064	Ta1.1_00558
	Ta1.0_00065	Ta1.1_00559
	Ta1.0_00066	Ta1.1_00560
	Ta1.0_00067	Ta1.1_00561
	Ta1.0_00068	Ta1.1_00562	x
	Ta1.0_00069	Ta1.1_00563
	Ta1.0_00070	Ta1.1_00564	x
	Ta1.0_00071	Ta1.1_00565
	Ta1.0_00072	Ta1.1_00566
	Ta1.0_00073	Ta1.1_00567
	Ta1.0_00074	Ta1.1_00568	x
	Ta1.0_00075	Ta1.1_00569	x
	Ta1.0_00076	Ta1.1_00570	x
	Ta1.0_00077	Ta1.1_00571
	Ta1.0_00078	Ta1.1_00572	x
	Ta1.0_00079	Ta1.1_00573	x
	Ta1.0_00080	Ta1.1_00574	x
	Ta1.0_00081	Ta1.1_00575
	Ta1.0_00082	Ta1.1_00576
	Ta1.0_00083	Ta1.1_00577
	Ta1.0_00084	Ta1.1_00578
	Ta1.0_00085	Ta1.1_00579
	Ta1.0_00086	Ta1.1_00580
	Ta1.0_00087	Ta1.1_00581	x
	Ta1.0_00088	Ta1.1_00582
	Ta1.0_00089	Ta1.1_00583	x
	Ta1.0_00090	Ta1.1_00584
	Ta1.0_00091	Ta1.1_00585	x
	Ta1.0_00092	Ta1.1_00586
	Ta1.0_00093	Ta1.1_00587
	Ta1.0_00094	Ta1.1_00588
	Ta1.0_00095	Ta1.1_00589	x
	Ta1.0_00096	Ta1.1_00590	x
	Ta1.0_00097	Ta1.1_00591	x
	Ta1.0_00098	Ta1.1_00592	x
	Ta1.0_00099	Ta1.1_00593	x
	Ta1.0_00100	Ta1.1_00594	x
	Ta1.0_00101	Ta1.1_00595	merges
	Ta1.0_00102
	Ta1.0_00103	Ta1.1_00596
	Ta1.0_00104	Ta1.1_00597	x
	Ta1.0_00105	Ta1.1_00598
	Ta1.0_00106	Ta1.1_00599
	Ta1.0_00107	Ta1.1_00600	x
	Ta1.0_00108	Ta1.1_00601	x
	Ta1.0_00109	Ta1.1_00602	x
	Ta1.0_00110	Ta1.1_00603
	Ta1.0_00111	Ta1.1_00604	x
	Ta1.0_00112	Ta1.1_00605	x
	Ta1.0_00113	Ta1.1_00606	x
	Ta1.0_00114	Ta1.1_00607	x
	Ta1.0_00115	Ta1.1_00608	x
	Ta1.0_00116	Ta1.1_00609	x
	Ta1.0_00117	Ta1.1_00610
	Ta1.0_00118	Ta1.1_00611	x
	Ta1.0_00119	Ta1.1_00612	x
	Ta1.0_00120	Ta1.1_00613	x
	Ta1.0_00121	Ta1.1_00614
	Ta1.0_00122	Ta1.1_00615
	Ta1.0_00123	Ta1.1_00616
	Ta1.0_00124	Ta1.1_00617
	Ta1.0_00125	Ta1.1_00618	x
	Ta1.0_00126	Ta1.1_00619
	Ta1.0_00127	Ta1.1_00620	x
	Ta1.0_00128	Ta1.1_00621
	Ta1.0_00129	Ta1.1_00622	x
	Ta1.0_00130	Ta1.1_00623
	Ta1.0_00131	Ta1.1_00624	x
	Ta1.0_00132	Ta1.1_00625
	Ta1.0_00133	Ta1.1_00626	x
	Ta1.0_00134	Ta1.1_00627	x
	Ta1.0_00135	Ta1.1_00628	x
	Ta1.0_00136	Ta1.1_00629
	Ta1.0_00137	Ta1.1_00630
	Ta1.0_00138	Ta1.1_00631	x
	Ta1.0_00139	Ta1.1_00632	x
	Ta1.0_00140	Ta1.1_00634	x
	Ta1.0_00141	Ta1.1_00635
	Ta1.0_00142	Ta1.1_00636	x
	Ta1.0_00143	Ta1.1_00637
	Ta1.0_00144	Ta1.1_00638	x
	Ta1.0_00145	Ta1.1_00639
	Ta1.0_00146	Ta1.1_00640
	Ta1.0_00147	Ta1.1_00641
	Ta1.0_00148	Ta1.1_00642
	Ta1.0_00149	Ta1.1_00643
	Ta1.0_00150	Ta1.1_00644
	Ta1.0_00151	Ta1.1_00645
	Ta1.0_00152	Ta1.1_00646
	Ta1.0_00153	Ta1.1_00647
	Ta1.0_00154	Ta1.1_00648
	Ta1.0_00155	Ta1.1_00649
	Ta1.0_00156	Ta1.1_00650
	Ta1.0_00157	Ta1.1_00651
	Ta1.0_00158	Ta1.1_00652	x
	Ta1.0_00159	Ta1.1_00653	x
	Ta1.0_00160	Ta1.1_00654	x
	Ta1.0_00161	Ta1.1_00655
	Ta1.0_00162	Ta1.1_00656	x
	Ta1.0_00163	Ta1.1_00657	x
	Ta1.0_00164	Ta1.1_00658	x
	Ta1.0_00165	Ta1.1_00659
	Ta1.0_00166	Ta1.1_00660	x
	Ta1.0_00167	Ta1.1_00661
	Ta1.0_00168	Ta1.1_00662	x
	Ta1.0_00169	Ta1.1_00663
	Ta1.0_00170	Ta1.1_00664	x
	Ta1.0_00171	Ta1.1_00665	x
	Ta1.0_00172	Ta1.1_00666
	Ta1.0_00173	Ta1.1_00667	x
	Ta1.0_00174	Ta1.1_00668	x
	Ta1.0_00175	Ta1.1_00669
	Ta1.0_00176	Ta1.1_00670
	Ta1.0_00177	Ta1.1_00671	x
	Ta1.0_00178	Ta1.1_00672
	Ta1.0_00179	Ta1.1_00673	x
	Ta1.0_00180	Ta1.1_00674
	Ta1.0_00181	Ta1.1_00675
	Ta1.0_00182	Ta1.1_00676	x
	Ta1.0_00183	Ta1.1_00677
	Ta1.0_00184	Ta1.1_00678
	Ta1.0_00185	Ta1.1_00679	x
	Ta1.0_00186	Ta1.1_00680	x
	Ta1.0_00187	Ta1.1_00681	x
	Ta1.0_00188	Ta1.1_00682	x
	Ta1.0_00189	Ta1.1_00683
	Ta1.0_00190	Ta1.1_00684
	Ta1.0_00191	Ta1.1_00685	x
	Ta1.0_00192	Ta1.1_00686
	Ta1.0_00193	Ta1.1_00687
	Ta1.0_00194	Ta1.1_00688
	Ta1.0_00195	Ta1.1_00689
	Ta1.0_00196	Ta1.1_00690	x
	Ta1.0_00197	Ta1.1_00691
	Ta1.0_00198	Ta1.1_00692	x
	Ta1.0_00199	Ta1.1_00693	x
	Ta1.0_00200	Ta1.1_00694	x
	Ta1.0_00201	Ta1.1_00695
	Ta1.0_00202	Ta1.1_00696	x
	Ta1.0_00203	Ta1.1_00697	x
	Ta1.0_00204	Ta1.1_00698	x
	Ta1.0_00205	Ta1.1_00699	x
	Ta1.0_00206	Ta1.1_00700
	Ta1.0_00207	Ta1.1_00701
	Ta1.0_00208	Ta1.1_00702
	Ta1.0_00209	Ta1.1_00703
	Ta1.0_00210	Ta1.1_00704
	Ta1.0_00211	Ta1.1_00705
	Ta1.0_00212	Ta1.1_00706
	Ta1.0_00213	Ta1.1_00707
	Ta1.0_00214	Ta1.1_00708	x
	Ta1.0_00215	Ta1.1_00709
	Ta1.0_00216	Ta1.1_00710	x
	Ta1.0_00217	Ta1.1_00711	x
	Ta1.0_00218	Ta1.1_00712	x
	Ta1.0_00219	Ta1.1_00713	x
	Ta1.0_00220	Ta1.1_027284
	Ta1.0_00221	Ta1.1_027285
	Ta1.0_00222	Ta1.1_00715	x
	Ta1.0_00223	Ta1.1_00716
	Ta1.0_00224	Ta1.1_00717
	Ta1.0_00225	Ta1.1_00718	x
	Ta1.0_00226	Ta1.1_00719	x
	Ta1.0_00227	Ta1.1_00721	x
	Ta1.0_00228	Ta1.1_00722
	Ta1.0_00229	Ta1.1_00723
	Ta1.0_00230	Ta1.1_00724
	Ta1.0_00231	Ta1.1_00725
	Ta1.0_00232	Ta1.1_00726
	Ta1.0_00233	Ta1.1_00727
	Ta1.0_00234	Ta1.1_00728
	Ta1.0_00235	Ta1.1_00729	x
	Ta1.0_00236	Ta1.1_00730
	Ta1.0_00237	Ta1.1_00731
	Ta1.0_00238	Ta1.1_00732	x
	Ta1.0_00239	Ta1.1_00733
	Ta1.0_00240	Ta1.1_00734	x
	Ta1.0_00241	Ta1.1_00735
	Ta1.0_00242	Ta1.1_00736
	Ta1.0_00243	Ta1.1_00737	x
	Ta1.0_00244	Ta1.1_00738	x
	Ta1.0_00245	Ta1.1_00739
	Ta1.0_00246	Ta1.1_00740
	Ta1.0_00247	Ta1.1_00741
	Ta1.0_00248	Ta1.1_00742	x
	Ta1.0_00249	Ta1.1_00743	x
	Ta1.0_00250	Ta1.1_00744	x
	Ta1.0_00251	Ta1.1_00745
	Ta1.0_00252	Ta1.1_00710	x
	Ta1.0_00253	Ta1.1_00746
	Ta1.0_00254	Ta1.1_00747	x
	Ta1.0_00255	Ta1.1_00748	x
	Ta1.0_00256	Ta1.1_00749
	Ta1.0_00257	Ta1.1_00750	x
	Ta1.0_00258	Ta1.1_00751
	Ta1.0_00259	Ta1.1_00752
	Ta1.0_00260	Ta1.1_00753	x
	Ta1.0_00261	Ta1.1_00754	x
	Ta1.0_00262	Ta1.1_00755	x
	Ta1.0_00263	Ta1.1_00756
	Ta1.0_00264	Ta1.1_00757
	Ta1.0_00265	Ta1.1_00758
	Ta1.0_00266	Ta1.1_00759	x
	Ta1.0_00267	Ta1.1_00760	x
	Ta1.0_00268	Ta1.1_00761	x
	Ta1.0_00269	Ta1.1_00762	x
	Ta1.0_00270	Ta1.1_00763
	Ta1.0_00271	Ta1.1_00764
	Ta1.0_00272	Ta1.1_00765	x
	Ta1.0_00273	Ta1.1_00766	x
	Ta1.0_00274	Ta1.1_00767
	Ta1.0_00275	Ta1.1_00768
	Ta1.0_00276	Ta1.1_00769
	Ta1.0_00277	Ta1.1_00770
	Ta1.0_00278	Ta1.1_00771
	Ta1.0_00279	Ta1.1_00772
	Ta1.0_00280	Ta1.1_00773
	Ta1.0_00281	Ta1.1_00774	x
	Ta1.0_00282	Ta1.1_00775
	Ta1.0_00283	Ta1.1_00776
	Ta1.0_00284	Ta1.1_00777
	Ta1.0_00285	Ta1.1_00778
	Ta1.0_00286	Ta1.1_00779	x
	Ta1.0_00287	Ta1.1_00780
	Ta1.0_00288	Ta1.1_00781	x
	Ta1.0_00289	Ta1.1_00782
	Ta1.0_00290	Ta1.1_00783	x
	Ta1.0_00291	Ta1.1_00784
	Ta1.0_00292	Ta1.1_00785	x
	Ta1.0_00293	Ta1.1_00786	x
	Ta1.0_00294	Ta1.1_00787
	Ta1.0_00295	Ta1.1_00788
	Ta1.0_00296	Ta1.1_00789	x
	Ta1.0_00297	Ta1.1_00790
	Ta1.0_00298	Ta1.1_00791
	Ta1.0_00299	Ta1.1_00792
	Ta1.0_00300	Ta1.1_00793	x
	Ta1.0_00301	Ta1.1_00794
	Ta1.0_00302	Ta1.1_00795
	Ta1.0_00303	Ta1.1_00796	x
	Ta1.0_00304	Ta1.1_00797
	Ta1.0_00305	Ta1.1_00798
	Ta1.0_00306	Ta1.1_00799
	Ta1.0_00307	Ta1.1_00800	x
	Ta1.0_00308	Ta1.1_00801	merges
	Ta1.0_00309
	Ta1.0_00310	Ta1.1_00802
	Ta1.0_00311	Ta1.1_00803
	Ta1.0_00312	Ta1.1_00804	x
	Ta1.0_00313	Ta1.1_00805	x
	Ta1.0_00314	Ta1.1_00806
	Ta1.0_00315	Ta1.1_00807
	Ta1.0_00316	Ta1.1_00808
	Ta1.0_00317	Ta1.1_00809
	Ta1.0_00318	Ta1.1_00810
	Ta1.0_00319	Ta1.1_00811
	Ta1.0_00320	Ta1.1_00812
	Ta1.0_00321	Ta1.1_00813
	Ta1.0_00322	Ta1.1_00814
	Ta1.0_00323	Ta1.1_00815
	Ta1.0_00324	Ta1.1_00816
	Ta1.0_00325	Ta1.1_00817
	Ta1.0_00326	Ta1.1_00818
	Ta1.0_00327	Ta1.1_00819	x
	Ta1.0_00328	Ta1.1_00820
	Ta1.0_00329	Ta1.1_00821
	Ta1.0_00330	Ta1.1_00822	merges
	Ta1.0_00331
	Ta1.0_00332	Ta1.1_00823
	Ta1.0_00333	Ta1.1_00824
	Ta1.0_00334	Ta1.1_00825
	Ta1.0_00335	Ta1.1_00826
	Ta1.0_00336	Ta1.1_00827
	Ta1.0_00337	Ta1.1_00828	x
	Ta1.0_00338	Ta1.1_00829
	Ta1.0_00339	Ta1.1_00830	x
	Ta1.0_00340	Ta1.1_00831
	Ta1.0_00341	Ta1.1_00832
	Ta1.0_00342	Ta1.1_00833	x
	Ta1.0_00343	Ta1.1_00834
	Ta1.0_00344	Ta1.1_00835
	Ta1.0_00345	Ta1.1_00836
	Ta1.0_00346	Ta1.1_00837
	Ta1.0_00347	Ta1.1_00838
	Ta1.0_00348	Ta1.1_00839	x
	Ta1.0_00349	Ta1.1_00840
	Ta1.0_00350	Ta1.1_00841	x
	Ta1.0_00351	Ta1.1_00842
	Ta1.0_00352	Ta1.1_00843	x
	Ta1.0_00353	Ta1.1_00844
	Ta1.0_00354	Ta1.1_00845
	Ta1.0_00355	Ta1.1_00846
	Ta1.0_00356	Ta1.1_00847
	Ta1.0_00357	Ta1.1_00848	x
	Ta1.0_00358	Ta1.1_00849
	Ta1.0_00359	Ta1.1_00850
	Ta1.0_00360	Ta1.1_00851
	Ta1.0_00361	Ta1.1_00852	x
	Ta1.0_00362	Ta1.1_00853
	Ta1.0_00363	Ta1.1_00854
	Ta1.0_00364	Ta1.1_00855	x
	Ta1.0_00365	Ta1.1_00856	x
	Ta1.0_00366	Ta1.1_00857
	Ta1.0_00367	Ta1.1_00858	x
	Ta1.0_00368	Ta1.1_00859	x
	Ta1.0_00369	Ta1.1_00860
	Ta1.0_00370	Ta1.1_00861
	Ta1.0_00371	Ta1.1_00862	merges
	Ta1.0_00372
	Ta1.0_00373	Ta1.1_00863
	Ta1.0_00374	Ta1.1_00864
	Ta1.0_00375	Ta1.1_00865
	Ta1.0_00376	Ta1.1_00866
	Ta1.0_00377	Ta1.1_00867	x
	Ta1.0_00378	Ta1.1_00868
	Ta1.0_00379	Ta1.1_00869
	Ta1.0_00380	Ta1.1_00870
	Ta1.0_00381	Ta1.1_00871
	Ta1.0_00382	Ta1.1_00872
	Ta1.0_00383	Ta1.1_00873	x
	Ta1.0_00384	Ta1.1_00874	x
	Ta1.0_00385	Ta1.1_00875	x
	Ta1.0_00386	Ta1.1_00876	x
	Ta1.0_00387	Ta1.1_00877
	Ta1.0_00388	Ta1.1_00878
	Ta1.0_00389	Ta1.1_00879
	Ta1.0_00390	Ta1.1_00880	x
	Ta1.0_00391	Ta1.1_00881
	Ta1.0_00392	Ta1.1_00882
	Ta1.0_00393	Ta1.1_00883
	Ta1.0_00394	Ta1.1_00884
	Ta1.0_00395	Ta1.1_00885	x
	Ta1.0_00396	Ta1.1_00886	x
	Ta1.0_00397	Ta1.1_00887	x
	Ta1.0_00398	Ta1.1_00888	x
	Ta1.0_00399	Ta1.1_00889	x
	Ta1.0_00400	Ta1.1_00890
	Ta1.0_00401	Ta1.1_00891
	Ta1.0_00402	Ta1.1_00892
	Ta1.0_00403	Ta1.1_00893
	Ta1.0_00404	Ta1.1_00894
	Ta1.0_00405	Ta1.1_00895
	Ta1.0_00406	Ta1.1_00896
	Ta1.0_00407	Ta1.1_00897	x
	Ta1.0_00408	Ta1.1_00898	x
	Ta1.0_00409	Ta1.1_00899
	Ta1.0_00410	Ta1.1_00900
	Ta1.0_00411	Ta1.1_00901
	Ta1.0_00412	Ta1.1_00902
	Ta1.0_00413	Ta1.1_00903
	Ta1.0_00414	Ta1.1_00904
	Ta1.0_00415	Ta1.1_00905
	Ta1.0_00416	Ta1.1_00906
	Ta1.0_00417	Ta1.1_00907
	Ta1.0_00418	Ta1.1_00908	x
	Ta1.0_00419	Ta1.1_00909	x
	Ta1.0_00420	Ta1.1_00910	x
	Ta1.0_00421	Ta1.1_00911	x
	Ta1.0_00422	Ta1.1_00912	x
	Ta1.0_00423	Ta1.1_00913	x
	Ta1.0_00424	Ta1.1_00914
	Ta1.0_00425	Ta1.1_00915
	Ta1.0_00426	Ta1.1_00916	x
	Ta1.0_00427	Ta1.1_00917	x
	Ta1.0_00428	Ta1.1_00918
	Ta1.0_00429	Ta1.1_00919
	Ta1.0_00430	Ta1.1_00920	x
	Ta1.0_00431	Ta1.1_00921
	Ta1.0_00432	Ta1.1_00922	x
	Ta1.0_00433	Ta1.1_00923	x
	Ta1.0_00434	Ta1.1_00924
	Ta1.0_00435	Ta1.1_00925	x
	Ta1.0_00436	Ta1.1_00926
	Ta1.0_00437	Ta1.1_00927
	Ta1.0_00438	Ta1.1_00928
	Ta1.0_00439	Ta1.1_00929
	Ta1.0_00440	Ta1.1_00930	x
	Ta1.0_00441	Ta1.1_00931
	Ta1.0_00442	Ta1.1_00932	x
	Ta1.0_00443	Ta1.1_00933
	Ta1.0_00444	Ta1.1_00934
	Ta1.0_00445	Ta1.1_00935	x
	Ta1.0_00446	Ta1.1_00936
	Ta1.0_00447	Ta1.1_00937
	Ta1.0_00448	Ta1.1_00938	x
	Ta1.0_00449	Ta1.1_00939
	Ta1.0_00450	Ta1.1_00940	x
	Ta1.0_00451	Ta1.1_00941	x
	Ta1.0_00452	Ta1.1_00942
	Ta1.0_00453	Ta1.1_00943	x
	Ta1.0_00454	Ta1.1_00944
	Ta1.0_00455	Ta1.1_00945
	Ta1.0_00456	Ta1.1_00946	x
	Ta1.0_00457	Ta1.1_00947	x
	Ta1.0_00458	Ta1.1_00948	x
	Ta1.0_00459	Ta1.1_00949	x
	Ta1.0_00460	Ta1.1_00950	x
	Ta1.0_00461	Ta1.1_00951
	Ta1.0_00462	Ta1.1_00952
	Ta1.0_00463	Ta1.1_00953
	Ta1.0_00464	Ta1.1_00954
	Ta1.0_00465	Ta1.1_00955	x
	Ta1.0_00466	Ta1.1_00956	x
	Ta1.0_00467	Ta1.1_00957
	Ta1.0_00468	Ta1.1_00958
	Ta1.0_00469	Ta1.1_00959
	Ta1.0_00470	Ta1.1_00960
	Ta1.0_00471	Ta1.1_00961
	Ta1.0_00472	Ta1.1_00962
	Ta1.0_00473	Ta1.1_00963	x
	Ta1.0_00474	Ta1.1_00964	x
	Ta1.0_00475	Ta1.1_00965
	Ta1.0_00476	Ta1.1_00966
	Ta1.0_00477	Ta1.1_00967
	Ta1.0_00478	Ta1.1_00968
	Ta1.0_00479	Ta1.1_00969
	Ta1.0_00480	Ta1.1_00970
	Ta1.0_00481	Ta1.1_00971
	Ta1.0_00482	Ta1.1_00972	x
	Ta1.0_00483	Ta1.1_00973	x
	Ta1.0_00484	Ta1.1_00974	x
	Ta1.0_00485	Ta1.1_00975
	Ta1.0_00486	Ta1.1_00976
	Ta1.0_00487	Ta1.1_00977
	Ta1.0_00488	Ta1.1_00978
	Ta1.0_00489	Ta1.1_00979
	Ta1.0_00490	Ta1.1_00980
	Ta1.0_00491	Ta1.1_00981
	Ta1.0_00492	Ta1.1_00982	x
	Ta1.0_00493	Ta1.1_00983	x
	Ta1.0_00494	Ta1.1_00984
	Ta1.0_00495	Ta1.1_00985
	Ta1.0_00496	Ta1.1_00986
	Ta1.0_00497	Ta1.1_00987
	Ta1.0_00498	Ta1.1_00988	x
	Ta1.0_00499	Ta1.1_00989	x
	Ta1.0_00500	Ta1.1_00990	x
	Ta1.0_00501	Ta1.1_00991
	Ta1.0_00502	Ta1.1_00992	x
	Ta1.0_00503	Ta1.1_00993	x
	Ta1.0_00504	Ta1.1_00994	x
	Ta1.0_00505	Ta1.1_00995	x
	Ta1.0_00506	Ta1.1_00996
	Ta1.0_00507	Ta1.1_00997	x
	Ta1.0_00508	Ta1.1_00998	x
	Ta1.0_00509	Ta1.1_00999
	Ta1.0_00510	Ta1.1_01000
	Ta1.0_00511	Ta1.1_01001
	Ta1.0_00512	Ta1.1_01002
	Ta1.0_00513	Ta1.1_01003	x
	Ta1.0_00514	Ta1.1_01004	x
	Ta1.0_00515	Ta1.1_01005
	Ta1.0_00516	Ta1.1_01006
	Ta1.0_00517	Ta1.1_01007
	Ta1.0_00518	Ta1.1_01008
	Ta1.0_00519	Ta1.1_01009
	Ta1.0_00520	Ta1.1_01010
	Ta1.0_00521	Ta1.1_01011	x
	Ta1.0_00522	Ta1.1_01012
	Ta1.0_00523	Ta1.1_01013	x
	Ta1.0_00524	Ta1.1_01014	x
	Ta1.0_00525	Ta1.1_01015	x
	Ta1.0_00526	Ta1.1_01016	x
	Ta1.0_00527	Ta1.1_01017
	Ta1.0_00528	Ta1.1_01018
	Ta1.0_00529	Ta1.1_01019	x
	Ta1.0_00530	Ta1.1_01020
	Ta1.0_00531	Ta1.1_01021
	Ta1.0_00532	Ta1.1_01022
	Ta1.0_00533	Ta1.1_01023
	Ta1.0_00534	Ta1.1_01024
	Ta1.0_00535	Ta1.1_01025	x
	Ta1.0_00536	Ta1.1_01026
	Ta1.0_00537	Ta1.1_01027
	Ta1.0_00538	Ta1.1_01028	x
	Ta1.0_00539	Ta1.1_01029	x
	Ta1.0_00540	Ta1.1_01030
	Ta1.0_00541	Ta1.1_01031
	Ta1.0_00542	Ta1.1_00001
	Ta1.0_00543	Ta1.1_00002
	Ta1.0_00544	Ta1.1_00003
	Ta1.0_00545	Ta1.1_00004	merges
	Ta1.0_00546
	Ta1.0_00547	Ta1.1_00005
	Ta1.0_00548	Ta1.1_00006
	Ta1.0_00549	Ta1.1_00007
	Ta1.0_00550	Ta1.1_00008
	Ta1.0_00551	Ta1.1_00009	x
	Ta1.0_00552	Ta1.1_00010
	Ta1.0_00553	Ta1.1_00011	x
	Ta1.0_00554	Ta1.1_00012	x
	Ta1.0_00555	Ta1.1_00013
	Ta1.0_00556	Ta1.1_00014
	Ta1.0_00557	Ta1.1_00015	x
	Ta1.0_00558	Ta1.1_00016
	Ta1.0_00559	Ta1.1_00017
	Ta1.0_00560	Ta1.1_00018
	Ta1.0_00561	Ta1.1_00019
	Ta1.0_00562	Ta1.1_00020	x
	Ta1.0_00563	Ta1.1_00021
	Ta1.0_00564	Ta1.1_00022	x
	Ta1.0_00565	Ta1.1_00023
	Ta1.0_00566	Ta1.1_00024
	Ta1.0_00567	Ta1.1_00025
	Ta1.0_00568	Ta1.1_00026
	Ta1.0_00569	Ta1.1_00027	x
	Ta1.0_00570	Ta1.1_00028	x
	Ta1.0_00571	Ta1.1_00029
	Ta1.0_00572	Ta1.1_00030
	Ta1.0_00573	Ta1.1_00031
	Ta1.0_00574	Ta1.1_00032
	Ta1.0_00575	Ta1.1_00033	x
	Ta1.0_00576	Ta1.1_00034
	Ta1.0_00577	Ta1.1_00035	x
	Ta1.0_00578	Ta1.1_00036	x
	Ta1.0_00579	Ta1.1_00037	x
	Ta1.0_00580	Ta1.1_00038
	Ta1.0_00581	Ta1.1_00039
	Ta1.0_00582	Ta1.1_00040	x
	Ta1.0_00583	Ta1.1_00041
	Ta1.0_00584	Ta1.1_00042	x
	Ta1.0_00585	Ta1.1_00043
	Ta1.0_00586	Ta1.1_00044	x
	Ta1.0_00587	Ta1.1_00045
	Ta1.0_00588	Ta1.1_00046
	Ta1.0_00589	Ta1.1_00047
	Ta1.0_00590	Ta1.1_00048
	Ta1.0_00591	Ta1.1_00049
	Ta1.0_00592	Ta1.1_00050	x
	Ta1.0_00593	Ta1.1_00051	x
	Ta1.0_00594	Ta1.1_00052
	Ta1.0_00595	Ta1.1_00053	x
	Ta1.0_00596	Ta1.1_00054
	Ta1.0_00597	Ta1.1_00055	x
	Ta1.0_00598	Ta1.1_00056
	Ta1.0_00599	Ta1.1_00057
	Ta1.0_00600	Ta1.1_00058	x
	Ta1.0_00601	Ta1.1_00059
	Ta1.0_00602	Ta1.1_00060
	Ta1.0_00603	Ta1.1_00061	x
	Ta1.0_00604	Ta1.1_00062	x
	Ta1.0_00605	Ta1.1_00063
	Ta1.0_00606	Ta1.1_00064
	Ta1.0_00607	Ta1.1_00065
	Ta1.0_00608	Ta1.1_00066
	Ta1.0_00609	Ta1.1_00067
	Ta1.0_00610	Ta1.1_00068
	Ta1.0_00611	Ta1.1_00069
	Ta1.0_00612	Ta1.1_00070
	Ta1.0_00613	Ta1.1_00071
	Ta1.0_00614	Ta1.1_00072
	Ta1.0_00615	Ta1.1_00073
	Ta1.0_00616	Ta1.1_00074	x
	Ta1.0_00617	Ta1.1_00075	x
	Ta1.0_00618	Ta1.1_00076	x
	Ta1.0_00619	Ta1.1_00077
	Ta1.0_00620	Ta1.1_00078
	Ta1.0_00621	Ta1.1_00079
	Ta1.0_00622	Ta1.1_00080
	Ta1.0_00623	Ta1.1_00081
	Ta1.0_00624	Ta1.1_00082
	Ta1.0_00625	Ta1.1_00083	x
	Ta1.0_00626	Ta1.1_00084	x
	Ta1.0_00627	Ta1.1_00085	x
	Ta1.0_00628	Ta1.1_00086	x
	Ta1.0_00629	Ta1.1_00087
	Ta1.0_00630	Ta1.1_00088
	Ta1.0_00631	Ta1.1_00089
	Ta1.0_00632	Ta1.1_00090	x
	Ta1.0_00633	Ta1.1_00091	x
	Ta1.0_00634	Ta1.1_00092	x
	Ta1.0_00635	Ta1.1_00093
	Ta1.0_00636	Ta1.1_00094
	Ta1.0_00637	Ta1.1_00095
	Ta1.0_00638	Ta1.1_00096	x
	Ta1.0_00639	Ta1.1_00097
	Ta1.0_00640	Ta1.1_00098	merges
	Ta1.0_00641
	Ta1.0_00642	Ta1.1_00099
	Ta1.0_00643	Ta1.1_00100
	Ta1.0_00644	Ta1.1_00101
	Ta1.0_00645	Ta1.1_00102	x
	Ta1.0_00646	Ta1.1_00103	x
	Ta1.0_00647	Ta1.1_00104
	Ta1.0_00648	Ta1.1_00105
	Ta1.0_00649	Ta1.1_00106
	Ta1.0_00650	Ta1.1_00107
	Ta1.0_00651	Ta1.1_00108	x
	Ta1.0_00652	Ta1.1_00109
	Ta1.0_00653	Ta1.1_00110	x
	Ta1.0_00654	Ta1.1_00111
	Ta1.0_00655	Ta1.1_00112	x
	Ta1.0_00656	Ta1.1_00113
	Ta1.0_00657	Ta1.1_00114
	Ta1.0_00658	Ta1.1_00115
	Ta1.0_00659	Ta1.1_00116	x
	Ta1.0_00660	Ta1.1_00117	x
	Ta1.0_00661	Ta1.1_00118
	Ta1.0_00662	Ta1.1_00119	x
	Ta1.0_00663	Ta1.1_00120	x
	Ta1.0_00664	Ta1.1_00121
	Ta1.0_00665	Ta1.1_00122
	Ta1.0_00666	Ta1.1_00123
	Ta1.0_00667	Ta1.1_00124	x
	Ta1.0_00668	Ta1.1_00125	x
	Ta1.0_00669	Ta1.1_00126
	Ta1.0_00670	Ta1.1_00127
	Ta1.0_00671	Ta1.1_00128	x
	Ta1.0_00672	Ta1.1_00129	x
	Ta1.0_00673	Ta1.1_00130	x
	Ta1.0_00674	Ta1.1_00131
	Ta1.0_00675	Ta1.1_00132
	Ta1.0_00676	Ta1.1_00133	x
	Ta1.0_00677	Ta1.1_00134	x
	Ta1.0_00678	Ta1.1_00135	x
	Ta1.0_00679	Ta1.1_00136	x
	Ta1.0_00680	Ta1.1_00137
	Ta1.0_00681	Ta1.1_00138	x
	Ta1.0_00682	Ta1.1_00139
	Ta1.0_00683	Ta1.1_00140
	Ta1.0_00684	Ta1.1_00141
	Ta1.0_00685	Ta1.1_00142
	Ta1.0_00686	Ta1.1_00143	x
	Ta1.0_00687	Ta1.1_00144	x
	Ta1.0_00688	Ta1.1_00145	x
	Ta1.0_00689	Ta1.1_00146	x
	Ta1.0_00690	Ta1.1_00147	x
	Ta1.0_00691	Ta1.1_00148	x
	Ta1.0_00692	Ta1.1_00149
	Ta1.0_00693	Ta1.1_00150	x
	Ta1.0_00694	Ta1.1_00151	x
	Ta1.0_00695	Ta1.1_00152
	Ta1.0_00696	Ta1.1_00153	x
	Ta1.0_00697	Ta1.1_00154	x
	Ta1.0_00698	Ta1.1_00155
	Ta1.0_00699	Ta1.1_00156
	Ta1.0_00700	Ta1.1_00157
	Ta1.0_00701	Ta1.1_00158	x
	Ta1.0_00702	Ta1.1_00159	x
	Ta1.0_00703	Ta1.1_00160
	Ta1.0_00704	Ta1.1_00161
	Ta1.0_00705	Ta1.1_00162
	Ta1.0_00706	Ta1.1_00163
	Ta1.0_00707	Ta1.1_00164
	Ta1.0_00708	Ta1.1_00165
	Ta1.0_00709	Ta1.1_00166
	Ta1.0_00710	Ta1.1_00167
	Ta1.0_00711	Ta1.1_00168
	Ta1.0_00712	Ta1.1_00169
	Ta1.0_00713	Ta1.1_00170	x
	Ta1.0_00714	Ta1.1_00171	x
	Ta1.0_00715	Ta1.1_00172	x
	Ta1.0_00716	Ta1.1_00173	x
	Ta1.0_00717	Ta1.1_00174
	Ta1.0_00718	Ta1.1_00175
	Ta1.0_00719	Ta1.1_00176	x
	Ta1.0_00720	Ta1.1_00178	x
	Ta1.0_00721	Ta1.1_00179
	Ta1.0_00722	Ta1.1_00180
	Ta1.0_00723	Ta1.1_00181
	Ta1.0_00724	Ta1.1_00182	x
	Ta1.0_00725	Ta1.1_00183	x
	Ta1.0_00726	Ta1.1_00184
	Ta1.0_00727	Ta1.1_00185	merges
	Ta1.0_00728
	Ta1.0_00729	Ta1.1_00186	x
	Ta1.0_00730	Ta1.1_00187
	Ta1.0_00731	Ta1.1_00188
	Ta1.0_00732	Ta1.1_00189
	Ta1.0_00733	Ta1.1_00190	x
	Ta1.0_00734	Ta1.1_00191
	Ta1.0_00735	Ta1.1_00192	x
	Ta1.0_00736	Ta1.1_00193
	Ta1.0_00737	Ta1.1_00194	x
	Ta1.0_00738	Ta1.1_00195	x
	Ta1.0_00739	Ta1.1_00196	x
	Ta1.0_00740	Ta1.1_00197
	Ta1.0_00741	Ta1.1_00198
	Ta1.0_00742	Ta1.1_00199	x
	Ta1.0_00743	Ta1.1_00200	x
	Ta1.0_00744	Ta1.1_00201
	Ta1.0_00745	Ta1.1_00202	x
	Ta1.0_00746	Ta1.1_00203	x
	Ta1.0_00747	Ta1.1_00204
	Ta1.0_00748	Ta1.1_00205
	Ta1.0_00749	Ta1.1_00206	x
	Ta1.0_00750	Ta1.1_00207
	Ta1.0_00751	Ta1.1_00208	x
	Ta1.0_00752	Ta1.1_00209
	Ta1.0_00753	Ta1.1_00210	x
	Ta1.0_00754	Ta1.1_00211	x
	Ta1.0_00755	Ta1.1_00212	x
	Ta1.0_00756	Ta1.1_00213	x
	Ta1.0_00757	Ta1.1_00214
	Ta1.0_00758	Ta1.1_00215	x
	Ta1.0_00759	Ta1.1_00216
	Ta1.0_00760	Ta1.1_00217	x
	Ta1.0_00761	Ta1.1_00218	x
	Ta1.0_00762	Ta1.1_00219
	Ta1.0_00763	Ta1.1_00220	x
	Ta1.0_00764	Ta1.1_00221
	Ta1.0_00765	Ta1.1_00222
	Ta1.0_00766	Ta1.1_00223	x
	Ta1.0_00767	Ta1.1_00224	x
	Ta1.0_00768	Ta1.1_00225	x
	Ta1.0_00769	Ta1.1_00226
	Ta1.0_00770	Ta1.1_00227	x
	Ta1.0_00771	Ta1.1_00228
	Ta1.0_00772	Ta1.1_00229	x
	Ta1.0_00773	Ta1.1_00230
	Ta1.0_00774	Ta1.1_00231
	Ta1.0_00775	Ta1.1_00232
	Ta1.0_00776	Ta1.1_00233	x
	Ta1.0_00777	Ta1.1_00234
	Ta1.0_00778	Ta1.1_00235	x
	Ta1.0_00779	Ta1.1_00236	x
	Ta1.0_00780	Ta1.1_00237	x
	Ta1.0_00781	Ta1.1_00238
	Ta1.0_00782	Ta1.1_00239
	Ta1.0_00783	Ta1.1_00240	x
	Ta1.0_00784	Ta1.1_00241	x
	Ta1.0_00785	Ta1.1_00242
	Ta1.0_00786	Ta1.1_00243
	Ta1.0_00787	Ta1.1_00244
	Ta1.0_00788	Ta1.1_00245
	Ta1.0_00789	Ta1.1_00246
	Ta1.0_00790	Ta1.1_00247
	Ta1.0_00791	Ta1.1_00248	merges
	Ta1.0_00792
	Ta1.0_00793	Ta1.1_00249
	Ta1.0_00794	Ta1.1_00250
	Ta1.0_00795	Ta1.1_00251	x
	Ta1.0_00796	Ta1.1_00252	x
	Ta1.0_00797	Ta1.1_00253
	Ta1.0_00798	Ta1.1_00254	x
	Ta1.0_00799	Ta1.1_00255
	Ta1.0_00800	Ta1.1_00256
	Ta1.0_00801	Ta1.1_00257
	Ta1.0_00802	Ta1.1_00258
	Ta1.0_00803	Ta1.1_00259	x
	Ta1.0_00804	Ta1.1_00260
	Ta1.0_00805	Ta1.1_00261	x
	Ta1.0_00806	Ta1.1_00262	x
	Ta1.0_00807	Ta1.1_00263
	Ta1.0_00808	Ta1.1_00264	x
	Ta1.0_00809	Ta1.1_00265	x
	Ta1.0_00810	Ta1.1_00267
	Ta1.0_00811	Ta1.1_00266	x
	Ta1.0_00812	Ta1.1_00268
	Ta1.0_00813	Ta1.1_00269	x
	Ta1.0_00814	Ta1.1_00270
	Ta1.0_00815	Ta1.1_00271	x
	Ta1.0_00816	Ta1.1_00272	x
	Ta1.0_00817	Ta1.1_00273	x
	Ta1.0_00818	Ta1.1_00274
	Ta1.0_00819	Ta1.1_00275
	Ta1.0_00820	Ta1.1_00276
	Ta1.0_00821	Ta1.1_00277
	Ta1.0_00822	Ta1.1_00278	x
	Ta1.0_00823	Ta1.1_00279	x
	Ta1.0_00824	Ta1.1_00280
	Ta1.0_00825	Ta1.1_00281
	Ta1.0_00826	Ta1.1_00282
	Ta1.0_00827	Ta1.1_00283
	Ta1.0_00828	Ta1.1_00284
	Ta1.0_00829	Ta1.1_00285
	Ta1.0_00830	Ta1.1_00286
	Ta1.0_00831	Ta1.1_00287
	Ta1.0_00832	Ta1.1_00288
	Ta1.0_00833	Ta1.1_00289
	Ta1.0_00834	Ta1.1_00290
	Ta1.0_00835	Ta1.1_00291	x
	Ta1.0_00836	Ta1.1_00292
	Ta1.0_00837	Ta1.1_00293
	Ta1.0_00838	Ta1.1_00294
	Ta1.0_00839	Ta1.1_00295
	Ta1.0_00840	Ta1.1_00296
	Ta1.0_00841	Ta1.1_00297
	Ta1.0_00842	Ta1.1_00298
	Ta1.0_00843	Ta1.1_00299
	Ta1.0_00844	Ta1.1_00300	x
	Ta1.0_00845	Ta1.1_00301
	Ta1.0_00846	Ta1.1_00302
	Ta1.0_00847	Ta1.1_00303
	Ta1.0_00848	Ta1.1_00304	x
	Ta1.0_00849	Ta1.1_00305
	Ta1.0_00850	Ta1.1_00306	x
	Ta1.0_00851	Ta1.1_00307	x
	Ta1.0_00852	Ta1.1_00308	x
	Ta1.0_00853	Ta1.1_00309	x
	Ta1.0_00854	Ta1.1_00310	x
	Ta1.0_00855	Ta1.1_00311
	Ta1.0_00856	Ta1.1_00312
	Ta1.0_00857	Ta1.1_00313
	Ta1.0_00858	Ta1.1_00314
	Ta1.0_00859	Ta1.1_00315
	Ta1.0_00860	Ta1.1_00316	x
	Ta1.0_00861	Ta1.1_00317	x
	Ta1.0_00862	Ta1.1_00318	x
	Ta1.0_00863	Ta1.1_00319	x
	Ta1.0_00864	Ta1.1_00320	x
	Ta1.0_00865	Ta1.1_00321	x
	Ta1.0_00866	Ta1.1_00322	x
	Ta1.0_00867	Ta1.1_00323
	Ta1.0_00868	Ta1.1_00324	x
	Ta1.0_00869	Ta1.1_00325
	Ta1.0_00870	Ta1.1_00326	merges
	Ta1.0_00871
	Ta1.0_00872	Ta1.1_00327
	Ta1.0_00873	Ta1.1_00328
	Ta1.0_00874	Ta1.1_00329
	Ta1.0_00875	Ta1.1_00330
	Ta1.0_00876	Ta1.1_00331
	Ta1.0_00877	Ta1.1_00332
	Ta1.0_00878	Ta1.1_00333
	Ta1.0_00879	Ta1.1_00334
	Ta1.0_00880	Ta1.1_00335	x
	Ta1.0_00881	Ta1.1_00336	x
	Ta1.0_00882	Ta1.1_00337
	Ta1.0_00883	Ta1.1_00338	x
	Ta1.0_00884	Ta1.1_00339
	Ta1.0_00885	Ta1.1_00340
	Ta1.0_00886	Ta1.1_00341	x
	Ta1.0_00887	Ta1.1_00342
	Ta1.0_00888	Ta1.1_00343
	Ta1.0_00889	Ta1.1_00344
	Ta1.0_00890	Ta1.1_00345
	Ta1.0_00891	Ta1.1_00346	x
	Ta1.0_00892	Ta1.1_00347
	Ta1.0_00893	Ta1.1_00348
	Ta1.0_00894	Ta1.1_00349
	Ta1.0_00895	Ta1.1_00350
	Ta1.0_00896	Ta1.1_00351
	Ta1.0_00897	Ta1.1_00352
	Ta1.0_00898	Ta1.1_00353	x
	Ta1.0_00899	Ta1.1_00354
	Ta1.0_00900	Ta1.1_00355
	Ta1.0_00901	Ta1.1_00356
	Ta1.0_00902	Ta1.1_00357
	Ta1.0_00903	Ta1.1_00358	x
	Ta1.0_00904	Ta1.1_00359
	Ta1.0_00905	Ta1.1_00360	x
	Ta1.0_00906	Ta1.1_00361
	Ta1.0_00907	Ta1.1_00362
	Ta1.0_00908	Ta1.1_00363
	Ta1.0_00909	Ta1.1_00364	x
	Ta1.0_00910	Ta1.1_00365	x
	Ta1.0_00911	Ta1.1_00366	x
	Ta1.0_00912	Ta1.1_00367
	Ta1.0_00913	Ta1.1_00368	x
	Ta1.0_00914	Ta1.1_00369	x
	Ta1.0_00915	Ta1.1_00370	x
	Ta1.0_00916	Ta1.1_00371	x
	Ta1.0_00917	Ta1.1_00372
	Ta1.0_00918	Ta1.1_00373	x
	Ta1.0_00919	Ta1.1_00374	x
	Ta1.0_00920	Ta1.1_00375	x
	Ta1.0_00921	Ta1.1_00376	x
	Ta1.0_00922	Ta1.1_00377
	Ta1.0_00923	Ta1.1_00378	x
	Ta1.0_00924	Ta1.1_00379
	Ta1.0_00925	Ta1.1_00380
	Ta1.0_00926	Ta1.1_00381	x
	Ta1.0_00927	Ta1.1_00382
	Ta1.0_00928	Ta1.1_00383
	Ta1.0_00929	Ta1.1_00384
	Ta1.0_00930	Ta1.1_00385
	Ta1.0_00931	Ta1.1_00386	x
	Ta1.0_00932	Ta1.1_00387
	Ta1.0_00933	Ta1.1_00388
	Ta1.0_00934	Ta1.1_00389	x
	Ta1.0_00935	Ta1.1_00390	x
	Ta1.0_00936	Ta1.1_00391
	Ta1.0_00937	Ta1.1_00392	x
	Ta1.0_00938	Ta1.1_00393
	Ta1.0_00939	Ta1.1_00394
	Ta1.0_00940	Ta1.1_00395
	Ta1.0_00941	Ta1.1_00396
	Ta1.0_00942	Ta1.1_00397	x
	Ta1.0_00943	Ta1.1_00398	x
	Ta1.0_00944	Ta1.1_00399	x
	Ta1.0_00945	Ta1.1_00400
	Ta1.0_00946	Ta1.1_00401
	Ta1.0_00947	Ta1.1_00402	x
	Ta1.0_00948	Ta1.1_00403	x
	Ta1.0_00949	Ta1.1_00404
	Ta1.0_00950	Ta1.1_00405	x
	Ta1.0_00951	Ta1.1_00406
	Ta1.0_00952	Ta1.1_00407
	Ta1.0_00953	Ta1.1_00408
	Ta1.0_00954	Ta1.1_00409
	Ta1.0_00955	Ta1.1_00410
	Ta1.0_00956	Ta1.1_00411	x
	Ta1.0_00957	Ta1.1_00412
	Ta1.0_00958	Ta1.1_00413
	Ta1.0_00959	Ta1.1_00414
	Ta1.0_00960	Ta1.1_00415
	Ta1.0_00961	Ta1.1_00416	x
	Ta1.0_00962	Ta1.1_00417
	Ta1.0_00963	Ta1.1_00418
	Ta1.0_00964	Ta1.1_00419	x
	Ta1.0_00965	Ta1.1_00420	x
	Ta1.0_00966	Ta1.1_00421	x
	Ta1.0_00967	Ta1.1_00422	x
	Ta1.0_00968	Ta1.1_00423
	Ta1.0_00969	Ta1.1_00424
	Ta1.0_00970	Ta1.1_00425	x
	Ta1.0_00971	Ta1.1_00426	x
	Ta1.0_00972	Ta1.1_00427
	Ta1.0_00973	Ta1.1_00428
	Ta1.0_00974	Ta1.1_00429
	Ta1.0_00975	Ta1.1_00430
	Ta1.0_00976	Ta1.1_00431	x
	Ta1.0_00977	Ta1.1_00432
	Ta1.0_00978	Ta1.1_00433
	Ta1.0_00979	Ta1.1_00434	x
	Ta1.0_00980	Ta1.1_00435
	Ta1.0_00981	Ta1.1_00436	x
	Ta1.0_00982	Ta1.1_00437
	Ta1.0_00983	Ta1.1_00438
	Ta1.0_00984	Ta1.1_00439
	Ta1.0_00985	Ta1.1_00440	x
	Ta1.0_00986	Ta1.1_00441	x
	Ta1.0_00987	Ta1.1_00442	x
	Ta1.0_00988	Ta1.1_00443
	Ta1.0_00989	Ta1.1_00444
	Ta1.0_00990	Ta1.1_00445
	Ta1.0_00991	Ta1.1_00446
	Ta1.0_00992	Ta1.1_00447
	Ta1.0_00993	Ta1.1_00448
	Ta1.0_00994	Ta1.1_00449
	Ta1.0_00995	Ta1.1_00450
	Ta1.0_00996	Ta1.1_00451
	Ta1.0_00997	Ta1.1_00452
	Ta1.0_00998	Ta1.1_00453	x
	Ta1.0_00999	Ta1.1_00454	x
	Ta1.0_01000	Ta1.1_00455
	Ta1.0_01001	Ta1.1_00456	x
	Ta1.0_01002	Ta1.1_00457	x
	Ta1.0_01003	Ta1.1_00458
	Ta1.0_01004	Ta1.1_00459
	Ta1.0_01005	Ta1.1_00460
	Ta1.0_01006	Ta1.1_00461	x
	Ta1.0_01007	Ta1.1_00462	x
	Ta1.0_01008	Ta1.1_00463	x
	Ta1.0_01009	Ta1.1_00464	x
	Ta1.0_01010	Ta1.1_00465
	Ta1.0_01011	Ta1.1_00466
	Ta1.0_01012	Ta1.1_00467	x
	Ta1.0_01013	Ta1.1_00468	x
	Ta1.0_01014	Ta1.1_00469
	Ta1.0_01015	Ta1.1_00470	x
	Ta1.0_01016	Ta1.1_00471
	Ta1.0_01017	Ta1.1_00472
	Ta1.0_01018	Ta1.1_00473
	Ta1.0_01019	Ta1.1_00474	x
	Ta1.0_01020	Ta1.1_00475	x
	Ta1.0_01021	Ta1.1_00476
	Ta1.0_01022	Ta1.1_00477
	Ta1.0_01023	Ta1.1_00478	x
	Ta1.0_01024	Ta1.1_00479
	Ta1.0_01025	Ta1.1_00480
	Ta1.0_01026	Ta1.1_00481	x
	Ta1.0_01027	Ta1.1_00482
	Ta1.0_01028	Ta1.1_00483
	Ta1.0_01029	Ta1.1_00484
	Ta1.0_01030	Ta1.1_00485
	Ta1.0_01031	Ta1.1_00486
	Ta1.0_01032	Ta1.1_00487
	Ta1.0_01033	Ta1.1_00488
	Ta1.0_01034	Ta1.1_00489
	Ta1.0_01035	Ta1.1_00490
	Ta1.0_01036	Ta1.1_00491
	Ta1.0_01037	Ta1.1_00492
	Ta1.0_01038	Ta1.1_00493	x
	Ta1.0_01039	Ta1.1_00494	x
	Ta1.0_01040	Ta1.1_00495
	Ta1.0_01041	Ta1.1_00496
	Ta1.0_01042	Ta1.1_01032
	Ta1.0_01043	Ta1.1_01033	merges
	Ta1.0_01044
	Ta1.0_01045	Ta1.1_01034	x
	Ta1.0_01046	Ta1.1_01035	x
	Ta1.0_01047	Ta1.1_01036
	Ta1.0_01048	Ta1.1_01037	x
	Ta1.0_01049	Ta1.1_01038
	Ta1.0_01050	Ta1.1_01039
	Ta1.0_01051	Ta1.1_01040	x
	Ta1.0_01052	Ta1.1_01041	x
	Ta1.0_01053	Ta1.1_01042
	Ta1.0_01054	Ta1.1_01043	x
	Ta1.0_01055	Ta1.1_01044	x
	Ta1.0_01056	Ta1.1_01045
	Ta1.0_01057	Ta1.1_01046
	Ta1.0_01058	Ta1.1_01047
	Ta1.0_01059	Ta1.1_01048	x
	Ta1.0_01060	Ta1.1_01049
	Ta1.0_01061	Ta1.1_01050
	Ta1.0_01062	Ta1.1_01051
	Ta1.0_01063	Ta1.1_01052	x
	Ta1.0_01064	Ta1.1_01053
	Ta1.0_01065	Ta1.1_01054
	Ta1.0_01066	Ta1.1_01055
	Ta1.0_01067	Ta1.1_01056
	Ta1.0_01068	Ta1.1_01057
	Ta1.0_01069	Ta1.1_01058
	Ta1.0_01070	Ta1.1_01059	x
	Ta1.0_01071	Ta1.1_01060
	Ta1.0_01072	Ta1.1_01061
	Ta1.0_01073	Ta1.1_01062
	Ta1.0_01074	Ta1.1_01063
	Ta1.0_01075	Ta1.1_01064
	Ta1.0_01076	Ta1.1_01065
	Ta1.0_01077	Ta1.1_01066	x
	Ta1.0_01078	Ta1.1_01067
	Ta1.0_01079	Ta1.1_01068
	Ta1.0_01080	Ta1.1_01069
	Ta1.0_01081	Ta1.1_01070	x
	Ta1.0_01082	Ta1.1_01071	x
	Ta1.0_01083	Ta1.1_01072	x
	Ta1.0_01084	Ta1.1_01073
	Ta1.0_01085	Ta1.1_01074
	Ta1.0_01086	Ta1.1_01075	x
	Ta1.0_01087	Ta1.1_01076
	Ta1.0_01088	Ta1.1_01077
	Ta1.0_01089	Ta1.1_01078
	Ta1.0_01090	Ta1.1_01079
	Ta1.0_01091	Ta1.1_01080
	Ta1.0_01092	Ta1.1_01081	x
	Ta1.0_01093	Ta1.1_01082
	Ta1.0_01094	Ta1.1_01083	merges
	Ta1.0_01095
	Ta1.0_01096	Ta1.1_01084	merges
	Ta1.0_01097
	Ta1.0_01098	Ta1.1_01085	x
	Ta1.0_01099	Ta1.1_01086
	Ta1.0_01100	Ta1.1_01087	x
	Ta1.0_01101	Ta1.1_01088	x
	Ta1.0_01102	Ta1.1_01089	x
	Ta1.0_01103	Ta1.1_01090
	Ta1.0_01104	Ta1.1_01091	x
	Ta1.0_01105	Ta1.1_01092
	Ta1.0_01106	Ta1.1_01093	x
	Ta1.0_01107	Ta1.1_01094
	Ta1.0_01108	Ta1.1_01095
	Ta1.0_01109	Ta1.1_01096	x
	Ta1.0_01110	Ta1.1_01097
	Ta1.0_01111	Ta1.1_01098
	Ta1.0_01112	Ta1.1_01099
	Ta1.0_01113	Ta1.1_01100
	Ta1.0_01114	Ta1.1_01101
	Ta1.0_01115	Ta1.1_01102	x
	Ta1.0_01116	Ta1.1_01103
	Ta1.0_01117	Ta1.1_01104
	Ta1.0_01118	Ta1.1_01105
	Ta1.0_01119	Ta1.1_01106
	Ta1.0_01120	Ta1.1_01107	x
	Ta1.0_01121	Ta1.1_01108	x
	Ta1.0_01122	Ta1.1_01109
	Ta1.0_01123	Ta1.1_01110	x
	Ta1.0_01124	Ta1.1_01111
	Ta1.0_01125	Ta1.1_01112	x
	Ta1.0_01126	Ta1.1_01113	x
	Ta1.0_01127	Ta1.1_01114
	Ta1.0_01128	Ta1.1_01115
	Ta1.0_01129	Ta1.1_01116
	Ta1.0_01130	Ta1.1_01117	x
	Ta1.0_01131	Ta1.1_01118
	Ta1.0_01132	Ta1.1_01119	merges
	Ta1.0_01133
	Ta1.0_01134	Ta1.1_01120
	Ta1.0_01135	Ta1.1_01121	x
	Ta1.0_01136	Ta1.1_01122	x
	Ta1.0_01137	Ta1.1_01123	x
	Ta1.0_01138	Ta1.1_01124
	Ta1.0_01139	Ta1.1_01125
	Ta1.0_01140	Ta1.1_01126
	Ta1.0_01141	Ta1.1_01127
	Ta1.0_01142	Ta1.1_01128
	Ta1.0_01143	Ta1.1_01129
	Ta1.0_01144	Ta1.1_01130
	Ta1.0_01145	Ta1.1_01131
	Ta1.0_01146	Ta1.1_01132	x
	Ta1.0_01147	Ta1.1_01133	x
	Ta1.0_01148	Ta1.1_01134
	Ta1.0_01149	Ta1.1_01135	x
	Ta1.0_01150	Ta1.1_01136	x
	Ta1.0_01151	Ta1.1_01137
	Ta1.0_01152	Ta1.1_01138
	Ta1.0_01153	Ta1.1_01139	x
	Ta1.0_01154	Ta1.1_01140
	Ta1.0_01155	Ta1.1_01141
	Ta1.0_01156	Ta1.1_01142
	Ta1.0_01157	Ta1.1_01143
	Ta1.0_01158	Ta1.1_01144	x
	Ta1.0_01159	Ta1.1_01145	x
	Ta1.0_01160	Ta1.1_01146
	Ta1.0_01161	Ta1.1_01147
	Ta1.0_01162	Ta1.1_01148
	Ta1.0_01163	Ta1.1_01149	x
	Ta1.0_01164	Ta1.1_01150	x
	Ta1.0_01165	Ta1.1_01151	x
	Ta1.0_01166	Ta1.1_01152	x
	Ta1.0_01167	Ta1.1_01153
	Ta1.0_01168	Ta1.1_01154
	Ta1.0_01169	Ta1.1_01155
	Ta1.0_01170	Ta1.1_01156	x
	Ta1.0_01171	Ta1.1_01157	x
	Ta1.0_01172	Ta1.1_01158
	Ta1.0_01173	Ta1.1_01159
	Ta1.0_01174	Ta1.1_01160
	Ta1.0_01175	Ta1.1_01161
	Ta1.0_01176	Ta1.1_01162	x
	Ta1.0_01177	Ta1.1_01163	x
	Ta1.0_01178	Ta1.1_01164
	Ta1.0_01179	Ta1.1_01165
	Ta1.0_01180	Ta1.1_01166
	Ta1.0_01181	Ta1.1_01167
	Ta1.0_01182	Ta1.1_01168
	Ta1.0_01183	Ta1.1_01169
	Ta1.0_01184	Ta1.1_01170	x
	Ta1.0_01185	Ta1.1_01171
	Ta1.0_01186	Ta1.1_01172	x
	Ta1.0_01187	Ta1.1_01173	x
	Ta1.0_01188	Ta1.1_01174
	Ta1.0_01189	Ta1.1_01175
	Ta1.0_01190	Ta1.1_01176
	Ta1.0_01191	Ta1.1_01177	x
	Ta1.0_01192	Ta1.1_01178	x
	Ta1.0_01193	Ta1.1_01179
	Ta1.0_01194	Ta1.1_01180	x
	Ta1.0_01195	Ta1.1_01181
	Ta1.0_01196	Ta1.1_01182
	Ta1.0_01197	Ta1.1_01183	merges
	Ta1.0_01198
	Ta1.0_01199	Ta1.1_01184
	Ta1.0_01200	Ta1.1_01185
	Ta1.0_01201	Ta1.1_01186
	Ta1.0_01202	Ta1.1_01187
	Ta1.0_01203	Ta1.1_01188
	Ta1.0_01204	Ta1.1_01189	x
	Ta1.0_01205	Ta1.1_01190	x
	Ta1.0_01206	Ta1.1_01191
	Ta1.0_01207	Ta1.1_01192
	Ta1.0_01208	Ta1.1_01193
	Ta1.0_01209	Ta1.1_01194	x
	Ta1.0_01210	Ta1.1_01195	x
	Ta1.0_01211	Ta1.1_01196
	Ta1.0_01212	Ta1.1_01197
	Ta1.0_01213	Ta1.1_01198	x
	Ta1.0_01214	Ta1.1_01199
	Ta1.0_01215	Ta1.1_01200	x
	Ta1.0_01216	Ta1.1_01201	x
	Ta1.0_01217	Ta1.1_01202	merges
	Ta1.0_01218
	Ta1.0_01219	Ta1.1_01203
	Ta1.0_01220	Ta1.1_01204
	Ta1.0_01221	Ta1.1_01205	x
	Ta1.0_01222	Ta1.1_01206	x
	Ta1.0_01223	Ta1.1_01207
	Ta1.0_01224	Ta1.1_01208
	Ta1.0_01225	Ta1.1_01209	x
	Ta1.0_01226	Ta1.1_01210
	Ta1.0_01227	Ta1.1_01212
	Ta1.0_01228	Ta1.1_01211	x
	Ta1.0_01229	Ta1.1_01213	x
	Ta1.0_01230	Ta1.1_01214
	Ta1.0_01231	Ta1.1_01215
	Ta1.0_01232	Ta1.1_01216	x
	Ta1.0_01233	Ta1.1_01217
	Ta1.0_01234	Ta1.1_01218	x
	Ta1.0_01235	Ta1.1_01219
	Ta1.0_01236	Ta1.1_01220
	Ta1.0_01237	Ta1.1_01221	x
	Ta1.0_01238	Ta1.1_01222	x
	Ta1.0_01239	Ta1.1_01223
	Ta1.0_01240	Ta1.1_01224
	Ta1.0_01241	Ta1.1_01225	x
	Ta1.0_01242	Ta1.1_01226	x
	Ta1.0_01243	Ta1.1_01227
	Ta1.0_01244	Ta1.1_01228
	Ta1.0_01245	Ta1.1_01229	x
	Ta1.0_01246	Ta1.1_01230
	Ta1.0_01247	Ta1.1_01231	x
	Ta1.0_01248	Ta1.1_01233
	Ta1.0_01249	Ta1.1_01232	x
	Ta1.0_01250	Ta1.1_01234
	Ta1.0_01251	Ta1.1_01235	x
	Ta1.0_01252	Ta1.1_01236
	Ta1.0_01253	Ta1.1_01237	x
	Ta1.0_01254	Ta1.1_01238
	Ta1.0_01255	Ta1.1_01239	x
	Ta1.0_01256	Ta1.1_01240
	Ta1.0_01257	Ta1.1_01241	x
	Ta1.0_01258	Ta1.1_01242
	Ta1.0_01259	Ta1.1_01243	x
	Ta1.0_01260	Ta1.1_01244
	Ta1.0_01261	Ta1.1_01245	x
	Ta1.0_01262	Ta1.1_01246
	Ta1.0_01263	Ta1.1_01247
	Ta1.0_01264	Ta1.1_01248	x
	Ta1.0_01265	Ta1.1_01249
	Ta1.0_01266	Ta1.1_01250
	Ta1.0_01267	Ta1.1_01251	x
	Ta1.0_01268	Ta1.1_01252
	Ta1.0_01269	Ta1.1_01253
	Ta1.0_01270	Ta1.1_01254
	Ta1.0_01271	Ta1.1_01255	x
	Ta1.0_01272	Ta1.1_01256	x
	Ta1.0_01273	Ta1.1_01257
	Ta1.0_01274	Ta1.1_01258
	Ta1.0_01275	Ta1.1_01259
	Ta1.0_01276	Ta1.1_01260
	Ta1.0_01277	Ta1.1_01261
	Ta1.0_01278	Ta1.1_01262
	Ta1.0_01279	Ta1.1_01263
	Ta1.0_01280	Ta1.1_01264	x
	Ta1.0_01281	Ta1.1_01265	x
	Ta1.0_01282	Ta1.1_01266
	Ta1.0_01283	Ta1.1_01267
	Ta1.0_01284	Ta1.1_01268
	Ta1.0_01285	Ta1.1_01269
	Ta1.0_01286	Ta1.1_01270	x
	Ta1.0_01287	Ta1.1_01271
	Ta1.0_01288	Ta1.1_01272
	Ta1.0_01289	Ta1.1_01273	x
	Ta1.0_01290	Ta1.1_01274	x
	Ta1.0_01291	Ta1.1_01275
	Ta1.0_01292	Ta1.1_01276	x
	Ta1.0_01293	Ta1.1_01277	x
	Ta1.0_01294	Ta1.1_01278
	Ta1.0_01295	Ta1.1_01279
	Ta1.0_01296	Ta1.1_01280	x
	Ta1.0_01297	Ta1.1_01281	x
	Ta1.0_01298	Ta1.1_01282
	Ta1.0_01299	Ta1.1_01283
	Ta1.0_01300	Ta1.1_01284
	Ta1.0_01301	Ta1.1_01285	merges
	Ta1.0_01302
	Ta1.0_01303	Ta1.1_01286	x
	Ta1.0_01304	Ta1.1_01287	x
	Ta1.0_01305	Ta1.1_01288
	Ta1.0_01306	Ta1.1_01289
	Ta1.0_01307	Ta1.1_01290
	Ta1.0_01308	Ta1.1_01291
	Ta1.0_01309	Ta1.1_01292
	Ta1.0_01310	Ta1.1_01293
	Ta1.0_01311	Ta1.1_01294
	Ta1.0_01312	Ta1.1_01295
	Ta1.0_01313	Ta1.1_01296
	Ta1.0_01314	Ta1.1_01297
	Ta1.0_01315	Ta1.1_01298
	Ta1.0_01316	Ta1.1_01299
	Ta1.0_01317	Ta1.1_01300	x
	Ta1.0_01318	Ta1.1_01301	x
	Ta1.0_01319	Ta1.1_01302
	Ta1.0_01320	Ta1.1_01303	x
	Ta1.0_01321	Ta1.1_01304	x
	Ta1.0_01322	Ta1.1_01305
	Ta1.0_01323	Ta1.1_01306
	Ta1.0_01324	Ta1.1_01307	x
	Ta1.0_01325	Ta1.1_01308	x
	Ta1.0_01326	Ta1.1_01309	x
	Ta1.0_01327	Ta1.1_01310
	Ta1.0_01328	Ta1.1_01311
	Ta1.0_01329	Ta1.1_01312
	Ta1.0_01330	Ta1.1_01313
	Ta1.0_01331	Ta1.1_01314
	Ta1.0_01332	Ta1.1_01315	x
	Ta1.0_01333	Ta1.1_01316	x
	Ta1.0_01334	Ta1.1_01317	x
	Ta1.0_01335	Ta1.1_01318
	Ta1.0_01336	Ta1.1_01319
	Ta1.0_01337	Ta1.1_01320
	Ta1.0_01338	Ta1.1_01321
	Ta1.0_01339	Ta1.1_01322
	Ta1.0_01340	Ta1.1_01323
	Ta1.0_01341	Ta1.1_01324
	Ta1.0_01342	Ta1.1_01325	x
	Ta1.0_01343	Ta1.1_01326	x
	Ta1.0_01344	Ta1.1_01327
	Ta1.0_01345	Ta1.1_01328
	Ta1.0_01346	Ta1.1_01329	x
	Ta1.0_01347	Ta1.1_01330	x
	Ta1.0_01348	Ta1.1_01331	x
	Ta1.0_01349	Ta1.1_01332
	Ta1.0_01350	Ta1.1_01333
	Ta1.0_01351	Ta1.1_01334
	Ta1.0_01352	Ta1.1_01335
	Ta1.0_01353	Ta1.1_01336	x
	Ta1.0_01354	Ta1.1_01337
	Ta1.0_01355	Ta1.1_01338
	Ta1.0_01356	Ta1.1_01339	x
	Ta1.0_01357	Ta1.1_01340	x
	Ta1.0_01358	Ta1.1_01341
	Ta1.0_01359	Ta1.1_01342	x
	Ta1.0_01360	Ta1.1_01343
	Ta1.0_01361	Ta1.1_01344
	Ta1.0_01362	Ta1.1_01345
	Ta1.0_01363	Ta1.1_01346	x
	Ta1.0_01364	Ta1.1_01347
	Ta1.0_01365	Ta1.1_01348	x
	Ta1.0_01366	Ta1.1_01349
	Ta1.0_01367	Ta1.1_01350
	Ta1.0_01368	Ta1.1_01351	x
	Ta1.0_01369	Ta1.1_01352	x
	Ta1.0_01370	Ta1.1_01353
	Ta1.0_01371	Ta1.1_01354
	Ta1.0_01372	Ta1.1_01355	x
	Ta1.0_01373	Ta1.1_01356	x
	Ta1.0_01374	Ta1.1_01357	x
	Ta1.0_01375	Ta1.1_01358	x
	Ta1.0_01376	Ta1.1_01359	x
	Ta1.0_01377	Ta1.1_01360	x
	Ta1.0_01378	Ta1.1_01361
	Ta1.0_01379	Ta1.1_01362
	Ta1.0_01380	Ta1.1_01363	x
	Ta1.0_01381	Ta1.1_01364	x
	Ta1.0_01382	Ta1.1_01365
	Ta1.0_01383	Ta1.1_01366
	Ta1.0_01384	Ta1.1_01367
	Ta1.0_01385	Ta1.1_01368
	Ta1.0_01386	Ta1.1_01369
	Ta1.0_01387	Ta1.1_01370
	Ta1.0_01388	Ta1.1_01371	x
	Ta1.0_01389	Ta1.1_01372
	Ta1.0_01390	Ta1.1_01373
	Ta1.0_01391	Ta1.1_01374
	Ta1.0_01392	Ta1.1_01375
	Ta1.0_01393	Ta1.1_01376
	Ta1.0_01394	Ta1.1_01377	x
	Ta1.0_01395	Ta1.1_01378
	Ta1.0_01396	Ta1.1_01379
	Ta1.0_01397	Ta1.1_01380	x
	Ta1.0_01398	Ta1.1_01381	x
	Ta1.0_01399	Ta1.1_01382
	Ta1.0_01400	Ta1.1_01383	x
	Ta1.0_01401	Ta1.1_01384
	Ta1.0_01402	Ta1.1_01385	x
	Ta1.0_01403	Ta1.1_01386	x
	Ta1.0_01404	Ta1.1_01387	x
	Ta1.0_01405	Ta1.1_01388
	Ta1.0_01406	Ta1.1_01389
	Ta1.0_01407	Ta1.1_01390
	Ta1.0_01408	Ta1.1_01391
	Ta1.0_01409	Ta1.1_01392	x
	Ta1.0_01410	Ta1.1_01393	x
	Ta1.0_01411	Ta1.1_01394	x
	Ta1.0_01412	Ta1.1_01395
	Ta1.0_01413	Ta1.1_01396
	Ta1.0_01414	Ta1.1_01397
	Ta1.0_01415	Ta1.1_01398
	Ta1.0_01416	Ta1.1_01399
	Ta1.0_01417	Ta1.1_01400
	Ta1.0_01418	Ta1.1_01401
	Ta1.0_01419	Ta1.1_01402	x
	Ta1.0_01420	Ta1.1_01403	x
	Ta1.0_01421	Ta1.1_01404	x
	Ta1.0_01422	Ta1.1_01405	merges
	Ta1.0_01423
	Ta1.0_01424
	Ta1.0_01425	Ta1.1_01406
	Ta1.0_01426	Ta1.1_01407	x
	Ta1.0_01427	Ta1.1_01408
	Ta1.0_01428	Ta1.1_01409
	Ta1.0_01429	Ta1.1_01410
	Ta1.0_01430	Ta1.1_01411	x
	Ta1.0_01431	Ta1.1_01412
	Ta1.0_01432	Ta1.1_01770	x
	Ta1.0_01433	Ta1.1_01771	x
	Ta1.0_01434	Ta1.1_01772
	Ta1.0_01435	Ta1.1_01773
	Ta1.0_01436	Ta1.1_01774	x
	Ta1.0_01437	Ta1.1_01775	x
	Ta1.0_01438	Ta1.1_01776	x
	Ta1.0_01439	Ta1.1_01777	x
	Ta1.0_01440	Ta1.1_01778	x
	Ta1.0_01441	Ta1.1_01779	x
	Ta1.0_01442	Ta1.1_01780
	Ta1.0_01443	Ta1.1_01781
	Ta1.0_01444	Ta1.1_01782
	Ta1.0_01445	Ta1.1_01783
	Ta1.0_01446	Ta1.1_01784	x
	Ta1.0_01447	Ta1.1_01785	x
	Ta1.0_01448	Ta1.1_01786	x
	Ta1.0_01449	Ta1.1_01787
	Ta1.0_01450	Ta1.1_01788	x
	Ta1.0_01451	Ta1.1_01789
	Ta1.0_01452	Ta1.1_01790	x
	Ta1.0_01453	Ta1.1_01791
	Ta1.0_01454	Ta1.1_01792	x
	Ta1.0_01455	Ta1.1_01793	x
	Ta1.0_01456	Ta1.1_01794
	Ta1.0_01457	Ta1.1_01796
	Ta1.0_01458	Ta1.1_01797
	Ta1.0_01459	Ta1.1_01798
	Ta1.0_01460	Ta1.1_01799
	Ta1.0_01461	Ta1.1_01800
	Ta1.0_01462	Ta1.1_01801	x
	Ta1.0_01463	Ta1.1_01802
	Ta1.0_01464	Ta1.1_01803	x
	Ta1.0_01465	Ta1.1_01804
	Ta1.0_01466	Ta1.1_01805
	Ta1.0_01467	Ta1.1_01806
	Ta1.0_01468	Ta1.1_01807	x
	Ta1.0_01469	Ta1.1_01808	x
	Ta1.0_01470	Ta1.1_01809	x
	Ta1.0_01471	Ta1.1_01810
	Ta1.0_01472	Ta1.1_01811	x
	Ta1.0_01473	Ta1.1_01812	x
	Ta1.0_01474	Ta1.1_01813
	Ta1.0_01475	Ta1.1_01814	x
	Ta1.0_01476	Ta1.1_01815
	Ta1.0_01477	Ta1.1_01816
	Ta1.0_01478	Ta1.1_01817	x
	Ta1.0_01479	Ta1.1_01818
	Ta1.0_01480	Ta1.1_01819	x
	Ta1.0_01481	Ta1.1_01820	x
	Ta1.0_01482	Ta1.1_01821	x
	Ta1.0_01483	Ta1.1_01822	x
	Ta1.0_01484	Ta1.1_01823
	Ta1.0_01485	Ta1.1_01824
	Ta1.0_01486	Ta1.1_01825
	Ta1.0_01487	Ta1.1_01826
	Ta1.0_01488	Ta1.1_01827	x
	Ta1.0_01489	Ta1.1_01828	SPLIT
		Ta1.1_01829
	Ta1.0_01490	Ta1.1_01830	x
	Ta1.0_01491	Ta1.1_01831
	Ta1.0_01492	Ta1.1_01832
	Ta1.0_01493	Ta1.1_01833
	Ta1.0_01494	Ta1.1_01834	x
	Ta1.0_01495	Ta1.1_01835
	Ta1.0_01496	Ta1.1_01836	x
	Ta1.0_01497	Ta1.1_01837
	Ta1.0_01498	Ta1.1_01838
	Ta1.0_01499	Ta1.1_01839	x
	Ta1.0_01500	Ta1.1_01840
	Ta1.0_01501	Ta1.1_01841
	Ta1.0_01502	Ta1.1_01842
	Ta1.0_01503	Ta1.1_01843
	Ta1.0_01504	Ta1.1_01844
	Ta1.0_01505	Ta1.1_01845
	Ta1.0_01506	Ta1.1_01846
	Ta1.0_01507	Ta1.1_01847	x
	Ta1.0_01508	Ta1.1_01848
	Ta1.0_01509	Ta1.1_01849
	Ta1.0_01510	Ta1.1_01850	x
	Ta1.0_01511	Ta1.1_01851	x
	Ta1.0_01512	Ta1.1_01852
	Ta1.0_01513	Ta1.1_01853
	Ta1.0_01514	Ta1.1_01854
	Ta1.0_01515	Ta1.1_01855
	Ta1.0_01516	Ta1.1_01856
	Ta1.0_01517	Ta1.1_01857	x
	Ta1.0_01518	Ta1.1_01858
	Ta1.0_01519	Ta1.1_01859
	Ta1.0_01520	Ta1.1_01861
	Ta1.0_01521	Ta1.1_01862
	Ta1.0_01522	Ta1.1_01863	x
	Ta1.0_01523	Ta1.1_01864	x
	Ta1.0_01524	Ta1.1_01865
	Ta1.0_01525	Ta1.1_01866
	Ta1.0_01526	Ta1.1_01867
	Ta1.0_01527	Ta1.1_01868	x
	Ta1.0_01528	Ta1.1_01869
	Ta1.0_01529	Ta1.1_01870
	Ta1.0_01530	Ta1.1_01871	x
	Ta1.0_01531	Ta1.1_01872
	Ta1.0_01532	Ta1.1_01873
	Ta1.0_01533	Ta1.1_01860	x
	Ta1.0_01534	Ta1.1_01874	x
	Ta1.0_01535	Ta1.1_01875	x
	Ta1.0_01536	Ta1.1_01876	x
	Ta1.0_01537	Ta1.1_01877	x
	Ta1.0_01538	Ta1.1_01878
	Ta1.0_01539	Ta1.1_01879
	Ta1.0_01540	Ta1.1_01880
	Ta1.0_01541	Ta1.1_01881
	Ta1.0_01542	Ta1.1_01882
	Ta1.0_01543	Ta1.1_01883
	Ta1.0_01544	Ta1.1_01884	x
	Ta1.0_01545	Ta1.1_01885
	Ta1.0_01546	Ta1.1_01886	x
	Ta1.0_01547	Ta1.1_01887	x
	Ta1.0_01548	Ta1.1_01888
	Ta1.0_01549	Ta1.1_01889
	Ta1.0_01550	Ta1.1_01890
	Ta1.0_01551	Ta1.1_01891
	Ta1.0_01552	Ta1.1_01892	x
	Ta1.0_01553	Ta1.1_01893
	Ta1.0_01554	Ta1.1_01894
	Ta1.0_01555	Ta1.1_01895
	Ta1.0_01556	Ta1.1_01896	x
	Ta1.0_01557	Ta1.1_01897
	Ta1.0_01558	Ta1.1_01898
	Ta1.0_01559	Ta1.1_01899
	Ta1.0_01560	Ta1.1_01900
	Ta1.0_01561	Ta1.1_01901	x
	Ta1.0_01562	Ta1.1_01902	x
	Ta1.0_01563	Ta1.1_01903
	Ta1.0_01564	Ta1.1_01904	x
	Ta1.0_01565	Ta1.1_01905	x
	Ta1.0_01566	Ta1.1_01906	x
	Ta1.0_01567	Ta1.1_01907	x
	Ta1.0_01568	Ta1.1_01908
	Ta1.0_01569	Ta1.1_01909
	Ta1.0_01570	Ta1.1_01910
	Ta1.0_01571	Ta1.1_01911
	Ta1.0_01572	Ta1.1_01912	x
	Ta1.0_01573	Ta1.1_01913
	Ta1.0_01574	Ta1.1_01914
	Ta1.0_01575	Ta1.1_01915	x
	Ta1.0_01576	Ta1.1_01916
	Ta1.0_01577	Ta1.1_01917	x
	Ta1.0_01578	Ta1.1_01918	x
	Ta1.0_01579	Ta1.1_01919	x
	Ta1.0_01580	Ta1.1_01920
	Ta1.0_01581	Ta1.1_01921
	Ta1.0_01582	Ta1.1_01922	x
	Ta1.0_01583	Ta1.1_01923
	Ta1.0_01584	Ta1.1_01924	x
	Ta1.0_01585	Ta1.1_01925
	Ta1.0_01586	Ta1.1_01926
	Ta1.0_01587	Ta1.1_01927
	Ta1.0_01588	Ta1.1_01928
	Ta1.0_01589	Ta1.1_01929
	Ta1.0_01590	Ta1.1_01930
	Ta1.0_01591	Ta1.1_01931	x
	Ta1.0_01592	Ta1.1_01932
	Ta1.0_01593	Ta1.1_01933
	Ta1.0_01594	Ta1.1_01934
	Ta1.0_01595	Ta1.1_01935	x
	Ta1.0_01596	Ta1.1_01936
	Ta1.0_01597	Ta1.1_01937
	Ta1.0_01598	Ta1.1_01938
	Ta1.0_01599	Ta1.1_01939	x
	Ta1.0_01600	Ta1.1_01940	x
	Ta1.0_01601	Ta1.1_01941
	Ta1.0_01602	Ta1.1_01942	x
	Ta1.0_01603	Ta1.1_01943	x
	Ta1.0_01604	Ta1.1_01944
	Ta1.0_01605	Ta1.1_01945	x
	Ta1.0_01606	Ta1.1_01946	x
	Ta1.0_01607	Ta1.1_01947	x
	Ta1.0_01608	Ta1.1_01948	x
	Ta1.0_01609	Ta1.1_01949	x
	Ta1.0_01610	Ta1.1_01950	x
	Ta1.0_01611	Ta1.1_01951
	Ta1.0_01612	Ta1.1_01952	x
	Ta1.0_01613	Ta1.1_01953	x
	Ta1.0_01614	Ta1.1_01954	x
	Ta1.0_01615	Ta1.1_01955	x
	Ta1.0_01616	Ta1.1_01956	x
	Ta1.0_01617	Ta1.1_01957	x
	Ta1.0_01618	Ta1.1_01958	x
	Ta1.0_01619	Ta1.1_01959
	Ta1.0_01620	Ta1.1_01960	x
	Ta1.0_01621	Ta1.1_01961	x
	Ta1.0_01622	Ta1.1_01962	x
	Ta1.0_01623	Ta1.1_01963
	Ta1.0_01624	Ta1.1_01964
	Ta1.0_01625	Ta1.1_01965
	Ta1.0_01626	Ta1.1_01966	x
	Ta1.0_01627	Ta1.1_01967	x
	Ta1.0_01628	Ta1.1_01968	x
	Ta1.0_01629	Ta1.1_01969
	Ta1.0_01630	Ta1.1_01970
	Ta1.0_01631	Ta1.1_01971
	Ta1.0_01632	Ta1.1_01972
	Ta1.0_01633	Ta1.1_01973	x
	Ta1.0_01634	Ta1.1_01974	x
	Ta1.0_01635	Ta1.1_01975	x
	Ta1.0_01636	Ta1.1_01976
	Ta1.0_01637	Ta1.1_01977	x
	Ta1.0_01638	Ta1.1_01978
	Ta1.0_01639	Ta1.1_01979	x
	Ta1.0_01640	Ta1.1_01980
	Ta1.0_01641	Ta1.1_01981
	Ta1.0_01642	Ta1.1_01982
	Ta1.0_01643	Ta1.1_01983
	Ta1.0_01644	Ta1.1_01984	x
	Ta1.0_01645	Ta1.1_01985	x
	Ta1.0_01646	Ta1.1_01986
	Ta1.0_01647	Ta1.1_01987
	Ta1.0_01648	Ta1.1_01988	x
	Ta1.0_01649	Ta1.1_01989	x
	Ta1.0_01650	Ta1.1_01990	merges
	Ta1.0_01651
	Ta1.0_01652	Ta1.1_01991	x
	Ta1.0_01653	Ta1.1_01992	x
	Ta1.0_01654	Ta1.1_01993
	Ta1.0_01655	Ta1.1_01994
	Ta1.0_01656	Ta1.1_01995
	Ta1.0_01657	Ta1.1_01996	x
	Ta1.0_01658	Ta1.1_01997
	Ta1.0_01659	Ta1.1_01998
	Ta1.0_01660	Ta1.1_01999
	Ta1.0_01661	Ta1.1_02000
	Ta1.0_01662	Ta1.1_02001
	Ta1.0_01663	Ta1.1_02002
	Ta1.0_01664	Ta1.1_02003
	Ta1.0_01665	Ta1.1_02004
	Ta1.0_01666	Ta1.1_02005
	Ta1.0_01667	Ta1.1_02006
	Ta1.0_01668	Ta1.1_02007
	Ta1.0_01669	Ta1.1_02008
	Ta1.0_01670	Ta1.1_02009
	Ta1.0_01671	Ta1.1_02010	x
	Ta1.0_01672	Ta1.1_02011
	Ta1.0_01673	Ta1.1_02012
	Ta1.0_01674	Ta1.1_02013
	Ta1.0_01675	Ta1.1_02014
	Ta1.0_01676	Ta1.1_02015	x
	Ta1.0_01677	Ta1.1_02016
	Ta1.0_01678	Ta1.1_02017
	Ta1.0_01679	Ta1.1_02018	x
	Ta1.0_01680	Ta1.1_02019
	Ta1.0_01681	Ta1.1_02020
	Ta1.0_01682	Ta1.1_02021
	Ta1.0_01683	Ta1.1_02022
	Ta1.0_01684	Ta1.1_02023
	Ta1.0_01685	Ta1.1_02024
	Ta1.0_01686	Ta1.1_02025
	Ta1.0_01687	Ta1.1_02026
	Ta1.0_01688	Ta1.1_02027
	Ta1.0_01689	Ta1.1_02028	x
	Ta1.0_01690	Ta1.1_02029
	Ta1.0_01691	Ta1.1_02030
	Ta1.0_01692	Ta1.1_02031
	Ta1.0_01693	Ta1.1_02032	x
	Ta1.0_01694	Ta1.1_02033
	Ta1.0_01695	Ta1.1_02034
	Ta1.0_01696	Ta1.1_02035
	Ta1.0_01697	Ta1.1_02036
	Ta1.0_01698	Ta1.1_02037	x
	Ta1.0_01699	Ta1.1_02038
	Ta1.0_01700	Ta1.1_02039
	Ta1.0_01701	Ta1.1_02040
	Ta1.0_01702	Ta1.1_02041
	Ta1.0_01703	Ta1.1_02042
	Ta1.0_01704	Ta1.1_02043	x
	Ta1.0_01705	Ta1.1_02044	x
	Ta1.0_01706	Ta1.1_02045
	Ta1.0_01707	Ta1.1_02047
	Ta1.0_01708	Ta1.1_02048
	Ta1.0_01709	Ta1.1_02049	x
	Ta1.0_01710	Ta1.1_02050	merges
	Ta1.0_01711
	Ta1.0_01712	Ta1.1_02051
	Ta1.0_01713	Ta1.1_02052
	Ta1.0_01714	Ta1.1_02053	x
	Ta1.0_01715	Ta1.1_02054
	Ta1.0_01716	Ta1.1_02055
	Ta1.0_01717	Ta1.1_02056
	Ta1.0_01718	Ta1.1_02057	x
	Ta1.0_01719	Ta1.1_02058
	Ta1.0_01720	Ta1.1_02046	x
	Ta1.0_01721	Ta1.1_02059
	Ta1.0_01722	Ta1.1_02060
	Ta1.0_01723	Ta1.1_02061
	Ta1.0_01724	Ta1.1_02062
	Ta1.0_01725	Ta1.1_02063
	Ta1.0_01726	Ta1.1_02064
	Ta1.0_01727	Ta1.1_02065
	Ta1.0_01728	Ta1.1_02066
	Ta1.0_01729	Ta1.1_02067	x
	Ta1.0_01730	Ta1.1_02068	x
	Ta1.0_01731	Ta1.1_02069
	Ta1.0_01732	Ta1.1_02070	x
	Ta1.0_01733	Ta1.1_02071
	Ta1.0_01734	Ta1.1_02072	x
	Ta1.0_01735	Ta1.1_02073	x
	Ta1.0_01736	Ta1.1_02074
	Ta1.0_01737	Ta1.1_02075
	Ta1.0_01738	Ta1.1_02076	x
	Ta1.0_01739	Ta1.1_02077
	Ta1.0_01740	Ta1.1_02078
	Ta1.0_01741	Ta1.1_02079
	Ta1.0_01742	Ta1.1_02080
	Ta1.0_01743	Ta1.1_02081
	Ta1.0_01744	Ta1.1_02082	x
	Ta1.0_01745	Ta1.1_02083
	Ta1.0_01746	Ta1.1_02084	x
	Ta1.0_01747	Ta1.1_02085	x
	Ta1.0_01748	Ta1.1_02086
	Ta1.0_01749	Ta1.1_02087
	Ta1.0_01750	Ta1.1_02088	x
	Ta1.0_01751	Ta1.1_02089
	Ta1.0_01752	Ta1.1_02090
	Ta1.0_01753	Ta1.1_02091	x
	Ta1.0_01754	Ta1.1_02092	x
	Ta1.0_01755	Ta1.1_02093	x
	Ta1.0_01756	Ta1.1_02094	x
	Ta1.0_01757	Ta1.1_02095
	Ta1.0_01758	Ta1.1_02096
	Ta1.0_01759	Ta1.1_02097
	Ta1.0_01760	Ta1.1_02098
	Ta1.0_01761	Ta1.1_02099
	Ta1.0_01762	Ta1.1_02100	x
	Ta1.0_01763	Ta1.1_02101
	Ta1.0_01764	Ta1.1_02102
	Ta1.0_01765	Ta1.1_02103
	Ta1.0_01766	Ta1.1_02104
	Ta1.0_01767	Ta1.1_01413
	Ta1.0_01768	Ta1.1_01414
	Ta1.0_01769	Ta1.1_01415
	Ta1.0_01770	Ta1.1_01416
	Ta1.0_01771	Ta1.1_01417
	Ta1.0_01772	Ta1.1_01418
	Ta1.0_01773	Ta1.1_01419
	Ta1.0_01774	Ta1.1_01420	x
	Ta1.0_01775	Ta1.1_01421
	Ta1.0_01776	Ta1.1_01422
	Ta1.0_01777	Ta1.1_01423
	Ta1.0_01778	Ta1.1_01424
	Ta1.0_01779	Ta1.1_01425
	Ta1.0_01780	Ta1.1_01426
	Ta1.0_01781	Ta1.1_01427
	Ta1.0_01782	Ta1.1_01428	x
	Ta1.0_01783	Ta1.1_01429
	Ta1.0_01784	Ta1.1_01430
	Ta1.0_01785	Ta1.1_01431
	Ta1.0_01786	Ta1.1_01432	x
	Ta1.0_01787	Ta1.1_01433
	Ta1.0_01788	Ta1.1_01434	x
	Ta1.0_01789	Ta1.1_01435
	Ta1.0_01790	Ta1.1_01436
	Ta1.0_01791	Ta1.1_01437
	Ta1.0_01792	Ta1.1_01438
	Ta1.0_01793	Ta1.1_01439	x
	Ta1.0_01794	Ta1.1_01440	x
	Ta1.0_01795	Ta1.1_01441	x
	Ta1.0_01796	Ta1.1_01442
	Ta1.0_01797	Ta1.1_01443	x
	Ta1.0_01798	Ta1.1_01444	x
	Ta1.0_01799	Ta1.1_01445
	Ta1.0_01800	Ta1.1_01446
	Ta1.0_01801	Ta1.1_01447
	Ta1.0_01802	Ta1.1_01448	x
	Ta1.0_01803	Ta1.1_01449	x
	Ta1.0_01804	Ta1.1_01450	x
	Ta1.0_01805	Ta1.1_01451	merges
	Ta1.0_01806
	Ta1.0_01807	Ta1.1_01452	x
	Ta1.0_01808	Ta1.1_01453	x
	Ta1.0_01809	Ta1.1_01454	x
	Ta1.0_01810	Ta1.1_01455
	Ta1.0_01811	Ta1.1_01456	x
	Ta1.0_01812	Ta1.1_01457
	Ta1.0_01813	Ta1.1_01458
	Ta1.0_01814	Ta1.1_01459
	Ta1.0_01815	Ta1.1_01460
	Ta1.0_01816	Ta1.1_01461
	Ta1.0_01817	Ta1.1_01462	x
	Ta1.0_01818	Ta1.1_01463	x
	Ta1.0_01819	Ta1.1_01464
	Ta1.0_01820	Ta1.1_01465
	Ta1.0_01821	Ta1.1_01466	x
	Ta1.0_01822	Ta1.1_01467
	Ta1.0_01823	Ta1.1_01468
	Ta1.0_01824	Ta1.1_01469
	Ta1.0_01825	Ta1.1_01470	x
	Ta1.0_01826	Ta1.1_01471	merges
	Ta1.0_01827
	Ta1.0_01828	Ta1.1_01472
	Ta1.0_01829	Ta1.1_01473
	Ta1.0_01830	Ta1.1_01474
	Ta1.0_01831	Ta1.1_01475
	Ta1.0_01832	Ta1.1_01476
	Ta1.0_01833	Ta1.1_01477
	Ta1.0_01834	Ta1.1_01478
	Ta1.0_01835	Ta1.1_01479
	Ta1.0_01836	Ta1.1_01480	x
	Ta1.0_01837	Ta1.1_01481
	Ta1.0_01838	Ta1.1_01482
	Ta1.0_01839	Ta1.1_01483
	Ta1.0_01840	Ta1.1_01484
	Ta1.0_01841	Ta1.1_01485	x
	Ta1.0_01842	Ta1.1_01486
	Ta1.0_01843	Ta1.1_01487	merges
	Ta1.0_01844
	Ta1.0_01845	Ta1.1_01488
	Ta1.0_01846	Ta1.1_01489
	Ta1.0_01847	Ta1.1_01490
	Ta1.0_01848	Ta1.1_01491
	Ta1.0_01849	Ta1.1_01492
	Ta1.0_01850	Ta1.1_01493	x
	Ta1.0_01851	Ta1.1_01494	x
	Ta1.0_01852	Ta1.1_01495
	Ta1.0_01853	Ta1.1_01496
	Ta1.0_01854	Ta1.1_01497
	Ta1.0_01855	Ta1.1_01498
	Ta1.0_01856	Ta1.1_01499
	Ta1.0_01857	Ta1.1_01500	x
	Ta1.0_01858	Ta1.1_01501	x
	Ta1.0_01859	Ta1.1_01502	x
	Ta1.0_01860	Ta1.1_01503
	Ta1.0_01861	Ta1.1_01504
	Ta1.0_01862	Ta1.1_01505
	Ta1.0_01863	Ta1.1_01506	x
	Ta1.0_01864	Ta1.1_01507
	Ta1.0_01865	Ta1.1_01508
	Ta1.0_01866	Ta1.1_01509
	Ta1.0_01867	Ta1.1_01510
	Ta1.0_01868	Ta1.1_01511	x
	Ta1.0_01869	Ta1.1_01512
	Ta1.0_01870	Ta1.1_01513
	Ta1.0_01871	Ta1.1_01514
	Ta1.0_01872	Ta1.1_01515
	Ta1.0_01873	Ta1.1_01516
	Ta1.0_01874	Ta1.1_01517
	Ta1.0_01875	Ta1.1_01518
	Ta1.0_01876	Ta1.1_01519
	Ta1.0_01877	Ta1.1_01520
	Ta1.0_01878	Ta1.1_01521
	Ta1.0_01879	Ta1.1_01522
	Ta1.0_01880	Ta1.1_01523	x
	Ta1.0_01881	Ta1.1_01524	x
	Ta1.0_01882	Ta1.1_01525
	Ta1.0_01883	Ta1.1_01526
	Ta1.0_01884	Ta1.1_01527	x
	Ta1.0_01885	Ta1.1_01528
	Ta1.0_01886	Ta1.1_01529	merges
	Ta1.0_01887
	Ta1.0_01888	Ta1.1_01530
	Ta1.0_01889	Ta1.1_01531
	Ta1.0_01890	Ta1.1_01532
	Ta1.0_01891	Ta1.1_01533
	Ta1.0_01892	Ta1.1_01534	x
	Ta1.0_01893	Ta1.1_01535
	Ta1.0_01894	Ta1.1_01536
	Ta1.0_01895	Ta1.1_01537
	Ta1.0_01896	Ta1.1_01538
	Ta1.0_01897	Ta1.1_01539	x
	Ta1.0_01898	Ta1.1_01540
	Ta1.0_01899	Ta1.1_01541	x
	Ta1.0_01900	Ta1.1_01542
	Ta1.0_01901	Ta1.1_01543	x
	Ta1.0_01902	Ta1.1_01544	x
	Ta1.0_01903	Ta1.1_01545
	Ta1.0_01904	Ta1.1_01546	x
	Ta1.0_01905	Ta1.1_01547
	Ta1.0_01906	Ta1.1_01548	x
	Ta1.0_01907	Ta1.1_01549
	Ta1.0_01908	Ta1.1_01550
	Ta1.0_01909	Ta1.1_01551
	Ta1.0_01910	Ta1.1_01552	x
	Ta1.0_01911	Ta1.1_01553
	Ta1.0_01912	Ta1.1_01554	x
	Ta1.0_01913	Ta1.1_01555	x
	Ta1.0_01914	Ta1.1_01556	x
	Ta1.0_01915	Ta1.1_01557	x
	Ta1.0_01916	Ta1.1_01558
	Ta1.0_01917	Ta1.1_01559
	Ta1.0_01918	Ta1.1_01560
	Ta1.0_01919	Ta1.1_01561
	Ta1.0_01920	Ta1.1_01562	x
	Ta1.0_01921	Ta1.1_01563
	Ta1.0_01922	Ta1.1_01564	x
	Ta1.0_01923	Ta1.1_01565	x
	Ta1.0_01924	Ta1.1_01566	x
	Ta1.0_01925	Ta1.1_01567
	Ta1.0_01926	Ta1.1_01568
	Ta1.0_01927	Ta1.1_01569	x
	Ta1.0_01928	Ta1.1_01570	x
	Ta1.0_01929	Ta1.1_01571	x
	Ta1.0_01930	Ta1.1_01572
	Ta1.0_01931	Ta1.1_01573	x
	Ta1.0_01932	Ta1.1_01574	x
	Ta1.0_01933	Ta1.1_01575	x
	Ta1.0_01934	Ta1.1_01576
	Ta1.0_01935	Ta1.1_01577	x
	Ta1.0_01936	Ta1.1_01578
	Ta1.0_01937	Ta1.1_01579	x
	Ta1.0_01938	Ta1.1_01580
	Ta1.0_01939	Ta1.1_01581	x
	Ta1.0_01940	Ta1.1_01582	x
	Ta1.0_01941	Ta1.1_01583	x
	Ta1.0_01942	Ta1.1_01584
	Ta1.0_01943	Ta1.1_01585	x
	Ta1.0_01944	Ta1.1_01586
	Ta1.0_01945	Ta1.1_01587
	Ta1.0_01946	Ta1.1_01588
	Ta1.0_01947	Ta1.1_01589	x
	Ta1.0_01948	Ta1.1_01590
	Ta1.0_01949	Ta1.1_01591	x
	Ta1.0_01950	Ta1.1_01592	x
	Ta1.0_01951	Ta1.1_01593
	Ta1.0_01952	Ta1.1_01594	x
	Ta1.0_01953	Ta1.1_01595
	Ta1.0_01954	Ta1.1_01596
	Ta1.0_01955	Ta1.1_01597
	Ta1.0_01956	Ta1.1_01598
	Ta1.0_01957	Ta1.1_01599	x
	Ta1.0_01958	Ta1.1_01600	x
	Ta1.0_01959	Ta1.1_01601	x
	Ta1.0_01960	Ta1.1_01602	x
	Ta1.0_01961	Ta1.1_01603	x
	Ta1.0_01962	Ta1.1_01604
	Ta1.0_01963	Ta1.1_01605	x
	Ta1.0_01964	Ta1.1_01606
	Ta1.0_01965	Ta1.1_01607
	Ta1.0_01966	Ta1.1_01608
	Ta1.0_01967	Ta1.1_01609
	Ta1.0_01968	Ta1.1_01610	x
	Ta1.0_01969	Ta1.1_01611
	Ta1.0_01970	Ta1.1_01612
	Ta1.0_01971	Ta1.1_01613
	Ta1.0_01972	Ta1.1_01614	x
	Ta1.0_01973	Ta1.1_01615	x
	Ta1.0_01974	Ta1.1_01616
	Ta1.0_01975	Ta1.1_01617	x
	Ta1.0_01976	Ta1.1_01618
	Ta1.0_01977	Ta1.1_01619
	Ta1.0_01978	Ta1.1_01620	x
	Ta1.0_01979	Ta1.1_01621
	Ta1.0_01980	Ta1.1_01622
	Ta1.0_01981	Ta1.1_01623	x
	Ta1.0_01982	Ta1.1_01624
	Ta1.0_01983	Ta1.1_01625
	Ta1.0_01984	Ta1.1_01626
	Ta1.0_01985	Ta1.1_01627	x
	Ta1.0_01986	Ta1.1_01628
	Ta1.0_01987	Ta1.1_01630	x
	Ta1.0_01988	Ta1.1_01631
	Ta1.0_01989	Ta1.1_01632	x
	Ta1.0_01990	Ta1.1_01633	x
	Ta1.0_01991	Ta1.1_01634	x
	Ta1.0_01992	Ta1.1_01635	x
	Ta1.0_01993	Ta1.1_01636	x
	Ta1.0_01994	Ta1.1_01637
	Ta1.0_01995	Ta1.1_01638	x
	Ta1.0_01996	Ta1.1_01639	x
	Ta1.0_01997	Ta1.1_01640	x
[truncated: 25,393 more rows]
