# Supplementary material for: Natural variation and improved genome annotation of the emerging biofuel crop field pennycress (Thlaspi arvense)
Source: G3 (Bethesda). 2022 Apr 13;12(6):jkac084. doi: 10.1093/g3journal/jkac084 (PMC9157065; doi:10.1093/g3journal/jkac084)
Supplement: jkac084_Table_S5 [file jkac084_table_s5.xlsx]

## Sheet: Sheet1
	Table S5. Pennycress IDs new genes
	ID_Gene	modification
	Ta1.1_01629	new
	Ta1.1_03405	new
	Ta1.1_04879	new
	Ta1.1_09950	new
	Ta1.1_14861	new
	Ta1.1_09752	new
	Ta1.1_12606	new
	Ta1.1_08196	new
	Ta1.1_18122	new
	Ta1.1_06278	new
	Ta1.1_06403	new
	Ta1.1_22559	new
	Ta1.1_13309	new
	Ta1.1_18660	new
	Ta1.1_06848	new
	Ta1.1_14480	new
	Ta1.1_14033	new
	Ta1.1_17250	new
	Ta1.1_17538	new
	Ta1.1_12371	new
	Ta1.1_18612	new
	Ta1.1_14970	new
	Ta1.1_14972	new
	Ta1.1_19315	new
	Ta1.1_17366	new
	Ta1.1_17178	new
	Ta1.1_21726	new
	Ta1.1_17885	new
	Ta1.1_11958	new
	Ta1.1_22373	new
	Ta1.1_24049	new
	Ta1.1_16130	new
	Ta1.1_21824	new
	Ta1.1_21100	new
	Ta1.1_23768	new
	Ta1.1_24034	new
	Ta1.1_22693	new
	Ta1.1_22574	new
	Ta1.1_24907	new
	Ta1.1_23454	new
	Ta1.1_22869	new
	Ta1.1_22913	new
	Ta1.1_20049	new
	Ta1.1_21669	new
	Ta1.1_24045	new
	Ta1.1_027288	new
