# Supplementary material for: Natural variation and improved genome annotation of the emerging biofuel crop field pennycress (Thlaspi arvense)
Source: G3 (Bethesda). 2022 Apr 13;12(6):jkac084. doi: 10.1093/g3journal/jkac084 (PMC9157065; doi:10.1093/g3journal/jkac084)
Supplement: jkac084_Table_S6 [file jkac084_table_s6.xlsx]

## Sheet: Sheet1
	Table S6. Transcripts per million (TPM) per gene in each data set
	Pennycress _gene_ID	Public data	Nanopore	Embryos
	Ta1.1_00001	60.1577	8.67092	1494.2
	Ta1.1_00002	3.04094	0	63.3
	Ta1.1_00003	17.9448	3.54417	1283.9
	Ta1.1_00004	21.9464	4.49013	599.7
	Ta1.1_00005	21.0858	12.0168	1232.6
	Ta1.1_00006	4.42872	7.5977	1270.2
	Ta1.1_00007	5.52683	5.20073	1884.5
	Ta1.1_00008	0.143917	0	13.7
	Ta1.1_00009	1.71782	0	0.1
	Ta1.1_00010	3.60935	0	0.1
	Ta1.1_00011	3.38483	1.55808	325.8
	Ta1.1_00012	30.1482	31.1808	6040.3
	Ta1.1_00013	19.2803	2.60527	1130.8
	Ta1.1_00014	0.020172	0	0.7
	Ta1.1_00015	1.75257	0	0
	Ta1.1_00016	222.263	670.109	22851.9
	Ta1.1_00017	70.6412	41.9159	7296
	Ta1.1_00018	89.3656	61.9535	9325.9
	Ta1.1_00019	21.58	35.8719	7422.9
	Ta1.1_00020	28.6132	22.217	3679.1
	Ta1.1_00021	0.203517	0	0.1
	Ta1.1_00022	8.24063	6.25822	903.7
	Ta1.1_00023	128.357	32.5612	8133.5
	Ta1.1_00024	26.1903	95.0628	3817.6
	Ta1.1_00025	34.6954	6.72149	1775.7
	Ta1.1_00026	6.73502	4.79355	371.1
	Ta1.1_00027	13.1321	25.568	1367.2
	Ta1.1_00028	1.95372	0.236592	30.2
	Ta1.1_00029	82.4248	389.908	21641.2
	Ta1.1_00030	59.3731	15.4344	818.6
	Ta1.1_00031	0.112799	0.288185	23.9
	Ta1.1_00032	0.115786	0.328427	10
	Ta1.1_00033	9.14501	44.1031	8256.5
	Ta1.1_00034	9.90841	2.92523	424.8
	Ta1.1_00035	79.9297	116.364	17406.2
	Ta1.1_00036	23.6873	2.07083	115.6
	Ta1.1_00037	57.9811	10.2316	451.3
	Ta1.1_00038	0	0	0
	Ta1.1_00039	0	0	0.1
	Ta1.1_00040	41.0811	70.4164	3478.8
	Ta1.1_00041	10.4648	2.68258	981.4
	Ta1.1_00042	130.052	239.441	22395.3
	Ta1.1_00043	67.1604	17.0233	8013.8
	Ta1.1_00044	0.300436	1.41403	152.5
	Ta1.1_00045	43.911	6.6628	5911.3
	Ta1.1_00046	1.58922	0.756599	332.5
	Ta1.1_00047	4.80348	5.35058	558.7
	Ta1.1_00048	24.2084	12.4506	2999.3
	Ta1.1_00049	24.971	4.38965	2815.1
	Ta1.1_00050	14.5072	24.671	2216.6
	Ta1.1_00051	28.4886	12.1508	4855.8
	Ta1.1_00052	2.97674	0	12.1
	Ta1.1_00053	13.0653	24.0423	1657.8
	Ta1.1_00054	0.19961	0	0
	Ta1.1_00055	6.85909	12.6063	1765.6
	Ta1.1_00056	5.35219	0	1.7
	Ta1.1_00057	0.03387	0	0
	Ta1.1_00058	41.8893	0.488115	75.7
	Ta1.1_00059	1.12496	0.914393	396.6
	Ta1.1_00060	13.5885	28.8217	4232.3
	Ta1.1_00061	9.78074	2.71003	820
	Ta1.1_00062	36.7378	0	7.3
	Ta1.1_00063	21.8891	4.92204	1287.1
	Ta1.1_00064	6.2992	7.1851	654.4
	Ta1.1_00065	0.16245	0.113358	52
	Ta1.1_00066	3.24658	1.37644	440.4
	Ta1.1_00067	65.7473	15.1657	3723.5
	Ta1.1_00068	11.8503	5.82866	439.5
	Ta1.1_00069	64.419	0	1
	Ta1.1_00070	86.3121	0	2.1
	Ta1.1_00071	0.949461	0	0
	Ta1.1_00072	84.5977	68.6918	12705.9
	Ta1.1_00073	6.84353	5.53652	1972.5
	Ta1.1_00074	6.90034	2.43097	1258.8
	Ta1.1_00075	37.0708	0.266094	344.7
	Ta1.1_00076	58.2741	4.01709	2564.4
	Ta1.1_00077	15.0503	0.655871	454.7
	Ta1.1_00078	32.7231	0	1.4
	Ta1.1_00079	0	0	0.5
	Ta1.1_00080	2.96091	0	4.7
	Ta1.1_00081	42.0442	7.11951	2355.5
	Ta1.1_00082	103.473	1.19277	7779.8
	Ta1.1_00083	13.6555	6.74047	1132
	Ta1.1_00084	22.2903	27.5404	2238.1
	Ta1.1_00085	2.62343	0.266042	89.8
	Ta1.1_00086	2.66032	0	13
	Ta1.1_00087	9.54607	3.77586	1970.8
	Ta1.1_00088	2.74876	3.39929	783.4
	Ta1.1_00089	0.35956	0.100117	28.6
	Ta1.1_00090	26.328	11.3148	2341
	Ta1.1_00091	8.38491	1.12492	370.4
	Ta1.1_00092	11.575	0	14.9
	Ta1.1_00093	161.453	0	23.2
	Ta1.1_00094	2.35541	0.162524	358.2
	Ta1.1_00095	0.098992	0	34.9
	Ta1.1_00096	5.36127	1.22312	152.9
	Ta1.1_00097	29.5228	7.66364	1536.2
	Ta1.1_00098	19.6871	4.05323	1523.6
	Ta1.1_00099	53.1667	5.43131	1464.7
	Ta1.1_00100	5.73847	3.54386	880.2
	Ta1.1_00101	109.847	0	2101.1
	Ta1.1_00102	102.694	88.8038	8599.5
	Ta1.1_00103	114.141	103.946	34832.4
	Ta1.1_00104	0.631278	1.45852	145
	Ta1.1_00105	0	0	1.5
	Ta1.1_00106	19.718	12.9288	2219.3
	Ta1.1_00107	5.73758	1.37129	468.3
	Ta1.1_00108	8.27873	0	0.1
	Ta1.1_00109	241.796	952.136	101881
	Ta1.1_00110	36.6136	0.189814	440.8
	Ta1.1_00111	15.1819	0.175943	218.7
	Ta1.1_00112	33.0505	12.4679	2317.9
	Ta1.1_00113	3.98099	1.69453	1418.3
	Ta1.1_00114	3.30521	8.6364	2609.3
	Ta1.1_00115	0	0	81.8
	Ta1.1_00116	10.2865	1.29833	666.3
	Ta1.1_00117	0.272	0	10.6
	Ta1.1_00118	37.7159	0.570123	1258.5
	Ta1.1_00119	7.262	2.533	1021.8
	Ta1.1_00120	28.8295	73.9833	116224
	Ta1.1_00121	4.06039	0.656854	77837.4
	Ta1.1_00122	0.675994	17.0526	22426
	Ta1.1_00123	0.035854	0	0.4
	Ta1.1_00124	12.7334	3.9941	1184.8
	Ta1.1_00125	37.012	2.28795	724
	Ta1.1_00126	16.4989	0	0.7
	Ta1.1_00127	27.4652	7.96469	1430.6
	Ta1.1_00128	13.1738	0.228093	186.4
	Ta1.1_00129	50.5749	8.8341	1645
	Ta1.1_00130	2.19457	0.598256	321
	Ta1.1_00131	23.3894	2.70769	1761.6
	Ta1.1_00132	35.8019	11.9266	2511.4
	Ta1.1_00133	3.9735	0	0.6
	Ta1.1_00134	23.7302	4.83284	1061.2
	Ta1.1_00135	16.4042	22.4687	18100.8
	Ta1.1_00136	94.4047	62.33	18642.1
	Ta1.1_00137	96.4258	38.1838	14822.9
	Ta1.1_00138	22.7792	5.64444	1575.4
	Ta1.1_00139	54.2621	36.0758	6251.1
	Ta1.1_00140	1.13678	0	13.1
	Ta1.1_00141	9.01015	0.427528	56.4
	Ta1.1_00142	1.12632	0	0
	Ta1.1_00143	7.96841	3.34547	607.7
	Ta1.1_00144	1.35432	0	0
	Ta1.1_00145	15.6949	0	4.4
	Ta1.1_00146	28.7596	0	12.9
	Ta1.1_00147	201.008	9.46688	2457.7
	Ta1.1_00148	132.47	0	4.1
	Ta1.1_00149	119.814	0	7.4
	Ta1.1_00150	171	99.3333	9236.4
	Ta1.1_00151	15.5242	0	2.3
	Ta1.1_00152	0.340123	0	0.6
	Ta1.1_00153	0.772938	0.143584	44.7
	Ta1.1_00154	1.40325	52.2691	39709.8
	Ta1.1_00155	50.0026	0	413.9
	Ta1.1_00156	32.1046	0.244122	50.8
	Ta1.1_00157	33.4309	3.86057	1994.1
	Ta1.1_00158	32.1473	1.45645	326.8
	Ta1.1_00159	42.9187	16.8638	1570.2
	Ta1.1_00160	14.733	23.2992	3214.7
	Ta1.1_00161	28.405	8.76201	3226.6
	Ta1.1_00162	35.0464	8.78338	1290.6
	Ta1.1_00163	8.3377	1.79077	690.4
	Ta1.1_00164	3.76827	2.75058	773.1
	Ta1.1_00165	9.96889	13.6958	10419.5
	Ta1.1_00166	0	0	31.7
	Ta1.1_00167	101.935	9.54221	22339.8
	Ta1.1_00168	81.8391	21.0231	8754.4
	Ta1.1_00169	59.6427	11.1084	3485.7
	Ta1.1_00170	11.4791	2.29526	313.6
	Ta1.1_00171	3.28929	0.766702	431.4
	Ta1.1_00172	4.2801	0.10913	11.5
	Ta1.1_00173	0.532851	0.139406	22.7
	Ta1.1_00174	1.17162	0.061927	19.3
	Ta1.1_00175	19.7084	0.932571	1145.4
	Ta1.1_00176	9.74468	9.83551	1724.8
	Ta1.1_00178	4.22403	2.29236	799.8
	Ta1.1_00179	11.4629	2.07866	785.6
	Ta1.1_00180	129.136	309.439	30774.4
	Ta1.1_00181	19.9396	0.133627	10.8
	Ta1.1_00182	5.11106	0.174186	57.7
	Ta1.1_00183	13.8641	12.4438	4351.6
	Ta1.1_00184	7.07915	5.01777	769.7
	Ta1.1_00185	12.6497	3.38626	814.8
	Ta1.1_00186	29.5268	26.4594	4149.5
	Ta1.1_00187	3.71559	1.51295	209.9
	Ta1.1_00188	2.20977	0.033725	189.6
	Ta1.1_00189	7.50064	2.50795	1591
	Ta1.1_00190	9.18582	22.6875	2601.6
	Ta1.1_00191	3.72789	5.29871	1472.7
	Ta1.1_00192	19.2655	2.57073	889.2
	Ta1.1_00193	0	0.328427	24.4
	Ta1.1_00194	57.9744	301.465	13489.5
	Ta1.1_00195	15.6605	2.20589	1483.2
	Ta1.1_00196	90.1233	381.167	10511.2
	Ta1.1_00197	15.4689	4.34182	1940.8
	Ta1.1_00198	10.4884	0.044897	777.3
	Ta1.1_00199	12.6531	1.72771	159.8
	Ta1.1_00200	34.9541	44.8514	3731.6
	Ta1.1_00201	1.0827	0	3.8
	Ta1.1_00202	9.61849	9.81777	2233.6
	Ta1.1_00203	7.3408	21.1007	3383.1
	Ta1.1_00204	0.750512	0.137266	64.5
	Ta1.1_00205	166.711	537.956	11841.8
	Ta1.1_00206	90.7107	238.164	16605.4
	Ta1.1_00207	135.625	134.663	10848.5
	Ta1.1_00208	1.7781	0.285787	72.1
	Ta1.1_00209	59.0696	28.6658	2968.2
	Ta1.1_00210	40.3067	15.95	4497.3
	Ta1.1_00211	2.23808	0.4704	219.8
	Ta1.1_00212	9.32045	20.9076	2408.3
	Ta1.1_00213	48.8715	5.38041	2376.9
	Ta1.1_00214	12.5874	9.41873	1758.5
	Ta1.1_00215	56.7683	24.2575	3734
	Ta1.1_00216	58.2364	4.83106	1076.7
	Ta1.1_00217	89.1766	366.053	27759.7
	Ta1.1_00218	23.4304	20.6227	3284.5
	Ta1.1_00219	15.4102	22.154	2816.5
	Ta1.1_00220	19.5867	1.96353	1582.8
	Ta1.1_00221	14.5312	1.15234	1051.8
	Ta1.1_00222	36.8317	42.5619	4354.6
	Ta1.1_00223	14.6719	0.254172	59.4
	Ta1.1_00224	4.33189	0	26.5
	Ta1.1_00225	82.877	19.279	1765.2
	Ta1.1_00226	7.2003	12.3544	2687
	Ta1.1_00227	125.397	275.867	24531.1
	Ta1.1_00228	293.682	325.776	30863.1
	Ta1.1_00229	86.9722	131.644	10194.5
	Ta1.1_00230	2.19701	4.49973	824.5
	Ta1.1_00231	0.988058	0.632717	358.6
	Ta1.1_00232	0.197087	0	0.5
	Ta1.1_00233	16.4172	22.7727	1258.1
	Ta1.1_00234	30.5005	14.4093	5682
	Ta1.1_00235	9.97347	7.08344	669.9
	Ta1.1_00236	5.66848	7.86172	722.1
	Ta1.1_00237	11.952	0	33
	Ta1.1_00238	3.90763	2.28318	319.1
	Ta1.1_00239	5.84788	3.30559	829.3
	Ta1.1_00240	21.8738	0	149.4
	Ta1.1_00241	86.6864	19.2373	2917
	Ta1.1_00242	5.20581	0	25.6
	Ta1.1_00243	14.7857	3.18155	1022
	Ta1.1_00244	15.2137	81.1036	4792.9
	Ta1.1_00245	77.1663	88.8531	8235.1
	Ta1.1_00246	27.03	63.2683	8428.7
	Ta1.1_00247	50.1881	60.4621	6865.1
	Ta1.1_00248	18.1232	13.6391	3193.1
	Ta1.1_00249	11.784	2.79527	671
	Ta1.1_00250	0.015858	0	1.3
	Ta1.1_00251	6.54	2.26294	893.3
	Ta1.1_00252	33.9902	18.3327	3699.2
	Ta1.1_00253	0.07959	60.621	4050.2
	Ta1.1_00254	13.4229	3.05364	889.3
	Ta1.1_00255	2.47226	2.71437	993.9
	Ta1.1_00256	0.549545	0.405189	144.7
	Ta1.1_00257	16.1947	3.73601	1152.1
	Ta1.1_00258	4.24109	4.23342	1014.7
	Ta1.1_00259	37.8753	13.1523	2056.5
	Ta1.1_00260	213.652	66.371	27259.4
	Ta1.1_00261	13.2796	21.3269	1406.8
	Ta1.1_00262	64.1303	140.086	18122.7
	Ta1.1_00263	11.045	2.98265	1667.5
	Ta1.1_00264	50.1033	12.2775	2901.9
	Ta1.1_00265	21.9279	11.725	0
	Ta1.1_00266	86.3171	39.3471	0
	Ta1.1_00267	4.00211	5.58911	200.9
	Ta1.1_00268	26.9859	20.3051	5973.6
	Ta1.1_00269	62.4407	18.4724	3286.6
	Ta1.1_00270	39.4577	34.7504	4803
	Ta1.1_00271	17.2775	9.1844	1889.8
	Ta1.1_00272	21.9813	0	10
	Ta1.1_00273	60.1804	13.5575	2016.6
	Ta1.1_00274	22.7676	3.67865	1170.9
	Ta1.1_00275	394.714	236.893	45025.2
	Ta1.1_00276	172.703	73.7745	23013.8
	Ta1.1_00277	236.552	22.8552	20185.8
	Ta1.1_00278	13.5879	6.8159	1232
	Ta1.1_00279	15.081	1.53163	1141.2
	Ta1.1_00280	0.750337	0	3.9
	Ta1.1_00281	26.3867	13.2111	2444
	Ta1.1_00282	28.591	10.0124	2819.2
	Ta1.1_00283	8.10621	14.2362	4238.9
	Ta1.1_00284	4.74164	5.53161	976.4
	Ta1.1_00285	173	4.59003	1367.1
	Ta1.1_00286	89.3612	0	5.9
	Ta1.1_00287	22.4412	69.7467	7785.4
	Ta1.1_00288	11.8749	17.7077	2357
	Ta1.1_00289	36.9765	71.3035	6297.9
	Ta1.1_00290	32.7006	9.17744	1436.6
	Ta1.1_00291	12.9246	37.3756	2935.8
	Ta1.1_00292	0	0	0.7
	Ta1.1_00293	0	0	0
	Ta1.1_00294	0.022665	0	0
	Ta1.1_00295	1.96763	35.2068	8510.4
	Ta1.1_00296	56.5513	88.4178	4714.5
	Ta1.1_00297	13.2563	6.79152	2094.1
	Ta1.1_00298	50.703	15.8495	4591.2
	Ta1.1_00299	48.9026	11.3999	5911.8
	Ta1.1_00300	5.67995	0.912609	379.8
	Ta1.1_00301	0	0	0
	Ta1.1_00302	7.47717	0.941491	216.9
	Ta1.1_00303	0.181988	0	0
	Ta1.1_00304	13.4302	17.5188	1385.9
	Ta1.1_00305	52.6182	24.8876	5415.8
	Ta1.1_00306	22.2111	6.66426	2392.5
	Ta1.1_00307	11.8004	4.93966	1165.1
	Ta1.1_00308	8.04447	3.14203	709.5
	Ta1.1_00309	2.18813	5.18603	616
	Ta1.1_00310	131.615	8.86179	3219.4
	Ta1.1_00311	65.3501	125.543	32284.7
	Ta1.1_00312	18.2983	18.0437	3280.5
	Ta1.1_00313	53.2997	7.68602	5233.4
	Ta1.1_00314	0.440201	0	2.7
	Ta1.1_00315	84.803	241.575	12713.7
	Ta1.1_00316	1.63353	3.48191	894.6
	Ta1.1_00317	2.67921	0	0.4
	Ta1.1_00318	1.77282	2.05644	603.4
	Ta1.1_00319	75.1826	50.3367	6335.9
	Ta1.1_00320	6.09275	3.89792	1289.5
	Ta1.1_00321	37.5472	16.8929	5359.4
	Ta1.1_00322	108.266	107.103	19251.1
	Ta1.1_00323	0.033438	0	0.7
	Ta1.1_00324	41.0614	9.68579	3062
	Ta1.1_00325	6.03839	3.00179	1710.9
	Ta1.1_00326	8.68966	35.5928	38411.4
	Ta1.1_00327	183.324	117.906	10751.1
	Ta1.1_00328	327.247	14.7066	1321.8
	Ta1.1_00329	36.7037	3.40082	2930.1
	Ta1.1_00330	0.486396	0	1.3
	Ta1.1_00331	36.1935	15.0796	3152.3
	Ta1.1_00332	3.86528	0	1
	Ta1.1_00333	2.11494	0.094337	113.8
	Ta1.1_00334	17.9042	6.20348	1904
	Ta1.1_00335	0.918856	0	13
	Ta1.1_00336	14.4124	9.1885	2373.3
	Ta1.1_00337	45.9776	174.654	10035
	Ta1.1_00338	5.33296	8.42301	1878.1
	Ta1.1_00339	3.8473	0	105.4
	Ta1.1_00340	650.969	317.5	58801.6
	Ta1.1_00341	11.8552	7.25397	958.5
	Ta1.1_00342	202.387	222.739	7072.3
	Ta1.1_00343	3.15751	2.61108	777.2
	Ta1.1_00344	84.4079	6.21737	2273.5
	Ta1.1_00345	22.8132	13.9234	2392.7
	Ta1.1_00346	36.5205	2.54095	1731
	Ta1.1_00347	38.9773	19.6538	4126.3
	Ta1.1_00348	133.135	112.485	14031.7
	Ta1.1_00349	0	0	0
	Ta1.1_00350	0.09538	0	0.2
	Ta1.1_00351	136.25	154.114	6183.3
	Ta1.1_00352	92.3075	97.5599	5597.6
	Ta1.1_00353	1.6215	27.8078	3954.7
	Ta1.1_00354	3.14236	1.12395	1125.3
	Ta1.1_00355	24.8703	58.8561	7171.4
	Ta1.1_00356	1.11845	21.3089	22254
	Ta1.1_00357	12.3515	2.20056	2101.2
	Ta1.1_00358	28.4879	0.523659	793.2
	Ta1.1_00359	124.584	14.514	1741.1
	Ta1.1_00360	23.9158	48.2942	4994.5
	Ta1.1_00361	9.44119	0	2.4
	Ta1.1_00362	8.93537	4.39627	905.4
	Ta1.1_00363	0.056581	0	41.1
	Ta1.1_00364	16.6371	9.1546	2945
	Ta1.1_00365	14.0829	23.4159	1924.1
	Ta1.1_00366	11.527	4.79224	1528.4
	Ta1.1_00367	0.252901	0	8.4
	Ta1.1_00368	9.41272	0.217354	11.9
	Ta1.1_00369	8.81616	14.9309	2416.8
	Ta1.1_00370	0.293815	0	85.3
	Ta1.1_00371	13.6824	0.936641	73.6
	Ta1.1_00372	116.075	212.949	4055.5
	Ta1.1_00373	1.35426	5.4163	387.7
	Ta1.1_00374	35.2669	410.78	34368.1
	Ta1.1_00375	25.9799	143.464	35518.6
	Ta1.1_00376	48.729	0	14.3
	Ta1.1_00377	13.6888	0	19.5
	Ta1.1_00378	20.4772	11.9315	4044.3
	Ta1.1_00379	12.5908	0	1.6
	Ta1.1_00380	0	0	0.1
	Ta1.1_00381	9.293	26.6221	5281.2
	Ta1.1_00382	3.19324	2.66456	138398
	Ta1.1_00383	22.5834	29.8606	4445.3
	Ta1.1_00384	0.405866	0	0.5
	Ta1.1_00385	0.203152	0	0.3
	Ta1.1_00386	31.9393	23.9512	1744.5
	Ta1.1_00387	38.3004	5.8705	2365.7
	Ta1.1_00388	6.33349	3.2691	1650.1
	Ta1.1_00389	38.0074	5.00418	1373.3
	Ta1.1_00390	7.85114	2.66718	1893.3
	Ta1.1_00391	7.85933	20.3266	8115.4
	Ta1.1_00392	9.66841	4.13267	845.5
	Ta1.1_00393	39.6405	55.3347	4323.3
	Ta1.1_00394	45.9979	66.6253	7366.2
	Ta1.1_00395	558.024	996.756	138459
	Ta1.1_00396	12.9604	1.12176	762.7
	Ta1.1_00397	3.40237	0.056861	56.3
	Ta1.1_00398	333.309	2919.35	248375
	Ta1.1_00399	10.2191	0	3
	Ta1.1_00400	1.50431	0.029318	21.6
	Ta1.1_00401	11.8452	0	8.9
	Ta1.1_00402	3.49058	6.37827	833.7
	Ta1.1_00403	324.331	276.988	19362.9
	Ta1.1_00404	0.129541	0	0.5
	Ta1.1_00405	19.9978	18.2514	2464.3
	Ta1.1_00406	0.522591	0	146.6
	Ta1.1_00407	13.8375	3.99054	1035.5
	Ta1.1_00408	124.648	164.911	25650
	Ta1.1_00409	28.852	9.42976	1874.9
	Ta1.1_00410	0.205873	0	0
	Ta1.1_00411	10.6797	31.799	8571.2
	Ta1.1_00412	3.17479	0.541461	145.7
	Ta1.1_00413	77.1809	54.1118	17860
	Ta1.1_00414	32.5439	14.6942	8605.2
	Ta1.1_00415	26.1633	5.8882	5047
	Ta1.1_00416	17.7967	6.64181	2148.3
	Ta1.1_00417	105.96	499.44	55226.9
	Ta1.1_00418	0.273696	0.312972	28.8
	Ta1.1_00419	0.569333	0	10.4
	Ta1.1_00420	2.30618	3.72823	793.9
	Ta1.1_00421	67.7364	0	12726.6
	Ta1.1_00422	17.6598	2.49834	2715
	Ta1.1_00423	12.4747	5.22809	716.3
	Ta1.1_00424	51.226	0	2.4
	Ta1.1_00425	13.9908	9.47571	2370.3
	Ta1.1_00426	13.1239	0.603274	325.2
	Ta1.1_00427	15.607	5.00151	1228.7
	Ta1.1_00428	42.6789	3.6127	850.2
	Ta1.1_00429	37.4296	74.8907	6037.4
	Ta1.1_00430	25.3943	15.2829	1397.3
	Ta1.1_00431	3.0692	0.47375	82
	Ta1.1_00432	27.5982	16.1995	3541
	Ta1.1_00433	0.160177	0	0.1
	Ta1.1_00434	26.2229	0.313517	394.5
	Ta1.1_00435	24.7724	20.0107	1905.5
	Ta1.1_00436	16.0454	13.2164	3074.9
	Ta1.1_00437	1.46502	0.075144	56.9
	Ta1.1_00438	7.40292	0.103897	43.1
	Ta1.1_00439	3.92656	1.30525	39.7
	Ta1.1_00440	13.7285	0	1.2
	Ta1.1_00441	108.344	1.70297	788.9
	Ta1.1_00442	82.6313	39.7521	3526.1
	Ta1.1_00443	10.5572	3.8856	1165.1
	Ta1.1_00444	0.355292	0	0.7
	Ta1.1_00445	1.42009	1.54492	397.5
	Ta1.1_00446	63.8605	48.0446	7372.6
	Ta1.1_00447	11.1651	0.788269	611.4
	Ta1.1_00448	56.5609	4.18348	1208.8
	Ta1.1_00449	117.622	42.6057	14545.4
	Ta1.1_00450	0.354454	0	177.3
	Ta1.1_00451	474.152	70.3026	18502.5
	Ta1.1_00452	40.5502	8.02616	1073.5
	Ta1.1_00453	1.2533	4.0725	670.9
	Ta1.1_00454	4.66547	1.96602	601.7
	Ta1.1_00455	19.3306	36.6731	6295.2
	Ta1.1_00456	27.3653	40.0128	6682.6
	Ta1.1_00457	15.5809	0.703643	321.6
	Ta1.1_00458	43.0626	2.09222	1009.8
	Ta1.1_00459	169.83	45.0324	14299.8
	Ta1.1_00460	4.73491	0.506607	226.3
	Ta1.1_00461	147.874	260.965	39822.2
	Ta1.1_00462	1.10622	1.26632	77
	Ta1.1_00463	17.1908	6.32712	3043.9
	Ta1.1_00464	11.7935	15.3557	2265.1
	Ta1.1_00465	9.01888	5.01122	1080.8
	Ta1.1_00466	3.91321	7.03874	519.8
	Ta1.1_00467	20.6276	4.59299	1435.9
	Ta1.1_00468	17.894	2.99758	1836.6
	Ta1.1_00469	0	0	0.6
	Ta1.1_00470	49.2579	7.46959	1381.9
	Ta1.1_00471	141.069	13.3882	4748.4
	Ta1.1_00472	21.5111	14.8078	2157.4
	Ta1.1_00473	58.9148	35.3229	7148.5
	Ta1.1_00474	3.76792	0.508565	229.7
	Ta1.1_00475	4.39749	0.263933	179.3
	Ta1.1_00476	0.48476	0	3.1
	Ta1.1_00477	17.3821	28.4902	1275.1
	Ta1.1_00478	4.03308	58.7059	8041.3
	Ta1.1_00479	0.369298	0	0.4
	Ta1.1_00480	184.743	197.403	23538.6
	Ta1.1_00481	36.6795	5.63669	3776.1
	Ta1.1_00482	21.9963	1.83363	1340.3
	Ta1.1_00483	31.8896	2.14817	1238
	Ta1.1_00484	22.5091	77.6985	1916.1
	Ta1.1_00485	20.017	11.0089	793.3
	Ta1.1_00486	2.00895	0	355.7
	Ta1.1_00487	34.7598	0.068846	1069.8
	Ta1.1_00488	2.64032	0.214764	143.5
	Ta1.1_00489	5.79482	1.0414	525.7
	Ta1.1_00490	6.24342	0	0
	Ta1.1_00491	0.101465	0	8
	Ta1.1_00492	96.3154	20.8571	6984.3
	Ta1.1_00493	12.9227	0	19.9
	Ta1.1_00494	187.998	1.69581	762.2
	Ta1.1_00495	35.9803	37.1043	5836.8
	Ta1.1_00496	0.06005	0	0.1
	Ta1.1_00497	43.7568	57.9979	6880.6
	Ta1.1_00498	79.0185	10.5875	6712.8
	Ta1.1_00499	48.0159	4.48833	4881.9
	Ta1.1_00500	0.966674	1.25824	472.3
	Ta1.1_00501	0	0	0.7
	Ta1.1_00502	268.604	51.6585	25822.4
	Ta1.1_00503	24.6907	9.40431	1825.8
	Ta1.1_00504	48.455	36.3684	5225.6
	Ta1.1_00505	130.746	27.3921	3389.7
	Ta1.1_00506	9.50023	2.59302	1205.8
	Ta1.1_00507	8.10182	2.05514	2144.3
	Ta1.1_00508	40.6746	17.5493	3947.8
	Ta1.1_00509	7.80455	0.644955	273.3
	Ta1.1_00510	28.6512	32.1374	1635.8
	Ta1.1_00511	36.2125	17.8245	4987.9
	Ta1.1_00512	14.7989	11.1512	3585
	Ta1.1_00513	19.9931	13.6548	4618
	Ta1.1_00514	30.1114	26.0444	2551.3
	Ta1.1_00515	21.4865	0	68.8
	Ta1.1_00516	36.3072	82.6766	5263.3
	Ta1.1_00517	0	0	3
	Ta1.1_00518	16.0464	2.38552	855.3
	Ta1.1_00519	21.6085	2.07468	400.1
	Ta1.1_00520	24.5502	57.0963	8552.8
	Ta1.1_00521	5.12486	0.018407	53.5
	Ta1.1_00522	286.787	7.21171	1338.4
	Ta1.1_00523	5.19999	1.1432	700.3
	Ta1.1_00524	7.27142	0.841677	708
	Ta1.1_00525	0.043292	0	0.5
	Ta1.1_00526	4.14133	0.900958	273.7
	Ta1.1_00527	5.03956	1.80768	159.9
	Ta1.1_00528	2.3804	0	17.3
	Ta1.1_00529	4.27674	1.0012	581
	Ta1.1_00530	178.263	890.705	68428.5
	Ta1.1_027282	13.2191	1.89471	314.6
	Ta1.1_027283	8.93705	0.471704	232.8
	Ta1.1_00532	13.7426	0.677326	605.3
	Ta1.1_00533	2.36898	0.528217	59.3
	Ta1.1_00534	0.166038	0.440862	79.8
	Ta1.1_00535	12.9961	9.74557	5249.4
	Ta1.1_00536	52.0439	18.4105	7227.2
	Ta1.1_00537	21.8825	4.98728	1652
	Ta1.1_00538	176.306	12.3831	8932.2
	Ta1.1_00539	9.65366	5.13623	836.3
	Ta1.1_00540	65.9377	0.905515	175.2
	Ta1.1_00541	1.38409	1.17876	181
	Ta1.1_00542	11.465	7.67824	1787.8
	Ta1.1_00543	8.28693	1.87841	525.4
	Ta1.1_00544	1.76278	0	0
	Ta1.1_00545	0.031402	0	15.1
	Ta1.1_00546	93.6851	7.89792	15516.1
	Ta1.1_00547	18.3407	1.00612	823.9
	Ta1.1_00548	36.0524	15.747	6472.3
	Ta1.1_00549	59.815	4.40165	1714.2
	Ta1.1_00550	24.783	0.661333	121.3
	Ta1.1_00551	25.0774	12.1649	3649.1
	Ta1.1_00552	36.7073	27.2047	3815.3
	Ta1.1_00553	79.8872	0	5.9
	Ta1.1_00554	8.36051	1.92025	437.1
	Ta1.1_00555	23.8986	24.7065	3557
	Ta1.1_00556	11.225	0.964444	259.6
	Ta1.1_00557	21.2179	0	1.8
	Ta1.1_00558	23.4501	6.43166	2178.5
	Ta1.1_00559	7.86216	3.35685	506.3
	Ta1.1_00560	30.3963	16.6548	3665.2
	Ta1.1_00561	81.4203	0.344474	81.7
	Ta1.1_00562	12.2365	1.04779	441.3
	Ta1.1_00563	14.5634	0	9.4
	Ta1.1_00564	2.25992	2.46198	600
	Ta1.1_00565	0.052516	0	17.6
	Ta1.1_00566	7.2356	0.328427	187.5
	Ta1.1_00567	0.719129	0	170.4
	Ta1.1_00568	29.0092	0	44.2
	Ta1.1_00569	2.65235	1.86789	725.7
	Ta1.1_00570	10.421	6.60056	1809.8
	Ta1.1_00571	26.7263	2.42384	1619.2
	Ta1.1_00572	87.7689	0	169.1
	Ta1.1_00573	31.8564	0	7
	Ta1.1_00574	31.4224	28.9351	4598
	Ta1.1_00575	12.4656	8.75109	2094.2
	Ta1.1_00576	33.0948	10.3518	1849
	Ta1.1_00577	35.2389	0.052085	3.2
	Ta1.1_00578	8.93766	21.0443	5501.3
	Ta1.1_00579	114.848	38.0523	9658.7
	Ta1.1_00580	20.4209	103.94	213049
	Ta1.1_00581	4.64639	0	37
	Ta1.1_00582	38.6621	9.92437	1840.5
	Ta1.1_00583	56.3033	32.0269	4952.4
	Ta1.1_00584	15.7618	0.161413	3.9
	Ta1.1_00585	47.0545	22.9361	2227.9
	Ta1.1_00586	86.6647	8.9153	2692
	Ta1.1_00587	48.8625	8.41443	2109.6
	Ta1.1_00588	10.1924	0.701001	70.6
	Ta1.1_00589	167.777	112.579	16142.6
	Ta1.1_00590	37.3026	27.5187	3263.4
	Ta1.1_00591	20.6658	2.68055	868.5
	Ta1.1_00592	3.92808	2.2684	370.6
	Ta1.1_00593	63.1622	3.847	3768.8
	Ta1.1_00594	70.7658	5.10074	2018.9
	Ta1.1_00595	9.21915	3.55655	784.2
	Ta1.1_00596	14.7275	12.6968	2626.1
	Ta1.1_00597	7.52519	12.2551	750.3
	Ta1.1_00598	19.6646	1.986	1117.8
	Ta1.1_00599	7.93883	2.43015	2769.1
	Ta1.1_00600	7.99647	0	13.5
	Ta1.1_00601	43.1438	132.818	10352.3
	Ta1.1_00602	66.1186	65.1393	5756.9
	Ta1.1_00603	9.36954	7.95397	1461.7
	Ta1.1_00604	50.8047	12.1464	3938
	Ta1.1_00605	1.95352	1.80091	516.4
	Ta1.1_00606	7.4064	0	0.8
	Ta1.1_00607	23.8882	0.044891	104.8
	Ta1.1_00608	42.5451	0.093968	16.4
	Ta1.1_00609	15.8534	13.1508	3941.7
	Ta1.1_00610	8.13829	8.73089	2071.6
	Ta1.1_00611	7.70373	2.54289	1270.4
	Ta1.1_00612	53.5921	149.977	6426.6
	Ta1.1_00613	18.9044	6.39681	2048.8
	Ta1.1_00614	18.881	21.0021	1106.3
	Ta1.1_00615	31.6855	17.4116	2644.6
	Ta1.1_00616	0.162997	0	2.7
	Ta1.1_00617	7.62216	3.1703	1537.9
	Ta1.1_00618	39.767	0.272944	176.1
	Ta1.1_00619	36.1458	12.3363	2385.4
	Ta1.1_00620	21.8803	0.967893	194.8
	Ta1.1_00621	58.0679	98.2001	20264.6
	Ta1.1_00622	46.5338	0.304641	906.2
	Ta1.1_00623	79.3572	8.07238	4690.9
	Ta1.1_00624	18.9072	12.2212	3086.7
	Ta1.1_00625	47.1631	11.8989	2890.7
	Ta1.1_00626	4.16535	1.12667	147.2
	Ta1.1_00627	17.0909	1.84246	310.9
	Ta1.1_00628	20.2294	1.45966	84.3
	Ta1.1_00629	5.86418	2.11148	391.2
	Ta1.1_00630	8.29524	20.2817	6641.9
	Ta1.1_00631	36.7067	11.3724	2376.2
	Ta1.1_00632	26.5033	44.2725	5504.7
	Ta1.1_00634	17.4321	1.21107	602.6
	Ta1.1_00635	25.9514	3.70777	1385.5
	Ta1.1_00636	62.7552	6.17134	1267.8
	Ta1.1_00637	29.0681	16.1714	5982.6
	Ta1.1_00638	4.71778	1.14325	766.8
	Ta1.1_00639	0.074701	1.22872	102
	Ta1.1_00640	71.858	23.1517	11305.4
	Ta1.1_00641	42.5369	7.21482	3029.4
	Ta1.1_00642	50.5469	53.8485	3027.5
	Ta1.1_00643	10.6681	0	0
	Ta1.1_00644	2.94825	0.328427	4.8
	Ta1.1_00645	247.366	315.907	27243.8
	Ta1.1_00646	25.4872	0.010896	50.3
	Ta1.1_00647	9.36586	0	31.1
	Ta1.1_00648	49.8991	0.679462	151.8
	Ta1.1_00649	22.5246	14.4115	2875.5
	Ta1.1_00650	107.915	1.22419	436
	Ta1.1_00651	0	0	0
	Ta1.1_00652	1.14195	0	0.2
	Ta1.1_00653	23.6468	15.5142	3714.5
	Ta1.1_00654	5.78327	0	16.6
	Ta1.1_00655	105.161	179.92	37086
	Ta1.1_00656	23.5637	6.9415	1805.3
	Ta1.1_00657	60.844	7.87843	1957
	Ta1.1_00658	12.9781	1.01676	1011.9
	Ta1.1_00659	11.9613	33.2303	4990.5
	Ta1.1_00660	71.3538	48.0715	10546.1
	Ta1.1_00661	37.7208	0.093438	65.3
	Ta1.1_00662	27.7818	0.140209	42.7
	Ta1.1_00663	26.1953	1.07	949.5
	Ta1.1_00664	2.89601	0.275664	149.8
	Ta1.1_00665	29.8521	17.9408	3386.1
	Ta1.1_00666	8.62804	26.0097	534.9
	Ta1.1_00667	41.1125	5.03284	216
	Ta1.1_00668	5.2709	1.08397	665.2
	Ta1.1_00669	18.8806	1.23343	355.1
	Ta1.1_00670	5.15259	4.81991	900
	Ta1.1_00671	17.3319	6.99542	2763.1
	Ta1.1_00672	12.4704	46.6386	3544
	Ta1.1_00673	22.7248	3.93422	1253.9
	Ta1.1_00674	0	0	0
	Ta1.1_00675	115.511	0.471128	743.8
	Ta1.1_00676	0.711566	0.16817	48.8
	Ta1.1_00677	3.25232	0	0
	Ta1.1_00678	1.18217	0	0.2
	Ta1.1_00679	10.605	0.156627	54.6
	Ta1.1_00680	7.15326	27.4828	8169.4
	Ta1.1_00681	18.3648	26.2762	4191.6
	Ta1.1_00682	28.3485	2.83716	1386.8
	Ta1.1_00683	2.49514	0	3.4
	Ta1.1_00684	0.443027	0	9.3
	Ta1.1_00685	42.5848	1.22616	473.1
	Ta1.1_00686	149.241	0	15.1
	Ta1.1_00687	3.7877	8.62669	519
	Ta1.1_00688	566.511	666.715	33871.4
	Ta1.1_00689	0.030047	0	0.2
	Ta1.1_00690	0.186583	0	0
	Ta1.1_00691	0.09343	0.328427	13.6
	Ta1.1_00692	296.469	15.5172	4629.3
	Ta1.1_00693	22.3104	71.8598	6238.9
	Ta1.1_00694	35.6676	7.72975	2624
	Ta1.1_00695	38.5409	3.40315	2267.2
	Ta1.1_00696	16.6884	0.031221	26
	Ta1.1_00697	66.0813	48.7469	11567.7
	Ta1.1_00698	20.8911	15.8128	2733.7
	Ta1.1_00699	26.899	0	272.6
	Ta1.1_00700	805.835	49.9702	7711.6
	Ta1.1_00701	12.3679	0	0.5
	Ta1.1_00702	0.032625	0	0
	Ta1.1_00703	30.7685	0	24.5
	Ta1.1_00704	0.387499	2.81414	911.8
	Ta1.1_00705	1.25303	2.7576	633.1
	Ta1.1_00706	7.23813	11.7234	2159.7
	Ta1.1_00707	0.533554	0	5.2
	Ta1.1_00708	24.6517	10.8663	3579.9
	Ta1.1_00709	3.89855	1.62715	703.4
	Ta1.1_00710	36.6033	18.0833	-
	Ta1.1_00711	2.35529	8.37511	1375.7
	Ta1.1_00712	18.9276	29.4309	2976.8
	Ta1.1_00713	43.5019	228.165	11656.3
	Ta1.1_027284	1.42521	0	20.7
	Ta1.1_027285	1.86818	0	36.8
	Ta1.1_00715	11.8742	6.32631	1653.7
	Ta1.1_00716	2.38334	3.25164	282.9
	Ta1.1_00717	30.4329	0.029857	84.8
	Ta1.1_00718	5.5928	0.5468	122.5
	Ta1.1_00719	3.03874	0.948442	261.9
	Ta1.1_00721	107.551	5.23624	752.6
	Ta1.1_00722	50.2823	3.63268	2394.8
	Ta1.1_00723	13.7099	5.93621	1973.4
	Ta1.1_00724	47.0277	126.329	16681.6
	Ta1.1_00725	128.282	108.326	18852.8
	Ta1.1_00726	766.138	704.415	64327.9
	Ta1.1_00727	4.4028	1.21415	261
	Ta1.1_00728	9.14631	4.31953	1245.1
	Ta1.1_00729	20.4968	0.057586	14.2
	Ta1.1_00730	0	0	0
	Ta1.1_00731	0	0	0
	Ta1.1_00732	99.0278	29.8126	5585.4
	Ta1.1_00733	33.3583	33.4699	6112.2
	Ta1.1_00734	19.5622	8.31263	687.4
	Ta1.1_00735	0.104224	0.218952	92.3
	Ta1.1_00736	2.40424	1.75918	622.4
	Ta1.1_00737	149.136	0.263803	65.9
	Ta1.1_00738	133.645	0	20.4
	Ta1.1_00739	0.368071	0.328427	20.9
	Ta1.1_00740	13.7399	17.3144	3804.3
	Ta1.1_00741	0	0	0.1
	Ta1.1_00742	36.4656	16.3501	2723.3
	Ta1.1_00743	29.4216	76.2107	7399.7
	Ta1.1_00744	19.0636	2.30957	973.9
	Ta1.1_00745	91.2133	157.794	22923.3
	Ta1.1_00746	64.6002	62.8644	19022.2
	Ta1.1_00747	38.6804	6.38967	2112.7
	Ta1.1_00748	40.481	1.06381	1258.8
	Ta1.1_00749	0.054184	0	0
	Ta1.1_00750	28.0466	21.8538	5135.2
	Ta1.1_00751	1.58428	0	4.3
	Ta1.1_00752	0.123884	0.322987	4.3
	Ta1.1_00753	23.2044	0.854314	63.2
	Ta1.1_00754	2.29193	4.87477	1117.3
	Ta1.1_00755	27.1413	1.00844	182.7
	Ta1.1_00756	8.19179	0	2.7
	Ta1.1_00757	0	0	0
	Ta1.1_00758	0.126362	0	0.1
	Ta1.1_00759	11.5656	16.3856	1763.5
	Ta1.1_00760	194.467	23.5599	10139
	Ta1.1_00761	5.21239	0	11.3
	Ta1.1_00762	19.5685	8.75299	802.1
	Ta1.1_00763	34.41	12.8701	3467.2
	Ta1.1_00764	54.6749	24.7174	10352.1
	Ta1.1_00765	0.672514	0	4.3
	Ta1.1_00766	44.3153	34.1036	8095.9
	Ta1.1_00767	15.2039	4.15244	848.2
	Ta1.1_00768	18.9793	15.8586	3564.3
	Ta1.1_00769	3.67	0	2.8
	Ta1.1_00770	8.38213	0	0
	Ta1.1_00771	4.81727	8.27038	1395.6
	Ta1.1_00772	32.108	32.3872	3690.4
	Ta1.1_00773	0.943584	0.150775	202
	Ta1.1_00774	63.9047	67.8751	10758.4
	Ta1.1_00775	0.677921	0	1.3
	Ta1.1_00776	4.78147	0	8
	Ta1.1_00777	35.3902	63.1034	11764.4
	Ta1.1_00778	31.3667	114.073	9975.2
	Ta1.1_00779	11.7259	1.53477	504.9
	Ta1.1_00780	2.96562	0.020905	29.4
	Ta1.1_00781	37.3339	6.3115	3027.5
	Ta1.1_00782	31.7419	5.42862	2679.2
	Ta1.1_00783	4.63666	3.50779	779.5
	Ta1.1_00784	4.16641	1.1165	550.3
	Ta1.1_00785	10.7399	9.0806	1878.7
	Ta1.1_00786	0.812165	1.624	121.2
	Ta1.1_00787	43.7032	4.61034	3556.2
	Ta1.1_00788	0	0	27.9
	Ta1.1_00789	101.651	100.18	9224.5
	Ta1.1_00790	11.658	0	242.6
	Ta1.1_00791	19.79	104.655	5799.2
	Ta1.1_00792	0	0	0.8
	Ta1.1_00793	18.456	14.8271	2323.4
	Ta1.1_00794	12.1265	0.5389	755.4
	Ta1.1_00795	0.243237	0	0.6
	Ta1.1_00796	490.278	378.083	66319.2
	Ta1.1_00797	0	0	0.2
	Ta1.1_00798	9.21147	6.30865	3077.7
	Ta1.1_00799	41.4948	70.3646	4047.7
	Ta1.1_00800	22.394	1.84516	1000.2
	Ta1.1_00801	84.9405	61.1403	6456.1
	Ta1.1_00802	21.2644	5.2424	1722.7
	Ta1.1_00803	57.9796	0.788147	316.9
	Ta1.1_00804	2.31879	0.037207	3.5
	Ta1.1_00805	34.8657	10.2194	3274.9
	Ta1.1_00806	7.03292	3.44585	1003.1
	Ta1.1_00807	59.7118	24.362	3167.9
	Ta1.1_00808	37.403	2.79304	2611.9
	Ta1.1_00809	0.892558	0.018125	565
	Ta1.1_00810	24.1866	44.6328	2957.7
	Ta1.1_00811	5.59248	0.330549	301.8
	Ta1.1_00812	7.44551	5.65168	1390
	Ta1.1_00813	49.3315	15.5273	1623.2
	Ta1.1_00814	1272.23	72.2128	13147.2
	Ta1.1_00815	50.6695	22.0108	8575
	Ta1.1_00816	19.7703	0.605336	798.8
	Ta1.1_00817	122.381	11.7949	4855.6
	Ta1.1_00818	61.0893	9.37667	7007.2
	Ta1.1_00819	7.12368	0.27582	124.1
	Ta1.1_00820	34.4354	5.33073	1370.1
	Ta1.1_00821	65.4534	141.221	16238
	Ta1.1_00822	13.5245	0.138643	75.9
	Ta1.1_00823	14.592	6.58863	1505.6
	Ta1.1_00824	0.30282	0.722323	86
	Ta1.1_00825	1.4097	1.79523	164.7
	Ta1.1_00826	0.218203	0.046564	1.4
	Ta1.1_00827	7.45884	6.39924	1392.9
	Ta1.1_00828	1016.23	392.685	68101.1
	Ta1.1_00829	27.9446	16.3978	3019.7
	Ta1.1_00830	8.28369	6.89663	1425.5
	Ta1.1_00831	0.23315	0	15.6
	Ta1.1_00832	15.1565	6.70124	1749.7
	Ta1.1_00833	225.77	293.379	9740.8
	Ta1.1_00834	37.0085	15.5481	4129
	Ta1.1_00835	2.18299	0.234072	24.6
	Ta1.1_00836	24.4362	6.3971	3546.9
	Ta1.1_00837	20.641	18.6068	4813.9
	Ta1.1_00838	0.437287	0	0
	Ta1.1_00839	14.8459	1.20552	64.1
	Ta1.1_00840	6.41121	0.328427	282.1
	Ta1.1_00841	31.0603	3.35032	428
	Ta1.1_00842	12.607	0.948501	564.8
	Ta1.1_00843	29.4022	0.84428	2516.1
	Ta1.1_00844	119.186	168.421	13370
	Ta1.1_00845	76.2788	34.3236	6953.2
	Ta1.1_00846	524.438	2.57791	1885.1
	Ta1.1_00847	9.85603	2.71621	784.8
	Ta1.1_00848	270.536	46.0462	97524.1
	Ta1.1_00849	16.939	3.44999	1494.9
	Ta1.1_00850	52.68	81.1501	14986.7
	Ta1.1_00851	3.31303	1.27514	310.8
	Ta1.1_00852	32.1754	0.262833	108.7
	Ta1.1_00853	111.618	325.585	48949
	Ta1.1_00854	26.3953	19.0165	2818.1
	Ta1.1_00855	2.64867	4.38691	676.8
	Ta1.1_00856	30.9056	5.99629	3341.6
	Ta1.1_00857	171.915	104.399	20104.3
	Ta1.1_00858	15.5593	11.2119	2370.6
	Ta1.1_00859	48.381	5.26471	3820.2
	Ta1.1_00860	86.5032	102.514	11941.5
	Ta1.1_00861	15.8301	32.9002	2968.7
	Ta1.1_00862	42.5526	0.564613	399
	Ta1.1_00863	25.9088	61.3961	6252.9
	Ta1.1_00864	36.1495	0.237062	51.2
	Ta1.1_00865	11.0537	0	17.1
	Ta1.1_00866	66.6188	9.99237	4916.4
	Ta1.1_00867	93.9048	40.9006	7760.9
	Ta1.1_00868	26.0777	7.09091	4299.7
	Ta1.1_00869	24.8149	119.688	9005.8
	Ta1.1_00870	131.204	168.452	14799.8
	Ta1.1_00871	103.69	269.081	11468.8
	Ta1.1_00872	49.5267	12.9883	6487.3
	Ta1.1_00873	1.83712	0.048738	171.7
	Ta1.1_00874	3.08437	0.3294	1486.7
	Ta1.1_00875	15.3343	12.3244	3305.6
	Ta1.1_00876	6.35118	0	4.3
	Ta1.1_00877	5.04945	1.83131	1311.5
	Ta1.1_00878	16.9319	0	0.2
	Ta1.1_00879	17.2315	0.824707	753.2
	Ta1.1_00880	23.0562	128.126	5064.4
	Ta1.1_00881	18.117	5.49538	1365.5
	Ta1.1_00882	19.8411	7.85138	1103.9
	Ta1.1_00883	4.5606	11.1489	1615.2
	Ta1.1_00884	2.25183	13.6647	2777.2
	Ta1.1_00885	80.4192	43.378	12818.8
	Ta1.1_00886	5.17912	7.50904	753.5
	Ta1.1_00887	21.5387	5.42337	1041.9
	Ta1.1_00888	43.4625	101.978	16764.5
	Ta1.1_00889	7.69833	7.68835	1727.4
	Ta1.1_00890	1.51473	5.60957	862.6
	Ta1.1_00891	0.162653	0.919482	123.3
	Ta1.1_00892	10.291	3.98046	481
	Ta1.1_00893	11.4267	3.04371	693.9
	Ta1.1_00894	59.0635	30.5387	4364.2
	Ta1.1_00895	5.50239	2.47208	2758.9
	Ta1.1_00896	2.94255	0.532829	239.7
	Ta1.1_00897	18.2459	29.9232	6436
	Ta1.1_00898	307.509	1397.76	98699.4
	Ta1.1_00899	28.0935	30.8467	3658.7
	Ta1.1_00900	32.5489	9.90873	1577.7
	Ta1.1_00901	12.0505	6.88524	1133
	Ta1.1_00902	10.8145	2.14306	834.2
	Ta1.1_00903	5.62069	4.63357	633
	Ta1.1_00904	20.0572	11.8704	2088.7
	Ta1.1_00905	49.6712	23.6524	8931.8
	Ta1.1_00906	63.413	83.1029	10824.2
	Ta1.1_00907	67.4694	42.7903	6498.9
	Ta1.1_00908	74.5788	0	343.6
	Ta1.1_00909	30.9382	45.0122	2662.7
	Ta1.1_00910	16.4684	113.586	17557.7
	Ta1.1_00911	230.689	0.887718	337.9
	Ta1.1_00912	155.176	7.07199	934.8
	Ta1.1_00913	16.5357	73.6881	5849.9
	Ta1.1_00914	9.74032	7.51458	2240.9
	Ta1.1_00915	171.523	84.0583	12177.9
	Ta1.1_00916	1.55054	0.030205	116.9
	Ta1.1_00917	39.8427	58.9997	10124.2
	Ta1.1_00918	1.38525	0	12.4
	Ta1.1_00919	0	0	2.3
	Ta1.1_00920	11.1899	0.444167	2214
	Ta1.1_00921	281.603	1191.1	116638
	Ta1.1_00922	42.5899	41.0376	4041.6
	Ta1.1_00923	4.75043	1.47806	120.2
	Ta1.1_00924	2.11388	0	9
	Ta1.1_00925	48.3348	19.2055	3768.3
	Ta1.1_00926	52.3881	47.9156	4765.3
	Ta1.1_00927	15.8271	4.7043	3341.4
	Ta1.1_00928	0.099569	0	2.7
	Ta1.1_00929	12.3421	2.24221	1117.8
	Ta1.1_00930	28.3017	20.8692	3931.5
	Ta1.1_00931	23.9111	4.97077	2232
	Ta1.1_00932	8.50384	6.53191	691.9
	Ta1.1_00933	0	0	0.1
	Ta1.1_00934	0.355017	0	8
	Ta1.1_00935	79.1252	68.7662	3508.7
	Ta1.1_00936	2.06361	8.23504	1381.7
	Ta1.1_00937	0.037496	0	0
	Ta1.1_00938	11.8498	2.18084	1079.6
	Ta1.1_00939	0.319683	0.090468	42.5
	Ta1.1_00940	3.57825	0.166046	97
	Ta1.1_00941	43.7351	2.67392	2309.2
	Ta1.1_00942	10.7103	4.60008	2369.2
	Ta1.1_00943	21.4544	48.9343	3807.7
	Ta1.1_00944	0.144149	0	3.9
	Ta1.1_00945	5.84612	0.679483	867.7
	Ta1.1_00946	120.306	0	10.7
	Ta1.1_00947	31.2783	10.2745	1634.8
	Ta1.1_00948	27.1543	20.3134	3956.4
	Ta1.1_00949	11.9644	0	6.3
	Ta1.1_00950	11.5688	1.68995	168.8
	Ta1.1_00951	0.454376	0	0.1
	Ta1.1_00952	1.04666	0	0.2
	Ta1.1_00953	37.6617	17.66	5931.6
	Ta1.1_00954	26.2577	5.22635	2050
	Ta1.1_00955	4.84681	1.30658	254.9
	Ta1.1_00956	40.9127	51.8557	10264
	Ta1.1_00957	466.727	83.3721	23089
	Ta1.1_00958	25.5413	6.79784	2601.9
	Ta1.1_00959	331.431	1595.32	44097.3
	Ta1.1_00960	24.3365	40.5875	4775.6
	Ta1.1_00961	0	0	1.7
	Ta1.1_00962	173.691	302.523	13198
	Ta1.1_00963	67.9985	99.3288	5952.5
	Ta1.1_00964	4.88951	0.481148	269.8
	Ta1.1_00965	0.220055	0.677765	84.4
	Ta1.1_00966	8.92886	6.08139	1402.5
	Ta1.1_00967	3.52999	0.896677	134.2
	Ta1.1_00968	1.04994	0	21.2
	Ta1.1_00969	0	0	3.2
	Ta1.1_00970	37.883	17.0097	3835.8
	Ta1.1_00971	49.9493	66.4409	5858
	Ta1.1_00972	49.0806	19.1727	3556.4
	Ta1.1_00973	14.3882	21.9843	2011.8
	Ta1.1_00974	21.5095	0.173525	133.1
	Ta1.1_00975	0.588486	0	1
	Ta1.1_00976	0	0	0.2
	Ta1.1_00977	318.055	2.69648	477.6
	Ta1.1_00978	11.5958	9.97421	3008.3
	Ta1.1_00979	13.9698	13.4588	4095.7
	Ta1.1_00980	19.0317	4.19696	1205.1
	Ta1.1_00981	24.8525	5.87245	1214.7
	Ta1.1_00982	8.81786	7.11322	3303.9
	Ta1.1_00983	2.67875	0	0
	Ta1.1_00984	16.4479	0	0
	Ta1.1_00985	15.9818	0	2.5
	Ta1.1_00986	24.3106	0	0.3
	Ta1.1_00987	3.58658	0	0
	Ta1.1_00988	1.16457	0	0.3
	Ta1.1_00989	6.74573	0	0
	Ta1.1_00990	1.78325	0	0.5
	Ta1.1_00991	47.2232	31.1947	5630.5
	Ta1.1_00992	144.852	30.2222	2605.6
	Ta1.1_00993	1.86238	0	0
	Ta1.1_00994	42.0692	44.7749	8659.4
	Ta1.1_00995	15.8887	0.612945	243.2
	Ta1.1_00996	10.6465	1.08788	122.1
	Ta1.1_00997	10.3877	2.36036	1078.4
	Ta1.1_00998	40.4345	46.345	2754.7
	Ta1.1_00999	10.9669	0.811489	633.8
	Ta1.1_01000	30.6878	0.093077	105.9
	Ta1.1_01001	0.006097	0	0
	Ta1.1_01002	0	0	0
	Ta1.1_01003	25.2919	21.6889	3844
	Ta1.1_01004	3.5677	8.31587	2091.7
	Ta1.1_01005	13.5776	1.8789	335.1
	Ta1.1_01006	0.628196	0.623861	9.3
	Ta1.1_01007	105.936	14.0955	2996.1
	Ta1.1_01008	23.0628	6.90932	1701.1
	Ta1.1_01009	27.4663	17.9007	5792.9
	Ta1.1_01010	20.1464	0.82953	1724.8
	Ta1.1_01011	114.117	451.175	36120.7
	Ta1.1_01012	11.6458	0	1.2
	Ta1.1_01013	191.328	99.8689	16925.1
	Ta1.1_01014	22.0094	4.74024	2425.7
	Ta1.1_01015	19.9556	0.504036	443.6
	Ta1.1_01016	63.287	139.856	9435.7
	Ta1.1_01017	282.605	25.2351	6403
	Ta1.1_01018	199.552	114.792	13960.7
	Ta1.1_01019	19.9763	55.6157	5131.5
	Ta1.1_01020	10.3631	5.08942	1406.6
	Ta1.1_01021	3.06395	0.131473	190.9
	Ta1.1_01022	5.43203	4.89806	1458.2
	Ta1.1_01023	26.794	26.3347	6108.9
	Ta1.1_01024	215.262	26.399	10945
	Ta1.1_01025	34.669	49.1209	7142.2
	Ta1.1_01026	69.7496	23.0905	2945.1
	Ta1.1_01027	26.3576	16.9182	997.2
	Ta1.1_01028	56.9017	0	2.5
	Ta1.1_01029	7.66835	1.45916	948.7
	Ta1.1_01030	0.09762	0	1.1
	Ta1.1_01031	1.8344	9.38498	2351.4
	Ta1.1_01032	0	0	0
	Ta1.1_01033	5.88145	0	1.7
	Ta1.1_01034	1.63083	0	0
	Ta1.1_01035	1.88174	0	0.1
	Ta1.1_01036	39.7209	24.3744	4361.7
	Ta1.1_01037	50.3013	17.2864	4664.9
	Ta1.1_01038	82.6647	13.6256	2062.7
	Ta1.1_01039	0.14776	0.187454	130.7
	Ta1.1_01040	7.86358	2.88365	668.6
	Ta1.1_01041	133.714	34.0796	5910.8
	Ta1.1_01042	32.0896	1.66521	1227.8
	Ta1.1_01043	97.1853	18.7444	3089.8
	Ta1.1_01044	29.2574	0	10.5
	Ta1.1_01045	1.80304	8.48161	673.4
	Ta1.1_01046	6.69856	8.00402	1763.9
	Ta1.1_01047	12.8608	6.82205	1663.6
	Ta1.1_01048	23.5466	129.055	6811.6
	Ta1.1_01049	2.30764	2.37428	226.4
	Ta1.1_01050	48.0775	2.04321	675.8
	Ta1.1_01051	39.0901	0.218952	588.9
	Ta1.1_01052	2.61066	2.11728	263.2
	Ta1.1_01053	41.0492	30.0531	5916.2
	Ta1.1_01054	129.268	214.435	5284.4
	Ta1.1_01055	41.0168	0	3934.7
	Ta1.1_01056	12.5593	4.29314	503.9
	Ta1.1_01057	0.723643	0.282575	228
	Ta1.1_01058	15.6936	8.76622	1419.2
	Ta1.1_01059	0.547266	0	0.6
	Ta1.1_01060	5.88897	9.98822	576.9
	Ta1.1_01061	11.5338	0.478469	398.8
	Ta1.1_01062	495.322	416.365	35690.9
	Ta1.1_01063	47.9875	27.9866	3553.3
	Ta1.1_01064	253.759	1127.52	77819.7
	Ta1.1_01065	0.035949	0	31.7
	Ta1.1_01066	1.33557	0.185312	35.9
	Ta1.1_01067	16.6353	7.57922	2059.8
	Ta1.1_01068	21.9325	43.6168	5743.6
	Ta1.1_01069	2.73896	0	15.2
	Ta1.1_01070	23.3882	41.9574	3778.4
	Ta1.1_01071	11.5162	17.5484	1798.2
	Ta1.1_01072	8.00777	0	0
	Ta1.1_01073	40.6228	21.2786	6055.7
	Ta1.1_01074	22.7416	40.054	3904.5
	Ta1.1_01075	5.22562	0.507039	366.6
	Ta1.1_01076	397.708	2626.96	54249
	Ta1.1_01077	45.0167	20.3207	1488
	Ta1.1_01078	23.4681	19.5949	4812.6
	Ta1.1_01079	4.15323	3.28509	972.6
	Ta1.1_01080	15.7355	5.90175	1693.8
	Ta1.1_01081	22.8532	13.4286	2560.9
	Ta1.1_01082	126.655	253.381	20754.8
	Ta1.1_01083	8.57772	4.51011	1520.8
	Ta1.1_01084	15.6588	7.97926	1342.1
	Ta1.1_01085	10.8435	0.299931	26.4
	Ta1.1_01086	0.016351	0	0.1
	Ta1.1_01087	20.6013	11.6023	1608.5
	Ta1.1_01088	47.9307	0	0.4
	Ta1.1_01089	27.308	20.7036	6393.4
	Ta1.1_01090	20.493	9.60764	1130.2
	Ta1.1_01091	25.7533	51.0266	8267.3
	Ta1.1_01092	38.8423	113.997	4715.1
	Ta1.1_01093	76.9481	118.434	19487.1
	Ta1.1_01094	21.2343	22.0166	5528.9
	Ta1.1_01095	25.3101	8.55744	2431.4
	Ta1.1_01096	87.4976	26.9243	3785.7
	Ta1.1_01097	11.4168	0.682363	1142.6
	Ta1.1_01098	14.6432	2.34102	2060.9
	Ta1.1_01099	19.4394	15.2893	2127.8
	Ta1.1_01100	50.7399	0	3.8
	Ta1.1_01101	0.014609	0	0.1
	Ta1.1_01102	7.16913	0	44.2
	Ta1.1_01103	0.630196	0	200
	Ta1.1_01104	101.727	13.6135	5664
	Ta1.1_01105	65.8589	5.65296	3934.6
	Ta1.1_01106	7.78311	3.12487	1147.1
	Ta1.1_01107	88.1152	164.499	12979
	Ta1.1_01108	29.1778	13.0355	3443.7
	Ta1.1_01109	37.8429	22.8901	2362.4
	Ta1.1_01110	5.02013	1.12537	175.3
	Ta1.1_01111	18.3617	1.80157	981
	Ta1.1_01112	29.2869	27.3685	2879.6
	Ta1.1_01113	44.1057	0.03756	234.8
	Ta1.1_01114	5.71555	0.659683	3320.6
	Ta1.1_01115	51.287	51.9537	4602.5
	Ta1.1_01116	63.766	45.1586	2738.7
	Ta1.1_01117	19.9681	3.04028	1106.8
	Ta1.1_01118	0.006063	0	0
	Ta1.1_01119	12.1953	1.50309	1104.3
	Ta1.1_01120	50.6136	8.58905	3273.6
	Ta1.1_01121	46.0118	38.5825	5993.3
	Ta1.1_01122	6.20548	0.609203	78.9
	Ta1.1_01123	12.6127	2.43901	789.5
	Ta1.1_01124	20.7321	4.40535	976.1
	Ta1.1_01125	251.522	248.43	88824.7
	Ta1.1_01126	30.1312	13.0513	2356
	Ta1.1_01127	0	0	2.5
	Ta1.1_01128	0	0	0.1
	Ta1.1_01129	0	0	0.1
	Ta1.1_01130	2.24585	0	230.2
	Ta1.1_01131	11.2761	2.10416	1559.9
	Ta1.1_01132	13.7733	4.38155	729.8
	Ta1.1_01133	123.925	99.1203	16551.1
	Ta1.1_01134	29.6155	7.64228	1993.5
	Ta1.1_01135	85.0372	20.3761	7274.1
	Ta1.1_01136	353.04	0	26.6
	Ta1.1_01137	0	0	0
	Ta1.1_01138	0.092942	0	6
	Ta1.1_01139	19.5887	5.19986	1702.6
	Ta1.1_01140	0.023014	0	0.5
	Ta1.1_01141	21.0219	11.2805	837.2
	Ta1.1_01142	24.3211	16.6112	3288.6
	Ta1.1_01143	41.5886	12.9368	3778.1
	Ta1.1_01144	18.175	23.5099	3656.4
	Ta1.1_01145	6.0976	0.02715	6
	Ta1.1_01146	26.7572	0	0.8
	Ta1.1_01147	0.112421	0	0
	Ta1.1_01148	0.406329	0.055723	19.7
	Ta1.1_01149	22.4677	20.3682	2334.9
	Ta1.1_01150	27.1164	0.268276	251.3
	Ta1.1_01151	7.59426	2.21096	1259.4
	Ta1.1_01152	40.9924	2.12322	614.1
	Ta1.1_01153	114.456	0	54.4
	Ta1.1_01154	17.0087	13.2095	2558.7
	Ta1.1_01155	1.96521	666.343	356290
	Ta1.1_01156	13.5513	13.0033	1753.8
	Ta1.1_01157	3.74315	10.8205	4964.8
	Ta1.1_01158	59.8994	10.2892	2948.9
	Ta1.1_01159	12.1103	3.13614	641.6
	Ta1.1_01160	29.6188	18.3421	2024.5
	Ta1.1_01161	25.1244	13.9445	11083.4
	Ta1.1_01162	2.42291	4.26858	410.3
	Ta1.1_01163	7.57819	13.7802	1968.3
	Ta1.1_01164	0.434187	0.080042	98
	Ta1.1_01165	39.0293	8.01387	4223.6
	Ta1.1_01166	11.3783	4.16832	1929.9
	Ta1.1_01167	20.7531	4.63512	827.4
	Ta1.1_01168	0.612525	0	0
	Ta1.1_01169	9.33719	0	0.6
	Ta1.1_01170	8.70074	0.573363	213.6
	Ta1.1_01171	38.758	1.97268	842.5
	Ta1.1_01172	8.54652	3.53662	880.6
	Ta1.1_01173	1.22313	0	0.2
	Ta1.1_01174	5.39708	0	38.6
	Ta1.1_01175	1.62766	764.472	24776.2
	Ta1.1_01176	9.28744	16.6051	2117.5
	Ta1.1_01177	48.4047	0.876982	704.8
	Ta1.1_01178	10.8244	0.261058	110.6
	Ta1.1_01179	59.6486	2.00843	281.4
	Ta1.1_01180	63.8692	18.6683	4854
	Ta1.1_01181	2.43553	0	0
	Ta1.1_01182	0	0	0
	Ta1.1_01183	6.98286	0.184853	590.7
	Ta1.1_01184	0.08675	0	21.9
	Ta1.1_01185	10.3029	12.7658	1450.2
	Ta1.1_01186	5.26404	3.71209	1219.7
	Ta1.1_01187	0	0	0
	Ta1.1_01188	18.0802	0.789862	596.7
	Ta1.1_01189	11.5763	5.71604	1203.1
	Ta1.1_01190	80.9213	14.9959	4376
	Ta1.1_01191	0	0	0.1
	Ta1.1_01192	6.30799	2.0205	1470.8
	Ta1.1_01193	0.686081	0.143869	12.6
	Ta1.1_01194	57.9574	94.5032	24543.2
	Ta1.1_01195	17.054	11.4488	3423.8
	Ta1.1_01196	1.57945	0	0
	Ta1.1_01197	13.8395	16.0875	1742.3
	Ta1.1_01198	3.60375	3.04246	799.1
	Ta1.1_01199	0	0	0.4
	Ta1.1_01200	4.94481	0.927276	784.8
	Ta1.1_01201	48.8826	1.90926	112.7
	Ta1.1_01202	33.1606	43.8125	22116
	Ta1.1_01203	62.3687	18.1707	4303.5
	Ta1.1_01204	2.22186	3.13436	11087.6
	Ta1.1_01205	4.60925	0	476.5
	Ta1.1_01206	22.2846	39.2759	2116.8
	Ta1.1_01207	16.4185	7.57449	3073.4
	Ta1.1_01208	3.55531	5.07171	2244.6
	Ta1.1_01209	1.888	0	20.7
	Ta1.1_01210	63.1335	14.1268	4580.4
	Ta1.1_01211	34.5219	15.8169	2849.7
	Ta1.1_01212	0	0	0
	Ta1.1_01213	41.1399	8.40542	2706.6
	Ta1.1_01214	103.014	273.839	75006.2
	Ta1.1_01215	1.04619	0.462249	308.8
	Ta1.1_01216	67.5246	0.298459	20.1
	Ta1.1_01217	0.079978	0	10.6
	Ta1.1_01218	113.15	103.497	6745.2
	Ta1.1_01219	0.6466	0	15.5
	Ta1.1_01220	8.1586	32.2619	11721.7
	Ta1.1_01221	30.816	53.4827	5287.7
	Ta1.1_01222	370.066	69.6595	13853.3
	Ta1.1_01223	11.4748	0	1
	Ta1.1_01224	52.6745	0	13.2
	Ta1.1_01225	14.8165	1.61753	488.2
	Ta1.1_01226	31.6337	85.8695	5836.4
	Ta1.1_01227	13.7317	5.34627	4566.4
	Ta1.1_01228	433.309	2339.45	61387.6
	Ta1.1_01229	3.64968	1.24309	341.7
	Ta1.1_01230	3.49239	0.747291	429
	Ta1.1_01231	7.70104	1.06642	491.9
	Ta1.1_01232	49.6224	46.1265	7325.6
	Ta1.1_01233	0	0	0
	Ta1.1_01234	0.526696	0	6.7
	Ta1.1_01235	10.2469	0	3.7
	Ta1.1_01236	0.086679	0	0
	Ta1.1_01237	4.67399	1.1077	417.5
	Ta1.1_01238	2.40887	9.9172	936.1
	Ta1.1_01239	8.2638	4.47743	577.8
	Ta1.1_01240	10.2998	2.22797	954.4
	Ta1.1_01241	36.5455	49.3349	7028.8
	Ta1.1_01242	1.52957	0.47918	21.6
	Ta1.1_01243	14.3169	39.7882	4062.1
	Ta1.1_01244	6.6658	7.62084	69743.9
	Ta1.1_01245	27.9234	0.197756	58.7
	Ta1.1_01246	0.790173	0	0
	Ta1.1_01247	4.41078	3.34928	1241.2
	Ta1.1_01248	20.4333	20.3782	2149.8
	Ta1.1_01249	0	0	0
	Ta1.1_01250	15.5555	31.1644	1879.4
	Ta1.1_01251	33.6375	6.58469	2103.7
	Ta1.1_01252	89.8968	28.1772	2759.1
	Ta1.1_01253	74.0445	0.595905	106.9
	Ta1.1_01254	0.298577	0	16.3
	Ta1.1_01255	0.915492	0.289774	13.4
	Ta1.1_01256	23.6792	38.2408	2169.8
	Ta1.1_01257	16.1759	0	52.4
	Ta1.1_01258	9.82424	4.49477	11178
	Ta1.1_01259	27.1299	5.24766	2249.3
	Ta1.1_01260	23.2935	0	5058.9
	Ta1.1_01261	10.5225	1.96001	701.3
	Ta1.1_01262	0	0	0
	Ta1.1_01263	28.7781	16.7121	2744.2
	Ta1.1_01264	4.91308	6.06853	1476.8
	Ta1.1_01265	42.7819	24.8484	3722.1
	Ta1.1_01266	3.67589	1.67615	843.6
	Ta1.1_01267	89.0706	22.2025	3793
	Ta1.1_01268	24.6175	1.22339	870.8
	Ta1.1_01269	14.849	64.9674	6403.3
	Ta1.1_01270	17.7636	16.2696	1571.8
	Ta1.1_01271	33.0432	30.2396	10357
	Ta1.1_01272	2.74639	0	0.4
	Ta1.1_01273	35.8779	5.12175	2204.7
	Ta1.1_01274	43.962	108.683	12140.1
	Ta1.1_01275	16.1728	2.28987	1197.1
	Ta1.1_01276	0.565692	0	7.7
	Ta1.1_01277	71.681	19.0303	8331.6
	Ta1.1_01278	13.2109	5.28135	1407.8
	Ta1.1_01279	66.0529	61.8137	6327.1
	Ta1.1_01280	6.80919	6.92056	959.1
	Ta1.1_01281	9.7918	4.25087	742
	Ta1.1_01282	7.14968	6.00327	1006.4
	Ta1.1_01283	4.79776	0	15.1
	Ta1.1_01284	6.52946	0	3.5
	Ta1.1_01285	33.3766	7.22974	1857.2
	Ta1.1_01286	29.1477	28.9885	3318.8
	Ta1.1_01287	125.418	3.27838	874.8
	Ta1.1_01288	7.53312	0.497706	136.2
	Ta1.1_01289	18.6374	8.87165	1296.5
	Ta1.1_01290	0	0	0
	Ta1.1_01291	10.2474	7.15454	1721.9
	Ta1.1_01292	19.3661	15.5212	19504.7
	Ta1.1_01293	27.9703	1.84177	2830.4
	Ta1.1_01294	46.4006	2.20017	1828.4
	Ta1.1_01295	64.8353	5.82855	3487.4
	Ta1.1_01296	8.22472	5.06358	1311.4
	Ta1.1_01297	116.662	2.04485	253.4
	Ta1.1_01298	6.51593	0.012947	774.2
	Ta1.1_01299	245.09	1067.26	106193
	Ta1.1_01300	50.621	32.6536	7831
	Ta1.1_01301	3.91504	4.83726	2122.8
	Ta1.1_01302	13.2032	4.0926	1871.6
	Ta1.1_01303	16.2129	4.07056	763.7
	Ta1.1_01304	5.29469	0	0
	Ta1.1_01305	0.983559	0.039676	80.5
	Ta1.1_01306	7.97642	6.12525	564.2
	Ta1.1_01307	16.4764	8.50312	1257.4
	Ta1.1_01308	7.0659	2.2033	549.3
	Ta1.1_01309	4.52495	6.72192	802.5
	Ta1.1_01310	8.93269	8.63118	1909.6
	Ta1.1_01311	76.7714	69.9236	8206
	Ta1.1_01312	121.938	102.832	14120.8
	Ta1.1_01313	299.622	774.378	98040.2
	Ta1.1_01314	6.72651	7.39661	1296.9
	Ta1.1_01315	4.18576	7.15273	24842.3
	Ta1.1_01316	6.10324	0.187423	35.6
	Ta1.1_01317	40.558	5.02425	1067.7
	Ta1.1_01318	0.321392	0.008847	16.7
	Ta1.1_01319	21.1393	1.50162	840.1
	Ta1.1_01320	24.6795	22.3141	3500.5
	Ta1.1_01321	21.2828	11.8169	2716.1
	Ta1.1_01322	29.2634	6.75352	2176.3
	Ta1.1_01323	21.5095	0	35.9
	Ta1.1_01324	284.659	127.148	18408
	Ta1.1_01325	15.4501	94.5695	13985.5
	Ta1.1_01326	33.3953	8.18296	2801.3
	Ta1.1_01327	3.98383	8.73448	1361.7
	Ta1.1_01328	54.2506	3.38241	1852.3
	Ta1.1_01329	5.08978	0	0.5
	Ta1.1_01330	0.626588	0	2
	Ta1.1_01331	23.0627	15.4382	3583.6
	Ta1.1_01332	1.62869	0	28.3
	Ta1.1_01333	16.4527	33.1497	2007.6
	Ta1.1_01334	33.8141	18.6824	3910.9
	Ta1.1_01335	9.92546	3.66092	745.5
	Ta1.1_01336	9.80188	12.91	1073
	Ta1.1_01337	14.1743	6.72292	3690.1
	Ta1.1_01338	6.58259	7.07081	3496.9
	Ta1.1_01339	17.9443	1.29629	794.5
	Ta1.1_01340	6.28063	0.409961	16.5
	Ta1.1_01341	1.38674	0.093156	71.6
	Ta1.1_01342	0.475213	0	4
	Ta1.1_01343	5.9821	0.418318	590.7
	Ta1.1_01344	13.5248	7.98184	1686.4
	Ta1.1_01345	51.5358	35.2388	4756.5
	Ta1.1_01346	27.7307	22.6906	6023.7
	Ta1.1_01347	13.0799	8.60041	5301.9
	Ta1.1_01348	68.2715	7.99508	1920.2
	Ta1.1_01349	1.45012	0.175639	160.6
	Ta1.1_01350	0.765771	0.328427	30
	Ta1.1_01351	14.4678	19.2655	2099.3
	Ta1.1_01352	60.74	41.6798	12040.1
	Ta1.1_01353	0.596373	0	6.4
	Ta1.1_01354	0.47301	0.649916	47.1
	Ta1.1_01355	459.424	1876.28	161062
	Ta1.1_01356	1.86806	4.39124	1205.9
	Ta1.1_01357	5.32684	2.12455	547.3
	Ta1.1_01358	20.4911	0.659365	100.5
	Ta1.1_01359	12.1465	3.2924	985.7
	Ta1.1_01360	29.9573	0.799157	272.6
	Ta1.1_01361	15.0137	18.2196	2386.2
	Ta1.1_01362	5.6665	7.70401	1048.3
	Ta1.1_01363	10.9982	9.76995	1263.3
	Ta1.1_01364	11.7859	0.061905	232.1
	Ta1.1_01365	53.0743	42.7716	3107
	Ta1.1_01366	64.6478	31.3301	4462
	Ta1.1_01367	15.0888	3.99187	506.9
	Ta1.1_01368	11.7837	2.01905	470.7
	Ta1.1_01369	7.53015	22.045	1022.4
	Ta1.1_01370	8.89098	1.19819	1135.1
	Ta1.1_01371	19.0982	4.25182	1112.9
	Ta1.1_01372	0.845853	0	64
	Ta1.1_01373	27.2739	0.110978	4.5
	Ta1.1_01374	182.215	53.3221	7973.4
	Ta1.1_01375	167.223	14.1286	835.1
	Ta1.1_01376	41.3946	10.2987	3714.5
	Ta1.1_01377	5.13934	0.838321	369.4
	Ta1.1_01378	0.022719	0	3.9
	Ta1.1_01379	122.324	310.6	22344.5
	Ta1.1_01380	5.27656	0	0.1
	Ta1.1_01381	1.81236	0	1.5
	Ta1.1_01382	12.6609	0	4
	Ta1.1_01383	0.976344	0.262837	124.8
	Ta1.1_01384	48.2575	13.9924	7792.9
	Ta1.1_01385	14.4947	44.2184	4712.6
	Ta1.1_01386	3.12179	0	0
	Ta1.1_01387	11.3249	0.077117	13.5
	Ta1.1_01388	26.6859	0	19
	Ta1.1_01389	43.643	7.54119	1809.1
	Ta1.1_01390	12.1181	6.48903	2551
	Ta1.1_01391	18.6527	1.34749	1083.4
	Ta1.1_01392	1.9302	0	42
	Ta1.1_01393	22.7499	17.593	3500.5
	Ta1.1_01394	1.89296	0	0
	Ta1.1_01395	37.1838	0	0.1
	Ta1.1_01396	4.04636	0	236.5
	Ta1.1_01397	90.1296	22.0232	21629.3
	Ta1.1_01398	165.311	13.2009	13812.8
	Ta1.1_01399	6.94142	4.03965	884
	Ta1.1_01400	42.7388	0	137.9
	Ta1.1_01401	1.81484	0.779292	296.6
	Ta1.1_01402	12.8567	2.79609	379.5
	Ta1.1_01403	7.60256	1.87184	539.2
	Ta1.1_01404	13.9281	10.4954	2191
	Ta1.1_01405	39.1697	13.2462	3288.6
	Ta1.1_01406	0.057751	0	14.5
	Ta1.1_01407	39.2727	26.0192	3764.5
	Ta1.1_01408	5.98044	0.242364	680.3
	Ta1.1_01409	1.22817	0.441041	396
	Ta1.1_01410	0.530569	0	0
	Ta1.1_01411	5.24142	1.20531	635.8
	Ta1.1_01412	30.8697	0	1
	Ta1.1_01413	0.065245	0	0
	Ta1.1_01414	0.023437	0	0
	Ta1.1_01415	32.46	60.3608	5562.3
	Ta1.1_01416	45.2837	7.89134	5439
	Ta1.1_01417	8.02078	0.656854	699.3
	Ta1.1_01418	43.9366	0	28.6
	Ta1.1_01419	11.4788	5.96217	1685.2
	Ta1.1_01420	5.81478	1.16186	538.4
	Ta1.1_01421	3.8344	1.0174	671.8
	Ta1.1_01422	0.299275	0	10.8
	Ta1.1_01423	22.8717	1.26148	1085.5
	Ta1.1_01424	31.7141	43.2112	5211
	Ta1.1_01425	22.2559	5.03414	1843.6
	Ta1.1_01426	221.501	52.3391	10119.6
	Ta1.1_01427	9.60278	0.53985	369.9
	Ta1.1_01428	10.3525	6.75138	2462.6
	Ta1.1_01429	54.5647	23.0134	4774
	Ta1.1_01430	15.8097	4.32806	1346.5
	Ta1.1_01431	15.4617	67.437	12265.4
	Ta1.1_01432	70.9449	57.1423	9330.3
	Ta1.1_01433	30.2238	0.503677	542
	Ta1.1_01434	85.1069	316.294	15247.9
	Ta1.1_01435	0	0	5.9
	Ta1.1_01436	3.64795	0	7.4
	Ta1.1_01437	18.8724	0.321239	62.3
	Ta1.1_01438	483.699	0	39.4
	Ta1.1_01439	17.2382	0.687319	188.5
	Ta1.1_01440	0.312811	0	49.1
	Ta1.1_01441	7.42223	10.8652	2188.6
	Ta1.1_01442	0.018537	0	13.3
	Ta1.1_01443	15.3147	45.4399	3899
	Ta1.1_01444	13.2482	0.963304	224.8
	Ta1.1_01445	0.802381	1.13694	131.1
	Ta1.1_01446	9.71252	7.47447	2456.3
	Ta1.1_01447	8.87294	4.63773	2453.7
	Ta1.1_01448	1.5816	18.1922	1303.7
	Ta1.1_01449	52.2039	0	57.3
	Ta1.1_01450	6.24157	0	0.2
	Ta1.1_01451	4.76603	0	3.7
	Ta1.1_01452	62.4988	0	0.5
	Ta1.1_01453	142.207	6.38509	2479.8
	Ta1.1_01454	9.46068	14.9902	2949.5
	Ta1.1_01455	8.0829	11.7531	1478.4
	Ta1.1_01456	79.8002	2.94337	325.4
	Ta1.1_01457	27.5879	45.3038	17404
	Ta1.1_01458	3.33064	3.94052	944.6
	Ta1.1_01459	57.5236	31.5653	9776.7
	Ta1.1_01460	18.445	26.6719	4541.2
	Ta1.1_01461	15.1475	31.41	6127.2
	Ta1.1_01462	9.6924	0	49.8
	Ta1.1_01463	25.0823	62.8112	6664.1
	Ta1.1_01464	8.62346	5.44232	1882.9
	Ta1.1_01465	33.9666	4.88416	1186.9
	Ta1.1_01466	1.08988	0.870796	72
	Ta1.1_01467	0.118492	0	15.3
	Ta1.1_01468	0.439387	0.16003	60.8
	Ta1.1_01469	89.5513	191.186	12341.8
	Ta1.1_01470	19.6099	2.24529	691.4
	Ta1.1_01471	28.9184	18.1553	2840.3
	Ta1.1_01472	0	0	0
	Ta1.1_01473	0.040855	0	0
	Ta1.1_01474	405.384	1530.22	134882
	Ta1.1_01475	0	0	0.1
	Ta1.1_01476	0.026191	0	0
	Ta1.1_01477	14.5093	2.42586	1146.1
	Ta1.1_01478	20.8909	5.75917	1214.3
	Ta1.1_01479	0.118346	0	13.1
	Ta1.1_01480	81.779	11.2496	2063.7
	Ta1.1_01481	64.8009	134.616	5832
	Ta1.1_01482	58.9873	14.7219	13545.9
	Ta1.1_01483	55.3045	19.5326	5537.6
	Ta1.1_01484	105.225	29.4917	4248.7
	Ta1.1_01485	16.0794	0	20.4
	Ta1.1_01486	2.77614	0	95.9
	Ta1.1_01487	15.4647	0.924879	157.7
	Ta1.1_01488	1.28506	2.18153	130.7
	Ta1.1_01489	4.38316	0	13.7
	Ta1.1_01490	2.7074	0.600458	540.2
	Ta1.1_01491	124.801	168.47	47672.6
	Ta1.1_01492	3.26116	0.083704	392.2
	Ta1.1_01493	15.4393	34.781	2636.4
	Ta1.1_01494	20.205	0.765377	270.6
	Ta1.1_01495	1.79563	0.609695	60.9
	Ta1.1_01496	3.23393	4.94897	1547.1
	Ta1.1_01497	32.9695	7.0779	2889.3
	Ta1.1_01498	1.86152	1.86848	408.1
	Ta1.1_01499	181.077	112.416	12365.7
	Ta1.1_01500	60.9242	0.148327	50.7
	Ta1.1_01501	6.47908	0.331123	323.3
	Ta1.1_01502	26.3635	18.1311	3192.8
	Ta1.1_01503	36.0206	9.96896	2523.2
	Ta1.1_01504	12.9212	4.28552	1048.5
	Ta1.1_01505	0	0	0.1
	Ta1.1_01506	27.35	2.91711	1608.2
	Ta1.1_01507	16.714	2.56839	914.2
	Ta1.1_01508	43.4927	11.3527	2162.7
	Ta1.1_01509	166.722	50.6935	9253.9
	Ta1.1_01510	19.5135	0	0.1
	Ta1.1_01511	62.4621	10.6922	1746.6
	Ta1.1_01512	17.0647	2.75981	335.4
	Ta1.1_01513	0	0	552.9
	Ta1.1_01514	6.0231	0.247476	85.9
	Ta1.1_01515	7.44803	1.38787	688.7
	Ta1.1_01516	2.10066	0.346992	218.7
	Ta1.1_01517	21.1418	2.75324	554.6
	Ta1.1_01518	192.881	0.77167	722.2
	Ta1.1_01519	9.04785	0	12.8
	Ta1.1_01520	2.21512	0	11.6
	Ta1.1_01521	29.7712	0	73.4
	Ta1.1_01522	0.518724	0	1.5
	Ta1.1_01523	0.250175	0	5.2
	Ta1.1_01524	33.1349	1.60181	1025
	Ta1.1_01525	6.43122	0	4.7
	Ta1.1_01526	30.3586	0	11.7
	Ta1.1_01527	90.0519	9.05205	2795.9
	Ta1.1_01528	0	0	0.8
	Ta1.1_01529	4.8714	0.477155	671.5
	Ta1.1_01530	2.02251	0.148128	278.7
	Ta1.1_01531	0.630318	0	35.3
	Ta1.1_01532	0.051224	0	246.5
	Ta1.1_01533	44.0585	35.3428	6976.3
	Ta1.1_01534	35.5085	66.6964	8734.5
	Ta1.1_01535	90.8407	34.0478	16232.7
	Ta1.1_01536	384.054	180.732	59904
	Ta1.1_01537	1.99665	4.7003	665.4
	Ta1.1_01538	12.0996	7.94785	2773
	Ta1.1_01539	280.677	0.369717	539.9
	Ta1.1_01540	31.5819	21.5925	3155.9
	Ta1.1_01541	38.0672	14.0652	3233.3
	Ta1.1_01542	0.581635	0	0.2
	Ta1.1_01543	2.67628	3.75627	663.9
	Ta1.1_01544	1.42623	0.663706	184.5
	Ta1.1_01545	10.2336	24.0479	2278.9
	Ta1.1_01546	6.37836	0	37.7
	Ta1.1_01547	22.7949	2.41102	992.2
	Ta1.1_01548	7.06935	9.56754	1405.3
	Ta1.1_01549	12.5355	2.82322	930.7
	Ta1.1_01550	50.1532	2.8886	2207.8
	Ta1.1_01551	40.3419	39.4452	7300.1
	Ta1.1_01552	5.67962	1.6853	532.3
	Ta1.1_01553	3.37423	0.935419	340.7
	Ta1.1_01554	80.2948	11.5713	5843.9
	Ta1.1_01555	21.9963	1.94921	1202.6
	Ta1.1_01556	13.6208	11.6501	2546.5
	Ta1.1_01557	1.28607	0	5.7
	Ta1.1_01558	23.4564	10.3536	3075.5
	Ta1.1_01559	0.538595	0	21.4
	Ta1.1_01560	45.5869	15.5942	2706.5
	Ta1.1_01561	9.66828	0	131.1
	Ta1.1_01562	17.9225	4.45794	3002.3
	Ta1.1_01563	0.75156	1.51963	209.1
	Ta1.1_01564	3.35936	2.15481	700.5
	Ta1.1_01565	21.6607	5.54835	1039.5
	Ta1.1_01566	9.15583	7.29678	1518.8
	Ta1.1_01567	23.1346	0	3.1
	Ta1.1_01568	0.336672	0	0.3
	Ta1.1_01569	20.9584	0	8.6
	Ta1.1_01570	2.81694	1.45524	1367.9
	Ta1.1_01571	18.1953	0.622768	160.5
	Ta1.1_01572	166.722	94.4207	13873.2
	Ta1.1_01573	86.9862	58.9636	5786.4
	Ta1.1_01574	16.2255	188.205	54453.8
	Ta1.1_01575	23.1589	1.70782	970.6
	Ta1.1_01576	4.51909	3.65728	1139.8
	Ta1.1_01577	0.959417	0.605974	32.5
	Ta1.1_01578	0.275447	0	5.7
	Ta1.1_01579	14.4819	9.28255	2026.7
	Ta1.1_01580	26.9865	34.4243	5720.2
	Ta1.1_01581	21.4554	5.32087	445.9
	Ta1.1_01582	19.8304	111.361	4776.6
	Ta1.1_01583	1.08764	0	19.2
	Ta1.1_01584	1.00764	0	4.9
	Ta1.1_01585	15.7704	6.45362	1929.8
	Ta1.1_01586	164.751	67.05	3476.1
	Ta1.1_01587	0.832228	0.51307	250.7
	Ta1.1_01588	1.37678	0	3.3
	Ta1.1_01589	112.299	132.532	18287.4
	Ta1.1_01590	0.11575	54.2809	7233.5
	Ta1.1_01591	185.909	1523.65	41743
	Ta1.1_01592	8.07008	6.31363	1810.6
	Ta1.1_01593	9.59857	0	6.9
	Ta1.1_01594	194.919	40.6123	8015.1
	Ta1.1_01595	0	0	57.5
	Ta1.1_01596	0.000798	0	58.7
	Ta1.1_01597	3.14067	0.246201	477.1
	Ta1.1_01598	0.298829	0.225403	46.2
	Ta1.1_01599	27.4148	6.89072	1657.4
	Ta1.1_01600	13.2067	2.56819	1107.2
	Ta1.1_01601	46.4868	97.4127	7183.5
	Ta1.1_01602	16.4771	0.165625	4202.4
	Ta1.1_01603	9.73459	39.0125	6657.6
	Ta1.1_01604	0.545882	0	0.2
	Ta1.1_01605	12.6162	13.0518	2579.9
	Ta1.1_01606	94.1532	68.7104	20565.6
	Ta1.1_01607	109.35	62.1209	11115.8
	Ta1.1_01608	0.00694	0	0
	Ta1.1_01609	25.5286	53.4617	7331.4
	Ta1.1_01610	27.9568	3.97739	1089.4
	Ta1.1_01611	19.0068	3.32612	486.4
	Ta1.1_01612	20.1479	36.2846	1556
	Ta1.1_01613	36.9154	8.43182	6739.6
	Ta1.1_01614	21.2104	3.445	1052.4
	Ta1.1_01615	16.3109	6.1496	1365
	Ta1.1_01616	11.9715	6.06797	4487.4
	Ta1.1_01617	32.1062	31.2346	6030.8
	Ta1.1_01618	0	0.449442	156.2
	Ta1.1_01619	0.792826	0	0.1
	Ta1.1_01620	47.8452	1.97056	824.7
	Ta1.1_01621	35.8983	22.557	6805
	Ta1.1_01622	35.7806	25.5316	4942.7
	Ta1.1_01623	70.3326	16.0221	5675.2
	Ta1.1_01624	128.498	0.421143	158.2
	Ta1.1_01625	9.38859	15.0659	3748
	Ta1.1_01626	86.4366	5.30825	384.3
	Ta1.1_01627	2.92349	0	1.3
	Ta1.1_01628	129.252	20.9662	4332.4
	Ta1.1_01629	3.65539	0	11
	Ta1.1_01630	13.3124	3.92119	963.5
	Ta1.1_01631	9.45206	1.6963	436.4
	Ta1.1_01632	73.5789	44.2769	5321.6
	Ta1.1_01633	99.4389	15.0764	4758
	Ta1.1_01634	5.67326	2.33529	237.4
	Ta1.1_01635	12.2069	25.441	2484.6
	Ta1.1_01636	2.43467	30.202	3794.4
	Ta1.1_01637	11.5941	0.515063	276.1
	Ta1.1_01638	47.2476	52.9364	4683.4
	Ta1.1_01639	19.6147	3.17913	1891.6
	Ta1.1_01640	102.669	38.7465	6356.5
	Ta1.1_01641	11.9404	0.752862	180.9
	Ta1.1_01642	16.5792	8.83136	1571.1
	Ta1.1_01643	23.5565	0	52
	Ta1.1_01644	29.6717	41.6731	2547.3
	Ta1.1_01645	6.7639	0.413783	487.8
	Ta1.1_01646	0.1652	0.155693	33.4
	Ta1.1_01647	7.488	9.08969	731.1
	Ta1.1_01648	10.9441	10.1313	1562
	Ta1.1_01649	84.9279	193.964	9662.4
	Ta1.1_01650	1.91586	1.12274	495.9
	Ta1.1_01651	19.1251	37.2113	2882.2
	Ta1.1_01652	7.18832	5.91552	1442.7
	Ta1.1_01653	4.12345	1.84447	88.4
	Ta1.1_01654	93.8722	12.4177	4808.6
	Ta1.1_01655	12.858	10.6968	2109.8
	Ta1.1_01656	46.51	39.9574	5753.1
	Ta1.1_01657	10.3517	5.24796	886.6
	Ta1.1_01658	0.328404	0	49.2
	Ta1.1_01659	0.575539	0	30
	Ta1.1_01660	7.09546	2.96784	557.9
	Ta1.1_01661	1.22288	1.04133	28.3
	Ta1.1_01662	5.96338	3.54108	2805.3
	Ta1.1_01663	43.6844	28.3498	5334.4
	Ta1.1_01664	16.7901	5.78647	1089.1
	Ta1.1_01665	4.32673	0.948767	337.3
	Ta1.1_01666	53.1515	97.5604	4625.5
	Ta1.1_01667	76.7285	3.25822	495.5
	Ta1.1_01668	15.6366	76.7591	3155.7
	Ta1.1_01669	45.203	1.90704	338.8
	Ta1.1_01670	7.47907	7.52413	571
	Ta1.1_01671	16.7225	6.25909	1774.2
	Ta1.1_01672	0.084091	0	24.8
	Ta1.1_01673	50.8533	0	43.8
	Ta1.1_01674	112.354	3.16432	2648.9
	Ta1.1_01675	19.1831	6.45311	2216
	Ta1.1_01676	6.21087	3.10335	2116.4
	Ta1.1_01677	32.3526	27.951	2448.7
	Ta1.1_01678	0.058987	0	0.4
	Ta1.1_01679	0	0	0.4
	Ta1.1_01680	0.047993	0.656854	44
	Ta1.1_01681	0.148615	0.328427	85.2
	Ta1.1_01682	42.5663	8.17161	3794.1
	Ta1.1_01683	25.3774	8.00929	887.9
	Ta1.1_01684	4.03477	5.12699	118.2
	Ta1.1_01685	70.4076	307.004	12340.2
	Ta1.1_01686	25.5798	4.67647	1432.5
	Ta1.1_01687	2.41707	0.583276	444.2
	Ta1.1_01688	22.0082	6.4716	1076.6
	Ta1.1_01689	0.113608	0	20.9
	Ta1.1_01690	82.192	95.0964	10083.3
	Ta1.1_01691	0.019052	0	2.8
	Ta1.1_01692	29.7538	3.9144	829.6
	Ta1.1_01693	7.5725	10.0738	2264.8
	Ta1.1_01694	23.8157	15.0816	3468.4
	Ta1.1_01695	12.6906	48.7605	1824.2
	Ta1.1_01696	0.104786	0	4.3
	Ta1.1_01697	22.3265	0	179.2
	Ta1.1_01698	38.661	53.621	3369
	Ta1.1_01699	93.7238	42.8015	4582
	Ta1.1_01700	12.7114	34.9114	1616.8
	Ta1.1_01701	31.0697	4.56062	855.1
	Ta1.1_01702	69.7804	35.3966	10569.4
	Ta1.1_01703	41.4957	64.0009	8855.7
	Ta1.1_01704	19.9483	8.9836	2139.3
	Ta1.1_01705	76.0587	164.844	20574.5
	Ta1.1_01706	1.02324	1.26189	250.2
	Ta1.1_01707	28.1136	70.545	2882.1
	Ta1.1_01708	65.3532	51.0539	7528.4
	Ta1.1_01709	102.853	3.91837	5764
	Ta1.1_01710	0.595791	0.037268	4.6
	Ta1.1_01711	19.3561	3.6036	1782.4
	Ta1.1_01712	49.2637	19.2883	6180.1
	Ta1.1_01713	4.25484	1.93689	836.2
	Ta1.1_01714	30.629	10.0646	2888.2
	Ta1.1_01715	25.2605	29.1233	3162
	Ta1.1_01716	3.39286	3.30888	505.7
	Ta1.1_01717	51.2368	146.951	2325.9
	Ta1.1_01718	22.798	3.87619	550.2
	Ta1.1_01719	1.47662	14.0548	1376.8
	Ta1.1_01720	3.73448	13.8692	2318.6
	Ta1.1_01721	17.8549	0	6.7
	Ta1.1_01722	0.169293	0.29521	309
	Ta1.1_01723	4.62949	0.074247	5.2
	Ta1.1_01724	7.72106	1.56205	333.1
	Ta1.1_01725	32.7713	3.77308	1849.7
	Ta1.1_01726	112.291	1.31454	1195.3
	Ta1.1_01727	36.0725	2.90184	1057.6
	Ta1.1_01728	25.1925	20.9444	11221.6
	Ta1.1_01729	8.29856	8.23566	1584.1
	Ta1.1_01730	58.8454	19.7797	7581.7
	Ta1.1_01731	26.9816	0	134.7
	Ta1.1_01732	86.4916	36.0312	5096.9
	Ta1.1_01733	30.2702	6.64185	2431.1
	Ta1.1_01734	16.792	10.7041	1709.4
	Ta1.1_01735	34.137	32.2704	4598.3
	Ta1.1_01736	21.4883	51.4471	2166.2
	Ta1.1_01737	0.111845	0	9.4
	Ta1.1_01738	0.566847	0.713789	544.7
	Ta1.1_01739	29.922	27.5382	3094.4
	Ta1.1_01740	33.7506	3.4445	3026.7
	Ta1.1_01741	3.38921	0.710256	335.8
	Ta1.1_01742	17.7348	11.8171	2951.7
	Ta1.1_01743	7.48092	5.80723	1232
	Ta1.1_01744	15.7947	10.7864	2521.3
	Ta1.1_01745	30.4054	2.85495	1344.3
	Ta1.1_01746	53.7133	28.8181	3395.1
	Ta1.1_01747	15.6692	9.14501	1134.5
	Ta1.1_01748	12.9793	5.10074	1142
	Ta1.1_01749	36.4697	14.2278	4660.1
	Ta1.1_01750	1793.85	1481.7	103362
	Ta1.1_01751	47.1792	31.4207	6861.6
	Ta1.1_01752	9.80812	6.89189	4907.8
	Ta1.1_01753	4.17653	3.132	747.7
	Ta1.1_01754	26.106	1.62237	1306.4
	Ta1.1_01755	78.9017	361.137	64704.5
	Ta1.1_01756	13.8431	9.9234	2788
	Ta1.1_01757	211.6	0	0.9
	Ta1.1_01758	167.821	193.456	13541.5
	Ta1.1_01759	23.9641	31.4053	2969.3
	Ta1.1_01760	40.4874	9.87916	4546
	Ta1.1_01761	56.7379	61.2997	6391.2
	Ta1.1_01762	5.2943	0.127939	40.7
	Ta1.1_01763	87.1514	83.9476	11245
	Ta1.1_01764	3.45445	0	136
	Ta1.1_01765	18.9864	1.60155	902.8
	Ta1.1_01766	6.81126	1.48462	233.5
	Ta1.1_01767	0	0	51.6
	Ta1.1_01768	1.25621	1.25992	100.2
	Ta1.1_01769	53.2435	57.588	7466.5
	Ta1.1_01770	88.5726	62.7823	9985.7
	Ta1.1_01771	9.2949	10.7413	615.5
	Ta1.1_01772	50.2148	46.3661	6167.8
	Ta1.1_01773	0	0.314743	15.2
	Ta1.1_01774	6.35448	1.58947	685.4
	Ta1.1_01775	91.5088	175.245	14408.2
	Ta1.1_01776	15.0212	7.17935	544.7
	Ta1.1_01777	3.58195	4.73826	585.6
	Ta1.1_01778	5.90658	4.1879	2769.5
	Ta1.1_01779	0.246418	0	0
	Ta1.1_01780	0.862987	0.189673	789.2
	Ta1.1_01781	0	0	0.1
	Ta1.1_01782	146.882	253.885	14924.9
	Ta1.1_01783	1.56617	2.1861	325.4
	Ta1.1_01784	44.3007	15.0389	3064.5
	Ta1.1_01785	8.62483	10.008	1164.4
	Ta1.1_01786	44.7786	0	19.4
	Ta1.1_01787	6.76549	0.165157	27.8
	Ta1.1_01788	10.5181	2.86085	643.2
	Ta1.1_01789	35.6823	4.30924	2525.2
	Ta1.1_01790	5.60094	2.22125	856.5
	Ta1.1_01791	0	0	4.6
	Ta1.1_01792	0.427784	0	16.5
	Ta1.1_01793	4.50943	7.66363	1530.3
	Ta1.1_01794	1.48528	0	7.6
	Ta1.1_01796	4.47461	5.38822	3095.5
	Ta1.1_01797	0	0	0.2
	Ta1.1_01798	35.1559	31.1601	3536.4
	Ta1.1_01799	17.0552	7.06153	2278.4
	Ta1.1_01800	67.1235	28.8994	3869.8
	Ta1.1_01801	18.9722	0.686104	458.9
	Ta1.1_01802	0	0	2
	Ta1.1_01803	31.1639	0	851.9
	Ta1.1_01804	35.4491	38.1348	2216.9
	Ta1.1_01805	0.86412	0.13288	374
	Ta1.1_01806	48.0173	44.7045	3162.2
	Ta1.1_01807	75.9101	23.5762	6768
	Ta1.1_01808	29.3638	17.9953	3076.5
	Ta1.1_01809	35.7689	5.00776	715.3
	Ta1.1_01810	3.4581	3.69724	1254.7
	Ta1.1_01811	8.09909	0.428312	641
	Ta1.1_01812	5.80268	2.48977	498.5
	Ta1.1_01813	47.3965	0.661946	472.6
	Ta1.1_01814	2.31866	0	2.7
	Ta1.1_01815	1.77097	0	7.3
	Ta1.1_01816	27.0261	70.3407	8430.7
	Ta1.1_01817	82.3701	280.808	9440.5
	Ta1.1_01818	24.2525	26.9372	5404.2
	Ta1.1_01819	1.54324	1.10794	790.9
	Ta1.1_01820	1.51851	0	7.1
	Ta1.1_01821	2.77703	0.627825	168.8
	Ta1.1_01822	34.2551	13.2017	2322.6
	Ta1.1_01823	439.189	2203.19	83696.6
	Ta1.1_01824	1.21929	0.560425	649.9
	Ta1.1_01825	14.0781	19.7064	1603.4
	Ta1.1_01826	0.236898	0.745688	97.2
	Ta1.1_01827	28.6142	6.89229	1987.1
	Ta1.1_01828	343.978	1382.45	62251.3
	Ta1.1_01829	9.57662	183.984	24403
	Ta1.1_01830	5.37547	0.410746	28.4
	Ta1.1_01831	0.790311	11.7972	825.5
	Ta1.1_01832	89.2246	84.5655	16929.6
	Ta1.1_01833	1.99004	0	0.1
	Ta1.1_01834	19.0529	2.29599	1071.7
	Ta1.1_01835	26.3896	3.08701	576.8
	Ta1.1_01836	5.92867	0.285885	17.4
	Ta1.1_01837	0	0	20.6
	Ta1.1_01838	5.31103	0	4.3
	Ta1.1_01839	6.4143	0.220373	61.8
	Ta1.1_01840	80.8545	30.8219	3647.8
	Ta1.1_01841	38.8641	0.904128	1358.5
	Ta1.1_01842	24.4174	0	151.6
	Ta1.1_01843	1067.43	258.339	42533.5
	Ta1.1_01844	9.12857	15.3085	2507.9
	Ta1.1_01845	0.316987	0	7.3
	Ta1.1_01846	5.01881	0	25.5
	Ta1.1_01847	81.6876	27.8141	9419.4
	Ta1.1_01848	5.06954	33.4768	4677.8
	Ta1.1_01849	0.757651	0.115859	177
	Ta1.1_01850	15.4303	81.0145	3871.6
	Ta1.1_01851	8.63968	31.8207	1834.9
	Ta1.1_01852	0.53266	0.3926	94.6
	Ta1.1_01853	0.920059	0	554.2
	Ta1.1_01854	36.1039	42.7363	3805.7
	Ta1.1_01855	0	0	509.2
	Ta1.1_01856	0.218316	0	0.4
	Ta1.1_01857	2.81983	2.4124	317.7
	Ta1.1_01858	6.21753	0	4.3
	Ta1.1_01859	1.01217	3.98659	954.5
	Ta1.1_01860	46.9332	68.169	168.2
	Ta1.1_01861	23.9145	73.4787	0
	Ta1.1_01862	17.4481	5.5053	1292.1
	Ta1.1_01863	18.5872	4.82306	854.7
	Ta1.1_01864	12.7277	2.66672	502.5
	Ta1.1_01865	0	0	0
	Ta1.1_01866	2.06596	0.031279	186.4
	Ta1.1_01867	28.5667	2.52903	696.3
	Ta1.1_01868	25.3795	5.23209	1403.7
	Ta1.1_01869	62.8609	2.64512	662.5
	Ta1.1_01870	0.258529	0	13
	Ta1.1_01871	5.23994	0	43.1
	Ta1.1_01872	3.83761	0	1222.4
	Ta1.1_01873	27.3238	2.93188	1484.2
	Ta1.1_01874	4.1675	2.21774	888
	Ta1.1_01875	88.6208	53.2848	9839
	Ta1.1_01876	11.0206	0.201634	221.4
	Ta1.1_01877	5.27798	8.59712	1127.4
	Ta1.1_01878	0	0	6.8
	Ta1.1_01879	12.1377	0.687413	353.1
	Ta1.1_01880	2.30941	0.098772	51.1
	Ta1.1_01881	0.056986	0	0
	Ta1.1_01882	88.0947	216.182	19759.2
	Ta1.1_01883	21.4421	0.361865	6268.1
	Ta1.1_01884	135.009	1075.35	36660.2
	Ta1.1_01885	18.0136	19.8502	822.2
	Ta1.1_01886	27.0715	17.098	3320.8
	Ta1.1_01887	4.09225	6.67901	1144.5
	Ta1.1_01888	9.30831	4.50256	1193.2
	Ta1.1_01889	81.5624	38.5251	7352
	Ta1.1_01890	38.805	0.960259	276.2
	Ta1.1_01891	1.80452	0	20.7
	Ta1.1_01892	7.31107	1.85083	654.5
	Ta1.1_01893	0.078579	0	0.5
	Ta1.1_01894	0	0	1.7
	Ta1.1_01895	33.8622	28.456	3194.7
	Ta1.1_01896	0.660716	0	0.3
	Ta1.1_01897	30.6569	16.0377	3208.1
	Ta1.1_01898	2.79658	0.438688	401
	Ta1.1_01899	2.38718	0.549089	378.4
	Ta1.1_01900	2.22394	1.17444	2061.5
	Ta1.1_01901	113.166	44.1135	1183.1
	Ta1.1_01902	20.6941	4.06869	2397.7
	Ta1.1_01903	14.5796	1.25763	1392.2
	Ta1.1_01904	0.795306	0.66987	17.3
	Ta1.1_01905	29.7886	0	46.5
	Ta1.1_01906	60.3635	17.9578	2844.7
	Ta1.1_01907	1.3081	0	269.8
	Ta1.1_01908	0	0	0.3
	Ta1.1_01909	22.5618	17.3707	2246.3
	Ta1.1_01910	23.3061	7.09277	2433.8
	Ta1.1_01911	98.7125	0.447311	371.7
	Ta1.1_01912	22.0573	0.803906	711.6
	Ta1.1_01913	22.9268	16.3728	2346.9
	Ta1.1_01914	23.996	12.4392	594.2
	Ta1.1_01915	434.573	603.099	48884.9
	Ta1.1_01916	80.2133	57.0803	0
	Ta1.1_01917	6.27311	0.142358	43
	Ta1.1_01918	1.13447	0	33.1
	Ta1.1_01919	10.5213	17.6825	2243.3
	Ta1.1_01920	40.2276	15.2287	3668.5
	Ta1.1_01921	18.0671	13.0741	1710.8
	Ta1.1_01922	4.1093	1.98739	562
	Ta1.1_01923	111.914	94.1925	12874
	Ta1.1_01924	26.7897	4.66673	1603.8
	Ta1.1_01925	1.16183	0	81.2
	Ta1.1_01926	33.3534	6.47845	1870.1
	Ta1.1_01927	17.3134	3.9916	1134.2
	Ta1.1_01928	64.9455	8.37246	941.8
	Ta1.1_01929	11.7673	0.883718	1074.1
	Ta1.1_01930	9.33307	3.96566	1260.3
	Ta1.1_01931	22.1389	5.7787	1320
	Ta1.1_01932	1.81088	0.21718	27.8
	Ta1.1_01933	0	0	1.9
	Ta1.1_01934	3.90474	0.26091	167.1
	Ta1.1_01935	25.5072	36.1403	4707.4
	Ta1.1_01936	2.19466	0	0
	Ta1.1_01937	1.6007	0	0.7
	Ta1.1_01938	0.02365	0	1.1
	Ta1.1_01939	3.75994	0	1.5
	Ta1.1_01940	56.1313	22.7063	3177
	Ta1.1_01941	0.154533	0	0.2
	Ta1.1_01942	2.68252	14.1228	1913.5
	Ta1.1_01943	21.7226	3.55468	993.2
	Ta1.1_01944	0.064742	0	1.8
	Ta1.1_01945	13.176	6.62458	1854.9
	Ta1.1_01946	3.68371	0	22.4
	Ta1.1_01947	10.2752	8.9468	2620
	Ta1.1_01948	201.223	79.595	37008.2
	Ta1.1_01949	42.7384	1.55527	248.2
	Ta1.1_01950	22.0507	1.93768	760.1
	Ta1.1_01951	0.245157	0	0
	Ta1.1_01952	4.11442	0	0.2
	Ta1.1_01953	31.6402	12.4796	1407
	Ta1.1_01954	1.58596	0	108.4
	Ta1.1_01955	46.8544	10.402	7995.5
	Ta1.1_01956	3.93353	3.06741	1189.2
	Ta1.1_01957	4.5483	0.309522	75.5
	Ta1.1_01958	8.09545	0.858249	258.7
	Ta1.1_01959	0.083212	0	0.6
	Ta1.1_01960	10.9593	2.23918	699
	Ta1.1_01961	14.2536	21.1686	4251.8
	Ta1.1_01962	24.0231	8.10442	2577.6
	Ta1.1_01963	13.7695	5.90381	3355.5
	Ta1.1_01964	68.0238	10.9035	3866.5
	Ta1.1_01965	16.183	4.82879	1271
	Ta1.1_01966	16.0082	10.019	4304.2
	Ta1.1_01967	0.916758	0	6.2
	Ta1.1_01968	19.0616	8.36233	2078.8
	Ta1.1_01969	12.4901	1.50894	920.8
	Ta1.1_01970	83.1309	24.2179	3135.8
	Ta1.1_01971	28.3488	130.255	7225.6
	Ta1.1_01972	28.7785	3.35249	1942.6
	Ta1.1_01973	17.321	5.84427	2127.9
	Ta1.1_01974	60.8253	23.3777	5431.5
	Ta1.1_01975	5.11381	0.822706	275
	Ta1.1_01976	2.24523	0.255464	241.8
	Ta1.1_01977	50.8882	13.409	1823.3
	Ta1.1_01978	2.61573	0.684885	130.5
	Ta1.1_01979	20.9834	0	0.6
	Ta1.1_01980	69.6848	40.2211	10724.8
	Ta1.1_01981	41.7115	4.86551	1840.6
	Ta1.1_01982	76.182	1.14402	319.4
	Ta1.1_01983	57.583	30.8445	11930.7
	Ta1.1_01984	12.7121	3.68271	1125.1
	Ta1.1_01985	23.8317	7.09281	1539.8
	Ta1.1_01986	12.8302	4.03872	498.3
	Ta1.1_01987	19.4587	3.58132	3086.6
	Ta1.1_01988	62.7706	29.2529	2776.8
	Ta1.1_01989	4.06853	0	2.4
	Ta1.1_01990	36.9488	2.45949	957.3
	Ta1.1_01991	87.0385	20.2058	6200.9
	Ta1.1_01992	16.0032	5.9916	1635.3
	Ta1.1_01993	89.4571	5.88508	3170.3
	Ta1.1_01994	0.183201	0	4.7
	Ta1.1_01995	20.8189	3.64072	1650.4
	Ta1.1_01996	35.6146	13.1362	3384.7
	Ta1.1_01997	54.9921	2.89112	326.8
	Ta1.1_01998	2.62402	6.65703	462.9
	Ta1.1_01999	70.4839	339.19	12749
	Ta1.1_02000	26.1939	1.32658	848
[truncated: 25,215 more rows]
