# Supplementary material for: Natural variation and improved genome annotation of the emerging biofuel crop field pennycress (Thlaspi arvense)
Source: G3 (Bethesda). 2022 Apr 13;12(6):jkac084. doi: 10.1093/g3journal/jkac084 (PMC9157065; doi:10.1093/g3journal/jkac084)
Supplement: jkac084_Table_S7 [file jkac084_table_s7.xlsx]

## Sheet: Sheet1
	Table S7. Gene ontology terms of pennycress genes version 1.1
	Pennycress gene ID V1.1	Arabidopsis ID	Gos terms
	Ta1.1_00497	AT4G35785	GO:0005634_GO:0005634_GO:0003729_GO:0005681_GO:0005634_GO:0005634_GO:0048026_GO:0005634_GO:0048026_GO:0048026_GO:0003729
	Ta1.1_00498	AT4G35790	GO:0005773_GO:0098590_GO:0005886_GO:0009506_GO:0004630_GO:0009395_GO:0090395_GO:0009409_GO:0009789_GO:0004630_GO:0005515_GO:0046473_GO:0012501_GO:0009409_GO:0005886_GO:0090333_GO:0005886_GO:0046470_GO:0005773_GO:0004630_GO:0009395_GO:0046470_GO:0004630_GO:0004630_GO:0005773_GO:0005515_GO:0090333_GO:0009789_GO:0070290_GO:0009409_GO:0009395_GO:0009789_GO:0005886_GO:0009409_GO:0005509_GO:0098590_GO:…
	Ta1.1_00499	AT4G35800	GO:0003899_GO:0006366_GO:0005665_GO:0003899_GO:0005515_GO:0001055_GO:0005515_GO:0009506_GO:0006366_GO:0005665_GO:0005634_GO:0005515_GO:0005665_GO:0005665_GO:0005665_GO:0003677_GO:0001055_GO:0006366_GO:0005515_GO:0005773_GO:0006366_GO:0003899_GO:0003899_GO:0005634_GO:0005515_GO:0005665
	Ta1.1_00500	AT4G35810	GO:0004656_GO:0005506_GO:0005783_GO:0005634_GO:0018401_GO:0031418_GO:0031418_GO:0005634
	Ta1.1_00502	AT4G35830	GO:0005507_GO:0005739_GO:0047780_GO:0005886_GO:0048046_GO:0005773_GO:0006102_GO:0006102_GO:0048046_GO:0006101_GO:0006101_GO:1990641_GO:0051539_GO:0005737_GO:0005739_GO:0005737_GO:0005886_GO:0006101_GO:0005829_GO:0006101_GO:0005829_GO:0048027_GO:1990641_GO:0003994_GO:0003994_GO:0006099_GO:0009506_GO:0006099_GO:0003994_GO:0005829_GO:0005829_GO:0006099_GO:0006099_GO:0005886_GO:0003994
	Ta1.1_00504	AT4G35850	GO:0005739_GO:0003729_GO:0005739_GO:0005739_GO:0005739
	Ta1.1_00505	AT4G35860	GO:0030100_GO:0009507_GO:0003924_GO:0009507_GO:0030100_GO:0005768_GO:0030100_GO:0005886_GO:0005525_GO:0005525
	Ta1.1_00506	AT4G35870	GO:0005622_GO:0006623_GO:0009507_GO:0006623_GO:0005227_GO:0005886
	Ta1.1_00507	AT4G35880	GO:0031225_GO:0005576_GO:0005576_GO:0031225
	Ta1.1_00508	AT4G35890	GO:0009753_GO:0009737_GO:0010150_GO:0005844_GO:0003729_GO:0009751_GO:0003729_GO:0005737_GO:0009737_GO:0005886_GO:0009507_GO:0009507_GO:0010150_GO:0009753
	Ta1.1_00509	AT4G35900	GO:2000028_GO:0006355_GO:0005634_GO:0005515_GO:0009911_GO:0009909_GO:0009909_GO:0005634_GO:0045893_GO:2000028_GO:2000028_GO:0005634_GO:0009911_GO:2000028_GO:0009911_GO:0009909_GO:0045893_GO:0006355_GO:0045893_GO:0045893_GO:0005515_GO:0005634_GO:0009909_GO:0006355_GO:0045893_GO:0045893_GO:0009909_GO:0009911_GO:0005515_GO:0005515_GO:2000028_GO:0045893_GO:0003700_GO:0009909_GO:0009909_GO:0043621_GO:…
	Ta1.1_00510	AT4G35905	GO:0006506_GO:0000506_GO:0006506_GO:0005739_GO:0006506_GO:0006506_GO:0006506_GO:0003674_GO:0006506_GO:0000506_GO:0000506
	Ta1.1_00512	AT4G35930	GO:0005634_GO:0005634_GO:0003674_GO:0005634_GO:0005634_GO:0008150
	Ta1.1_00513	AT4G35940	GO:0005634_GO:0005634_GO:0005634_GO:0005634_GO:0005634_GO:0008150_GO:0005634_GO:0003674_GO:0005634_GO:0005634
	Ta1.1_00515	AT4G35970	GO:0000302_GO:0042744_GO:0005777_GO:0042744_GO:0020037_GO:0000302_GO:0005515_GO:0005739_GO:0005886_GO:0004601_GO:0009507_GO:0005777_GO:0042744_GO:0016688_GO:0006979_GO:0034599_GO:0034599_GO:0009507_GO:0005515_GO:0034599
	Ta1.1_00516	AT4G35980	GO:0008150_GO:0003674_GO:0005634
	Ta1.1_00517	AT4G35985	GO:0002239_GO:0009507_GO:0009651_GO:0002239_GO:0009409_GO:0005886_GO:0009409_GO:0009507_GO:0009651_GO:0009507
	Ta1.1_00518	AT4G35987	GO:0009787_GO:0080147_GO:0009409_GO:0009733_GO:2000070_GO:0009787_GO:2000070_GO:2000070_GO:0010928_GO:0009408_GO:2000280_GO:0018025_GO:0009733_GO:0009409_GO:0009787_GO:0006970_GO:0009507_GO:0009737_GO:1901000_GO:0018025_GO:0010928_GO:0080147_GO:0009651_GO:0009630_GO:0080147_GO:0009737_GO:0018025_GO:2000280_GO:0010928_GO:0002239_GO:0009787_GO:0006970_GO:0009630_GO:0080147_GO:0010928_GO:0009787_GO:…
	Ta1.1_00519	AT4G36010	GO:0005576_GO:0031225_GO:0031225_GO:0005576_GO:0005576_GO:0006952_GO:0003674
	Ta1.1_00520	AT4G36020	GO:0009409_GO:0003690_GO:0009651_GO:0010501_GO:0008270_GO:0009409_GO:0010501_GO:0009414_GO:0009414_GO:0009414_GO:0032508_GO:0005886_GO:0005737_GO:0009409_GO:0003723_GO:0003697_GO:0003729_GO:0009631_GO:0003676_GO:0005634_GO:0009409_GO:0009651_GO:0009409_GO:0009409_GO:0009631_GO:0003729
	Ta1.1_00521	AT4G36030	GO:0008150_GO:0005634
	Ta1.1_00522	AT4G36040	GO:0009536_GO:0009507_GO:0009507_GO:0005634
	Ta1.1_00523	AT4G36050	GO:0005634_GO:0008311_GO:0006281_GO:0003906_GO:0004528_GO:0004528_GO:0046403_GO:0005634_GO:0006284_GO:0080111_GO:0008311_GO:0006281_GO:0006281_GO:0006281_GO:0005634_GO:0006284_GO:0006284_GO:0004527_GO:0005634_GO:0006281_GO:0008270_GO:0080111_GO:0006281_GO:0005576
	Ta1.1_00524	AT4G36060	GO:0005737_GO:0003700_GO:0005634_GO:0003700_GO:0005634_GO:0046983_GO:0005634_GO:0005634_GO:0005634
	Ta1.1_00525	AT4G36070	GO:0106311_GO:0005886_GO:0005634_GO:0004683_GO:0004683_GO:0046777_GO:0106310_GO:0106310_GO:0006468_GO:0046777_GO:0018105_GO:0106310_GO:0009931_GO:0009931_GO:0005509_GO:0005737_GO:0004672_GO:0004683_GO:0006468_GO:0018105_GO:0004672_GO:0106311_GO:0004672_GO:0006468_GO:0009931_GO:0018105_GO:0046777_GO:0106311_GO:0005516_GO:0005886_GO:0035556
	Ta1.1_00526	AT4G36080	GO:0106311_GO:0006355_GO:0005634_GO:0070461_GO:0005829_GO:0006281_GO:0070461_GO:0106311_GO:0005634_GO:0003712_GO:0006355_GO:0035267_GO:0006281_GO:0000124_GO:0000124_GO:0006355_GO:0106310_GO:0106310_GO:0106310_GO:0005634_GO:0035267_GO:0005634_GO:0106311_GO:0006355_GO:0006281
	Ta1.1_00527	AT4G36090	GO:0005634_GO:0005634_GO:0005634_GO:0003729_GO:0016491_GO:0005634_GO:0005634
	Ta1.1_00528	AT4G36110	GO:0003674_GO:0009733_GO:0009733
	Ta1.1_00529	AT4G36120	GO:0008150_GO:0005634_GO:0003674_GO:0005634
	Ta1.1_00533	AT4G36160	GO:0006355_GO:0006355_GO:0003700_GO:0006355_GO:0048759_GO:0006355_GO:0006355_GO:0048759_GO:0000976_GO:0000976_GO:0000976_GO:0006355_GO:1901348_GO:0000976_GO:0048759_GO:0003677_GO:0005634_GO:0000976_GO:0000976_GO:0006355_GO:0006355_GO:0005634_GO:0048759_GO:0006355_GO:0043565_GO:0005634_GO:0005515_GO:0005634_GO:0006355_GO:0006355_GO:0006355_GO:0003700
	Ta1.1_00535	AT4G36180	GO:0006468_GO:0005886_GO:0106311_GO:0106311_GO:0006468_GO:0005515_GO:0005886_GO:0016301_GO:0005886_GO:0005515_GO:0106310_GO:0005886_GO:0106311_GO:0006468_GO:0005515_GO:0106310_GO:0005515_GO:0016301_GO:0106310_GO:0090406
	Ta1.1_00537	AT4G36210	GO:0009507_GO:0009507_GO:0003674_GO:0009507_GO:0008150
	Ta1.1_00539	AT4G36240	GO:0009416_GO:0003700_GO:0007623_GO:0005634_GO:0045893_GO:0043565_GO:0005634_GO:0008270_GO:0045893_GO:0030154_GO:0045893_GO:0045893
	Ta1.1_00541	AT4G36260	GO:0048479_GO:0048480_GO:0048480_GO:0048653_GO:0003677_GO:0009938_GO:0005634_GO:0048653_GO:0009938_GO:0048653_GO:0010252_GO:0003700_GO:0005515_GO:0009555_GO:0009938_GO:0005634_GO:0005515_GO:0005634_GO:0048480_GO:0010051_GO:0048480_GO:0005515_GO:0005634_GO:0045893_GO:0009938_GO:0045893_GO:0045893_GO:0048479_GO:0048479_GO:0005515_GO:0048653_GO:0009938_GO:0005515_GO:0045893_GO:0048479
	Ta1.1_00542	AT4G36280	GO:0009626_GO:0003723_GO:1901672_GO:0051607_GO:0006282_GO:0009626_GO:0003677_GO:0006282_GO:0009626_GO:0009626_GO:0005515_GO:1900426_GO:1900426_GO:0005515_GO:0006282_GO:0009626_GO:0006282_GO:0004519_GO:1901672_GO:0005634_GO:0016887_GO:0051607_GO:0005515_GO:1901672_GO:0005634_GO:0006282_GO:1900426_GO:0051607
	Ta1.1_00543	AT4G36290	GO:0005634_GO:0004519_GO:0003677_GO:1901672_GO:0005515_GO:0005634_GO:0042742_GO:0051607_GO:0034052_GO:1900426_GO:0034052_GO:0005515_GO:0031935_GO:0005515_GO:0005515_GO:0016887_GO:0002230_GO:1900426_GO:0006282_GO:1901672_GO:0009626_GO:0009626_GO:0005515_GO:1901672_GO:0031935_GO:0005515_GO:0051607_GO:0034052_GO:1900426_GO:0009626_GO:0034052_GO:0034052_GO:0005515_GO:0042742_GO:0006282_GO:0005634_GO:…
	Ta1.1_00544	AT1G56360	GO:0016311_GO:0003993_GO:0016311_GO:0005576
	Ta1.1_00546	AT4G36360	GO:0004565_GO:0005618_GO:0030246_GO:0005773_GO:0004565_GO:0009505_GO:0005975_GO:0005886_GO:0005576_GO:0005576
	Ta1.1_00547	AT4G36380	GO:0016132_GO:0016491_GO:0048441_GO:0016132_GO:0048443_GO:0042814_GO:0010268_GO:0009965_GO:0048441_GO:0016132_GO:0048366_GO:0048441_GO:0016709_GO:0020037_GO:0016132_GO:0016132_GO:0009507_GO:0048443_GO:0016132_GO:0020037_GO:0004497_GO:0048366_GO:0007275_GO:0009965_GO:0016132_GO:0016132_GO:0016125_GO:0102097_GO:0008395_GO:0048443_GO:0016132_GO:0102136_GO:0016705_GO:0016709_GO:0048441_GO:0042814_GO:…
	Ta1.1_00548	AT4G36390	GO:0045736_GO:0005575_GO:0003674_GO:0000079_GO:0045736_GO:0000079_GO:0000079_GO:0005739_GO:0000079_GO:0035597_GO:0045736_GO:0045736_GO:0005829_GO:0000079_GO:0045736_GO:0000079_GO:0045736
	Ta1.1_00549	AT4G36400	GO:0005886_GO:0051990_GO:0051990_GO:0071949_GO:0005739_GO:0009853_GO:0005739_GO:0006807_GO:0009853_GO:0005739_GO:0047545_GO:0071949_GO:0005739_GO:0005739_GO:0047545
	Ta1.1_00550	AT4G36410	GO:0006511_GO:0009739_GO:0005634_GO:0006511_GO:0000209_GO:0009739_GO:0006511_GO:0061631_GO:0006511_GO:0009739_GO:0005634_GO:0061631_GO:0009739
	Ta1.1_00552	AT4G36440	GO:0008150_GO:0003674
	Ta1.1_00553	AT4G36430	GO:0020037_GO:0051707_GO:0051707_GO:0005618_GO:0006979_GO:0005576
	Ta1.1_00554	AT4G36490	GO:0015914_GO:0008526_GO:0009507
	Ta1.1_00556	AT4G36470	GO:0032259_GO:0008757_GO:0008757_GO:0008757_GO:0005634_GO:0032259
	Ta1.1_00557	AT4G36500	GO:0008150_GO:0005739_GO:0003674
	Ta1.1_00558	AT4G36520	GO:0072318_GO:0072583_GO:0030276_GO:0043231_GO:0072583_GO:0072318_GO:0072318_GO:0031982_GO:0005737
	Ta1.1_00560	AT4G36530	GO:0009507_GO:0009507_GO:0009941_GO:0009941_GO:0009941_GO:0005737_GO:0009507_GO:0009507
	Ta1.1_00561	AT4G36540	GO:0005515_GO:0005515_GO:0006351_GO:0003677_GO:0006355_GO:0005515_GO:0005515_GO:0003700_GO:0005634_GO:0006351_GO:0003700_GO:0005515_GO:0005515_GO:0045824_GO:0045824_GO:0006355_GO:0045824_GO:0006355_GO:0005515_GO:0005515_GO:0005515_GO:0006351_GO:0006355_GO:0046983_GO:0005515_GO:0003700_GO:0006351_GO:0005634_GO:0005634
	Ta1.1_00562	AT4G36550	GO:0004842_GO:0004842_GO:0016567_GO:0005737_GO:0005739_GO:0005634
	Ta1.1_00564	AT4G36580	GO:0005886_GO:0005739_GO:0008270_GO:0008270_GO:0007005_GO:0016887
	Ta1.1_00566	AT4G36600	GO:0005634_GO:0005634_GO:0003674_GO:0005783
	Ta1.1_00568	AT4G36610	GO:0005737
	Ta1.1_00569	AT4G36620	GO:0043565_GO:0000976_GO:0008270_GO:0009908_GO:0006355_GO:0006355_GO:0006355_GO:0000976_GO:0005634_GO:0003700_GO:0006355_GO:0006355_GO:0006355_GO:0000976_GO:0000976_GO:0009908_GO:0006355_GO:0006355_GO:0005515
	Ta1.1_00570	AT1G63810	GO:0032040_GO:0005634_GO:0006409_GO:0032545_GO:0006364_GO:0006364_GO:0005634_GO:0034456_GO:0034456_GO:0006364_GO:0006409_GO:0005829
	Ta1.1_00571	AT4G36630	GO:0009705_GO:0009705_GO:0016020_GO:0005737_GO:0034058_GO:0009506_GO:0006914_GO:0006914_GO:0007033_GO:0005515_GO:0009793_GO:0009793_GO:0009793_GO:0009793_GO:0034058_GO:0034058_GO:0006914_GO:0030897_GO:0005737_GO:0006886_GO:0005737_GO:0005515_GO:0005737_GO:0006886_GO:0005886_GO:0009793
	Ta1.1_00572	AT4G36640	GO:0005634_GO:0008526_GO:0005634_GO:0005737
	Ta1.1_00574	AT3G50690	GO:0005634_GO:0005634_GO:0042393
	Ta1.1_00575	AT4G36650	GO:0009527_GO:0017025_GO:0070897_GO:0017025_GO:0006352_GO:0009527_GO:0070897_GO:0009527_GO:0097550_GO:0000182_GO:0006352_GO:0070897_GO:0070897_GO:0005634_GO:0005634_GO:0006352_GO:0070897_GO:0006352_GO:0005634
	Ta1.1_00576	AT4G36660	GO:0005794_GO:0000138_GO:0005634_GO:0003674_GO:0008150_GO:0000138
	Ta1.1_00577	AT4G36670	GO:0055085_GO:0009507_GO:0055085_GO:0015144
	Ta1.1_00578	AT4G36680	GO:0005886_GO:0003729_GO:0005739_GO:0008150_GO:0005739_GO:0003729
	Ta1.1_00580	AT4G36700	GO:0008150
	Ta1.1_00582	AT4G36720	GO:0003674_GO:0008150_GO:0005575
	Ta1.1_00583	AT4G36730	GO:0005515_GO:0010310_GO:0000976_GO:0000976_GO:0043565_GO:0005515_GO:0000976_GO:0000976_GO:0005634_GO:0006355_GO:0000976_GO:0000976_GO:0000976_GO:0006355_GO:0000976_GO:0010310_GO:0003700_GO:0000976_GO:0043565_GO:0000976_GO:0005737_GO:0003700_GO:0000976_GO:0000976_GO:0005634_GO:0005634_GO:0005515_GO:0006355_GO:0006355_GO:0010629_GO:0003677_GO:0000976_GO:0000976_GO:0005737_GO:0000976_GO:0090342_GO:…
	Ta1.1_00584	AT4G36740	GO:0043565_GO:0045893_GO:0000981_GO:0005634_GO:0045893_GO:0009733_GO:0005634_GO:0045893_GO:0009733_GO:0003700_GO:0000976_GO:0000976_GO:0005634_GO:0045893
	Ta1.1_00585	AT4G36750	GO:0010181_GO:0005886_GO:0005886_GO:0003955_GO:0005886_GO:0005886_GO:0005886_GO:0010181_GO:0005737_GO:0005886
	Ta1.1_00586	AT4G36760	GO:0009507_GO:0070006_GO:0005829_GO:0004177_GO:0005829_GO:0030145_GO:0005886_GO:0008270_GO:0009507_GO:0004177_GO:0005886_GO:0070006_GO:0010013_GO:0005737_GO:0009926_GO:0009507
	Ta1.1_00587	AT4G36780	GO:0006355_GO:0005634_GO:0006355_GO:0006355_GO:0006355
	Ta1.1_00588	AT4G36790	GO:0005797_GO:0055085_GO:0022857_GO:0005797_GO:0005739_GO:0055085
	Ta1.1_00590	AT4G36810	GO:0004311_GO:0033386_GO:0045337_GO:0043693_GO:0004337_GO:0033386_GO:0043693_GO:0008299_GO:0009507_GO:0004311_GO:0033384_GO:0008299_GO:0009793_GO:0009793_GO:0004659_GO:0033384_GO:0009536_GO:0005829_GO:0033386_GO:0033384_GO:0045337_GO:0008299_GO:0045337_GO:0004161_GO:0009793_GO:0043693_GO:0008299_GO:0004311_GO:0009507_GO:0009793_GO:0004311_GO:0009793_GO:0033384_GO:0033386_GO:0009513_GO:0043693_GO:…
	Ta1.1_00591	AT4G36820	GO:0051560_GO:0036444_GO:0005262_GO:0031305_GO:0005739_GO:1990246_GO:1990246_GO:0036444_GO:0031305_GO:1990246_GO:0015292_GO:0005739_GO:0031305
	Ta1.1_00592	AT4G36830	GO:0042761_GO:0034625_GO:0005789_GO:0042761_GO:0042761_GO:0034626_GO:0019367_GO:0042761_GO:0030497_GO:0009922_GO:0005789_GO:0034626_GO:0030176_GO:0030176_GO:0034625_GO:0030148_GO:0030148_GO:0042761_GO:0034625_GO:0034626_GO:0019367_GO:0071215_GO:0030497_GO:0042761_GO:0042761_GO:0042761_GO:0005739_GO:0071215_GO:0030497_GO:0009507_GO:0034625_GO:0019367_GO:0009922_GO:0030148_GO:0019367_GO:0034626_GO:…
	Ta1.1_00593	AT4G36850	GO:0008150_GO:0016021
	Ta1.1_00594	AT4G36860	GO:0043130_GO:0032875_GO:0032875_GO:0005886_GO:0043130_GO:0032875_GO:0005515_GO:0032875_GO:0032875_GO:0032875_GO:0032875_GO:0008233_GO:0005515_GO:0005737_GO:0005515_GO:0005737_GO:0008233_GO:0043130_GO:0005737_GO:0032875
	Ta1.1_00595	AT4G36870	GO:0000981_GO:0000978_GO:0140110_GO:0006357_GO:0005634_GO:0005634_GO:0006355_GO:0009965_GO:0006355_GO:0006357_GO:0006357_GO:0048363_GO:0048363_GO:0006355_GO:0009965_GO:0005634_GO:0006357_GO:0005634_GO:0000976_GO:0003700_GO:0048363_GO:0000976_GO:0000978_GO:0006355
	Ta1.1_00596	AT4G35910	GO:0016783_GO:0034227_GO:0010311_GO:0016783_GO:0010311_GO:0010311_GO:0002143_GO:0000049_GO:0002143_GO:0005829_GO:0034227_GO:0005634
	Ta1.1_00597	AT4G37240	GO:0009620_GO:0009620_GO:0003674_GO:0005575
	Ta1.1_00600	AT4G37220	GO:0009744_GO:0005739_GO:0003674_GO:0009750_GO:0009749
	Ta1.1_00601	AT4G37210	GO:0006335_GO:0005634_GO:0005634_GO:0034080_GO:0006335_GO:0042393_GO:0005654_GO:0034080
	Ta1.1_00602	AT4G37200	GO:0009535_GO:0005886_GO:0009535_GO:0009535_GO:0010190_GO:0016671_GO:0031977_GO:0009535_GO:0009535_GO:0009535_GO:0005886_GO:0009534_GO:0009534_GO:0009535_GO:0031977_GO:0009535_GO:0009535_GO:0009534_GO:0009534_GO:0009535_GO:0010190_GO:0009535_GO:0009535_GO:0010190_GO:0009507_GO:0009535_GO:0016671_GO:0009535_GO:0009535_GO:0009535_GO:0009535_GO:0009535_GO:0016671_GO:0010190_GO:0009535_GO:0009535
	Ta1.1_00603	AT4G37190	GO:0005774_GO:0005739_GO:0005774_GO:0005739_GO:0005774_GO:0005829_GO:0005737_GO:0005774
	Ta1.1_00605	AT4G37170	GO:0008270_GO:0009451_GO:0043231_GO:0005739_GO:0009451_GO:0003723
	Ta1.1_00606	AT4G37160	GO:0005576_GO:0016491_GO:0005576_GO:0005507_GO:0030599_GO:0016491
	Ta1.1_00608	AT4G37150	GO:0009696_GO:0005515_GO:0009627_GO:0080031_GO:0080032_GO:0080030_GO:0009696_GO:0009696_GO:0009627_GO:0009694_GO:0080032_GO:0009627_GO:0009694_GO:0009694_GO:0080030_GO:0009696_GO:0016788_GO:0009694_GO:0080031
	Ta1.1_00609	AT4G37130	GO:0005635_GO:0005634_GO:0017056_GO:0005643_GO:0006913_GO:0005515_GO:0008139_GO:0005643_GO:0006913
	Ta1.1_00610	AT4G37110	GO:0006355_GO:0005634_GO:0005634_GO:0005634_GO:0006355_GO:0006355_GO:0005634_GO:0006355_GO:0005634
	Ta1.1_00611	AT4G37100	GO:0005886
	Ta1.1_00612	AT4G37090	GO:0005634_GO:0005634_GO:0008150
	Ta1.1_00613	AT4G37080	GO:0005634_GO:0005634_GO:0008150_GO:0005634_GO:0003674_GO:0005634
	Ta1.1_00615	AT4G37040	GO:0031365_GO:0005739_GO:0009737_GO:0009507_GO:0009737_GO:0009507
	Ta1.1_00618	AT4G37030	GO:0005576_GO:0008150_GO:0003674
	Ta1.1_00620	AT4G37010	GO:0005814_GO:0007099_GO:0005509_GO:0006281_GO:0005509_GO:0000278_GO:0007099_GO:0007099_GO:0005813_GO:0005814_GO:0006281_GO:0006281_GO:0005737
	Ta1.1_00621	AT4G37000	GO:0015996_GO:0010363_GO:0015996_GO:0015996_GO:0005739_GO:0015996_GO:0009507_GO:0015996_GO:0015996_GO:0009507_GO:0043067_GO:0015996_GO:0009507_GO:0015996_GO:0051743_GO:0015996_GO:0005739_GO:0009570_GO:0010363_GO:0009507_GO:0005515_GO:0005515_GO:0005739_GO:0005829_GO:0015996_GO:0005737_GO:0009941_GO:0009941_GO:0051743_GO:0005886_GO:0098542_GO:0043067_GO:0015996_GO:0005515_GO:0098542_GO:0009507_GO:…
	Ta1.1_00622	AT4G36990	GO:0000978_GO:0045892_GO:0000978_GO:0003700_GO:0005634_GO:0009408_GO:0006357_GO:0009408_GO:0003700_GO:0045892_GO:0006357_GO:0006357_GO:0005634_GO:0006357_GO:0045892_GO:0045892
	Ta1.1_00623	AT4G36980	GO:0005634_GO:0005634_GO:0005634_GO:0008150_GO:0003674_GO:0005634
	Ta1.1_00624	AT4G36970	GO:0005886_GO:0005886
	Ta1.1_00625	AT4G36960	GO:0003729_GO:0003729
	Ta1.1_00630	AT4G36930	GO:0010114_GO:0005515_GO:0010187_GO:0009409_GO:0048440_GO:0010154_GO:0005515_GO:0000976_GO:0005515_GO:0005515_GO:0003700_GO:0003700_GO:0048440_GO:0007623_GO:0009409_GO:0005515_GO:0010187_GO:0005515_GO:0048440_GO:0010154_GO:0005515_GO:0010154_GO:0000976_GO:0005515_GO:0042802_GO:0005634_GO:0003700_GO:0005634_GO:0005515_GO:0005515_GO:0000976_GO:0005515_GO:0005515_GO:0005634_GO:0048440_GO:0005634_GO:…
	Ta1.1_00631	AT4G36920	GO:0000976_GO:0010093_GO:0048316_GO:0006355_GO:0048316_GO:0006355_GO:0006355_GO:0010093_GO:0010093_GO:0010093_GO:0006355_GO:0048316_GO:0010093_GO:0006355_GO:0010093_GO:0009908_GO:0005634_GO:0048316_GO:0005634_GO:0010093_GO:0048481_GO:0010073_GO:0048481_GO:0000976_GO:0000976_GO:0003700_GO:0006355_GO:0048481_GO:0048316_GO:0003700_GO:0048316_GO:0005634_GO:0006355_GO:0048481_GO:0048316_GO:0019953_GO:…
	Ta1.1_00632	AT4G36910	GO:0009507_GO:0045454_GO:0045454_GO:0009507
	Ta1.1_00634	AT4G36900	GO:0003700_GO:0006355_GO:0045892_GO:0000976_GO:0003677_GO:0003700_GO:0006355_GO:0045892_GO:0045892_GO:0000976_GO:0000976_GO:0045892_GO:0006355_GO:0045892_GO:0005634_GO:0006355_GO:1900057_GO:1900057_GO:0045892_GO:0045892_GO:0045892_GO:0000976
	Ta1.1_00635	AT4G36890	GO:0000138_GO:0010246_GO:0048358_GO:0005768_GO:0045491_GO:0010417_GO:0048358_GO:0010154_GO:0000138_GO:0010417_GO:0010246_GO:0010417_GO:0048354_GO:0048358_GO:0048358_GO:0048354_GO:0048367_GO:0048354_GO:0005794_GO:0010417_GO:0048367_GO:0045492_GO:0080001_GO:0000138_GO:0010417_GO:0010246_GO:0080001_GO:0042285_GO:0005794_GO:0042285_GO:0010246_GO:0010417_GO:0045492_GO:0005802_GO:0080001_GO:0010154_GO:…
	Ta1.1_00636	AT4G36880	GO:0009845_GO:0009739_GO:0005777_GO:0009739_GO:0010114_GO:0005576
	Ta1.1_00638	AT4G37250	GO:0106310_GO:0106311_GO:0005515_GO:0106311_GO:0005515_GO:0005515_GO:0006468_GO:0005515_GO:0106310_GO:0006468_GO:0005576_GO:0006468_GO:0106310_GO:0016310_GO:0005515_GO:0005515_GO:0016310_GO:0005515_GO:0016301_GO:0106311
	Ta1.1_00640	AT4G37260	GO:0005515_GO:0005515_GO:0005515_GO:0005515_GO:0005515_GO:0005515_GO:0005515_GO:0000976_GO:0000976_GO:0006355_GO:0005515_GO:0005515_GO:0005515_GO:0005515_GO:0005515_GO:0005515_GO:0005515_GO:0005634_GO:0005515_GO:0005515_GO:0005515_GO:0005515_GO:0005515_GO:0005515_GO:0005515_GO:0005515_GO:0010200_GO:0006355_GO:0005515_GO:0005515_GO:0005515_GO:0005515_GO:0006355_GO:0005515_GO:0005515_GO:0019760_GO:…
	Ta1.1_00642	AT4G37280	GO:0016573_GO:0048586_GO:0000123_GO:0048586_GO:0006355_GO:0035064_GO:0006355_GO:0006355_GO:0048586_GO:0035064_GO:0048586_GO:0005634_GO:1990841_GO:0006355_GO:0016573_GO:0016573_GO:0048586_GO:0000123_GO:0005515
	Ta1.1_00643	AT4G37290	GO:0080167_GO:0005739_GO:0048046_GO:0045087_GO:2000280_GO:0003674_GO:2000280_GO:0045087_GO:0045087
	Ta1.1_00644	AT4G37295	GO:1901332_GO:1901332_GO:1901332_GO:0005739_GO:1901332_GO:0070696_GO:1901332_GO:1901332
	Ta1.1_00645	AT4G37300	GO:0009793_GO:0009793_GO:0005634_GO:0009793_GO:0005829_GO:0003674_GO:0009793_GO:0009793_GO:0005886
	Ta1.1_00646	AT4G37310	GO:0016709_GO:0020037_GO:0005576_GO:0005506_GO:0016020
	Ta1.1_00647	AT4G37320	GO:0098542_GO:0020037_GO:0005506_GO:0016705_GO:0098542_GO:0098542
	Ta1.1_00648	AT4G37370	GO:0016020_GO:0005886_GO:0005783_GO:0080167_GO:0020037_GO:0005576_GO:0005506_GO:0005783_GO:0016709
	Ta1.1_00649	AT4G37390	GO:0016881_GO:0010252_GO:0005737_GO:0009733_GO:0010279_GO:0009733_GO:0005634
	Ta1.1_00653	AT4G37440	GO:0005634_GO:0005634_GO:0005634
	Ta1.1_00654	AT4G37445	GO:0003674_GO:0008150_GO:0005575
	Ta1.1_00655	AT4G37450	GO:0009554_GO:0009554_GO:0009554_GO:0005886_GO:0005886_GO:0009554_GO:0031225_GO:0005886_GO:0031225
	Ta1.1_00656	AT4G37460	GO:0042742_GO:0031348_GO:0005634_GO:0045892_GO:0042742_GO:0005575_GO:0042742_GO:0003674_GO:0060090_GO:0005515_GO:0005634_GO:0042742_GO:0045892_GO:0005515_GO:0042742_GO:0042742_GO:0042742_GO:0042742_GO:0045892_GO:0042742_GO:0045892_GO:0043231_GO:0005737_GO:0042742_GO:0042742_GO:0048471_GO:0005515_GO:0042742
	Ta1.1_00657	AT4G37470	GO:0005737_GO:0005515_GO:0005515_GO:0005515_GO:0005515_GO:0080167_GO:0005515_GO:0005515_GO:0080167_GO:0005515_GO:0009704_GO:0005515_GO:0005515_GO:0005515_GO:0005515_GO:0005515_GO:0005515_GO:0005515_GO:0009704_GO:0009640_GO:0005515_GO:0080167_GO:0005515_GO:0005515_GO:0005515_GO:0005515_GO:0005515_GO:0005515_GO:0005515_GO:0009640_GO:0005515_GO:0005829
	Ta1.1_00658	AT4G37480	GO:0003674_GO:0008150_GO:0005575
	Ta1.1_00659	AT4G37490	GO:0000079_GO:0005634_GO:0001558_GO:0001558_GO:0005634_GO:0001558_GO:0005737_GO:0044772_GO:0044772_GO:0016538_GO:0005515_GO:0000307_GO:0000079_GO:0000079_GO:0005813_GO:0000079_GO:0001558_GO:0000079_GO:0010332_GO:0000079_GO:0005515
	Ta1.1_00661	AT4G37520	GO:0005515_GO:0020037_GO:0005576_GO:0006979_GO:0005737_GO:0005576
	Ta1.1_00662	AT4G37540	GO:0005575_GO:0010468
	Ta1.1_00663	AT4G37560	GO:0016811_GO:0005829
	Ta1.1_00664	AT4G37580	GO:0009723_GO:0009640_GO:0009734_GO:0009734_GO:0009826_GO:0005515_GO:0009723_GO:0009734_GO:0008080_GO:0009734_GO:0009640_GO:0016747_GO:0009826_GO:0008080_GO:0009826
	Ta1.1_00665	AT4G37590	GO:0009958_GO:0009958_GO:0071944_GO:0009908_GO:0005634_GO:0016567
	Ta1.1_00666	AT4G37608	GO:0008150_GO:0005737_GO:0003674_GO:0005737
	Ta1.1_00667	AT4G37610	GO:0005516_GO:0042542_GO:0006355_GO:0009733_GO:0042542_GO:0006355_GO:0005737_GO:0009409_GO:0009751_GO:0009733_GO:0009409_GO:0016567_GO:0005634_GO:0010200_GO:0006355_GO:0006355
	Ta1.1_00668	AT4G37630	GO:0005515_GO:0042023_GO:0016538_GO:0044772_GO:0005515_GO:0005515_GO:0000079_GO:0005515_GO:0000307_GO:0005737_GO:0005634_GO:0042023_GO:0005515_GO:0042023_GO:0044772_GO:0005634_GO:0005634_GO:0000079_GO:0000079_GO:0000079_GO:0005634_GO:0005634_GO:0000079_GO:0042023_GO:0000079
	Ta1.1_00669	AT4G37640	GO:0070588_GO:0043231_GO:0005887_GO:0005388_GO:0016020_GO:0070588_GO:0005789_GO:0019829_GO:0005388_GO:0070588_GO:0015085_GO:0005783_GO:0070588_GO:0005388_GO:0005887_GO:0005516_GO:0005388_GO:0005886_GO:0005789_GO:0005516_GO:0005789_GO:0005783
	Ta1.1_00671	AT4G37650	GO:0009660_GO:0048366_GO:0006355_GO:0009956_GO:0045930_GO:0045930_GO:0048366_GO:0008356_GO:0005515_GO:0005634_GO:0006355_GO:0005515_GO:0003700_GO:0003700_GO:0003700_GO:0045930_GO:0005515_GO:0005515_GO:0005634_GO:0005515_GO:0043565_GO:0005515_GO:0032350_GO:0005634_GO:0006355_GO:0045930_GO:0043565_GO:0048366_GO:0048366_GO:0005515_GO:0005515_GO:0005634_GO:0055072_GO:0009959_GO:0009959_GO:0005515_GO:…
	Ta1.1_00672	AT4G37670	GO:0103045_GO:0006526_GO:0009507_GO:0009507_GO:0006526_GO:0006526_GO:0005737_GO:0004042_GO:0005515
	Ta1.1_00673	AT4G37680	GO:0005739_GO:0009725_GO:0009725_GO:0038023_GO:0009725_GO:0009744_GO:0005739_GO:0009725
	Ta1.1_00675	AT4G37430	GO:0020037_GO:0005739_GO:0005506_GO:0042343_GO:0005783_GO:0004497_GO:0005783_GO:0016020_GO:0042343_GO:0042343_GO:0016709
	Ta1.1_00676	AT4G37690	GO:0008378_GO:0005794_GO:0005802_GO:0005794_GO:0016758_GO:0008378_GO:0005794_GO:0005802_GO:0005794_GO:0016757_GO:0005768_GO:0005768_GO:0005802_GO:0005802
	Ta1.1_00677	AT4G37710	GO:0071456_GO:0071456_GO:0071456_GO:0005634_GO:0005515_GO:0005515_GO:0071456_GO:0005515_GO:0005634
	Ta1.1_00679	AT4G37730	GO:0045893_GO:0005634_GO:0006355_GO:0005634_GO:0006355_GO:0000976_GO:0003700_GO:0045893_GO:0003700_GO:0006355_GO:0045893_GO:0006355_GO:0045893_GO:0000976_GO:0003700
	Ta1.1_00680	AT4G37740	GO:0005515_GO:0006355_GO:0005634_GO:0006351_GO:0006351_GO:0005634_GO:0005515_GO:0006351_GO:0048366_GO:0005515_GO:0005515_GO:0006355_GO:0048364_GO:0000976_GO:0005515_GO:0005524_GO:0005524_GO:0005515_GO:0048366_GO:0006355_GO:0008285_GO:0006355_GO:0006351_GO:0000976_GO:0048364_GO:0005634
	Ta1.1_00682	AT4G37760	GO:0016126_GO:0016126_GO:0050660_GO:0004506_GO:0005783_GO:0009753_GO:0016126_GO:0016126_GO:0004506_GO:0009753_GO:0016126_GO:0016126_GO:0016126_GO:0005576_GO:0050660_GO:0009611_GO:0016126_GO:0016126
	Ta1.1_00683	AT4G37770	GO:0009693_GO:0042218_GO:0005515_GO:0009693_GO:0016847_GO:0042218_GO:0005515_GO:0030170_GO:0005515_GO:0009693_GO:0042802_GO:0005737_GO:0042218_GO:0009693_GO:0009693_GO:0016847_GO:0009693
	Ta1.1_00684	AT4G37780	GO:0003700_GO:0009664_GO:0009664_GO:0005634
	Ta1.1_00685	AT4G37790	GO:0000976_GO:0000976_GO:0000976_GO:0005515_GO:0000976_GO:0003700_GO:0009738_GO:0009737_GO:0009738_GO:0000976_GO:0009414_GO:0009738_GO:0000976_GO:0005515_GO:0005515_GO:0005515_GO:0005634_GO:0009735_GO:0000976_GO:0009737_GO:0000981_GO:0005515_GO:0009414_GO:0009738_GO:0009735_GO:0005515_GO:0000976_GO:0009414
	Ta1.1_00686	AT4G37800	GO:0042546_GO:0010411_GO:0010411_GO:0016762_GO:0004553_GO:0005576_GO:0010411
	Ta1.1_00687	AT4G37810	GO:0010374_GO:0003674_GO:0010052_GO:0005576_GO:0010052_GO:0010052_GO:0010052_GO:0010052_GO:0010052_GO:0010052_GO:0010052_GO:0010374
	Ta1.1_00688	AT4G37830	GO:0005751_GO:0005739_GO:0004129_GO:0006123_GO:0005751_GO:0006123_GO:0006123_GO:0005739_GO:0004129_GO:0004129_GO:0004129_GO:0030234_GO:0005751_GO:0005739
	Ta1.1_00689	AT4G37840	GO:0009651_GO:0051156_GO:0009414_GO:0005739_GO:0006096_GO:0006979_GO:0004396_GO:0006096_GO:0006096_GO:0009651_GO:0004396_GO:0001666_GO:0009414_GO:0001678_GO:0019318_GO:0006096_GO:0006096_GO:0006096_GO:0009408_GO:0005739_GO:0019158_GO:0009409_GO:0051156_GO:0019158_GO:0006096_GO:0006970_GO:0009414_GO:0005536_GO:0010224_GO:0019318_GO:0006096_GO:0006096_GO:0006096_GO:0006096_GO:0009408_GO:0009409_GO:…
	Ta1.1_00690	AT4G37850	GO:0000976_GO:0006355_GO:0006355_GO:0005634_GO:0005634_GO:0006355_GO:0006355_GO:0003700_GO:0006355_GO:0003700_GO:0006355_GO:0006355_GO:0006355_GO:0000976_GO:0046983
	Ta1.1_00692	AT4G37870	GO:0005829_GO:0004612_GO:0006094_GO:0016036_GO:0005829_GO:0016036_GO:0005730_GO:0006094_GO:0006094_GO:0046686_GO:0006094_GO:0016036_GO:0016036_GO:0004612_GO:0006094_GO:0005634_GO:0005737_GO:0006094_GO:0005737_GO:0005829
	Ta1.1_00694	AT4G37880	GO:0043161_GO:0005634_GO:0034657_GO:0043161_GO:0004842_GO:0004842_GO:0005737_GO:0043161_GO:0005515_GO:0005737_GO:0005634_GO:0043161
	Ta1.1_00696	AT4G37900	GO:0010928_GO:0071470_GO:2000028_GO:0005737_GO:0010928_GO:2000028_GO:2000028_GO:0010928_GO:2000028_GO:0010928_GO:0005737_GO:0010928_GO:0071470_GO:0071470_GO:0071470_GO:2000028
	Ta1.1_00698	AT4G37920	GO:0009535_GO:0009941_GO:0009535_GO:0009941_GO:0009535_GO:0008150_GO:0009941_GO:0009941_GO:0009535_GO:0009535_GO:0009535_GO:0003674_GO:0009535_GO:0009507_GO:0009535_GO:0009535_GO:0009535_GO:0009535_GO:0009941_GO:0009535_GO:0009535_GO:0009941_GO:0009535_GO:0009535
	Ta1.1_00699	AT4G37925	GO:0009535_GO:0009535_GO:0005886_GO:0016655_GO:0010258_GO:0009507_GO:0010258_GO:0009535_GO:0010598_GO:0009535_GO:0009535_GO:0009507
	Ta1.1_00700	AT4G37930	GO:0009416_GO:0009626_GO:0046655_GO:0005739_GO:0009626_GO:0009409_GO:0006563_GO:0046686_GO:0004372_GO:0008266_GO:0009853_GO:0005759_GO:0010319_GO:0004372_GO:0009534_GO:0009570_GO:0070905_GO:0006565_GO:0006544_GO:0006730_GO:0030170_GO:0008270_GO:0005829_GO:0005634_GO:0006544_GO:0003729_GO:0009570_GO:0019264_GO:0005739_GO:0019264_GO:0005886_GO:0010319_GO:0009626_GO:0046655_GO:0006730_GO:0005515_GO:…
	Ta1.1_00701	AT4G37940	GO:0000977_GO:0005515_GO:0005515_GO:0005515_GO:0003700_GO:0000981_GO:0005634_GO:0005515_GO:0005515_GO:0005515_GO:0005634_GO:0000978_GO:0045944_GO:0045944_GO:0005515_GO:0005515_GO:0006357_GO:0005515_GO:0046983_GO:0006357_GO:0005515_GO:0008134_GO:0005515_GO:0006357_GO:0005515_GO:0005515_GO:0005634_GO:0005515_GO:0005515_GO:0005515_GO:0005515_GO:0005515_GO:0045944_GO:0005515_GO:0000977_GO:0005515_GO:…
	Ta1.1_00704	AT4G38000	GO:0006355_GO:0003700_GO:0010227_GO:0005515_GO:0045893_GO:0045893_GO:0006355_GO:0003677_GO:0006355_GO:0005634_GO:0010227_GO:0010227_GO:0003700_GO:0045893_GO:0005634_GO:0006355_GO:0045893_GO:0010227_GO:0010227
	Ta1.1_00705	AT4G38010	GO:0005739
	Ta1.1_00706	AT4G38020	GO:0009507_GO:0006396_GO:0008173_GO:0008173_GO:0006396_GO:0003723
	Ta1.1_00707	AT4G38030	GO:0030246_GO:0016829_GO:0102210_GO:0005576_GO:0005975
	Ta1.1_00708	AT4G38040	GO:0006486_GO:0000138_GO:0000138_GO:0006486_GO:0006486_GO:0005794_GO:0005802_GO:0006486_GO:0005794_GO:0016757_GO:0006486_GO:0005768_GO:0005802
	Ta1.1_00709	AT4G38050	GO:0005215_GO:0022857_GO:0055085_GO:0022857_GO:0005886_GO:0005886_GO:0005634_GO:0055085
	Ta1.1_00710	AT4G38060	GO:0009507_GO:0008150_GO:0009507_GO:0005739_GO:0003674_GO:0009507
	Ta1.1_00712	AT4G38090	GO:0006446_GO:0006446_GO:0006446_GO:0006446_GO:0006446
	Ta1.1_00713	AT4G38100	GO:0009535_GO:0009535_GO:0009535_GO:0009535_GO:0009535_GO:0009535_GO:0009535_GO:0009535_GO:0009579_GO:0009535_GO:0009535_GO:0009535_GO:0009507_GO:0009535_GO:0009535_GO:0009535_GO:0009535
	Ta1.1_00717	AT4G40090	GO:0007275_GO:0005886
	Ta1.1_00718	AT4G40080	GO:0006900_GO:0030136_GO:0005905_GO:0005739_GO:0072583_GO:0005905_GO:0032050_GO:0005545_GO:0006900_GO:0000149_GO:0006900_GO:0005546_GO:0005546_GO:0072583_GO:0030136
	Ta1.1_00719	AT4G40070	GO:0016567
	Ta1.1_00722	AT4G40050	GO:0006351_GO:0005634_GO:0006351_GO:0006351_GO:0006351_GO:0005634_GO:0003714_GO:0006351_GO:0005634_GO:0003714_GO:0006351_GO:0006351_GO:0006351
	Ta1.1_00724	AT4G40045	GO:0008150_GO:0009507_GO:0003674
	Ta1.1_00727	AT4G40020	GO:0007131_GO:0007131_GO:0007131_GO:0003674_GO:0007131_GO:0005737_GO:0007131
	Ta1.1_00728	AT4G40000	GO:0008168_GO:0001510_GO:0016428_GO:0005634_GO:0005634_GO:0001510_GO:0016428_GO:0001510
	Ta1.1_00729	AT4G40010	GO:0106310_GO:0006970_GO:0006970_GO:0106311_GO:0004674_GO:0009651_GO:0006468_GO:0005634_GO:0006970_GO:0005634_GO:0106310_GO:0006468_GO:0005737_GO:0004674_GO:0035556_GO:0005737_GO:0106311_GO:0006468_GO:0005634_GO:0009651_GO:0106310_GO:0006970_GO:0016301_GO:0004674_GO:0106311_GO:0005829
	Ta1.1_00732	AT4G39980	GO:0005739_GO:0003849_GO:0009423_GO:0009617_GO:0009073_GO:0003849_GO:0005515_GO:0009073_GO:0009507_GO:0009073_GO:0009073_GO:0009073_GO:0003849_GO:0003849_GO:0009423_GO:0009611_GO:0009073_GO:0009423_GO:0009507_GO:0009423_GO:0009507_GO:0009423_GO:0009423_GO:0009423_GO:0009423_GO:0009073_GO:0009617_GO:0009073_GO:0009073_GO:0009507_GO:0009611_GO:0009423
	Ta1.1_00733	AT4G39960	GO:0009408_GO:0009535_GO:0009535_GO:0009535_GO:0009535_GO:0009535_GO:0009941_GO:0009408_GO:0042026_GO:0009535_GO:0009535_GO:0009535_GO:0005886_GO:0009941_GO:0009941_GO:0009535_GO:0051085_GO:0009535_GO:0009535_GO:0005524_GO:0009535_GO:0031072_GO:0009507_GO:0009507_GO:0005737_GO:0009535_GO:0005524_GO:0009535_GO:0051082_GO:0009535
	Ta1.1_00734	AT4G39955	GO:0005886
	Ta1.1_00736	AT4G39952	GO:0005739
	Ta1.1_00737	AT4G39950	GO:0006952_GO:0009414_GO:0009617_GO:0009414_GO:0006569_GO:0009507_GO:0002229_GO:0010120_GO:0010120_GO:0006569_GO:0009507_GO:0016709_GO:0009682_GO:0006952_GO:0009684_GO:0009507_GO:0009625_GO:0042742_GO:0042742_GO:0052544_GO:0009682_GO:0010120_GO:0009625_GO:0009414_GO:0009682_GO:0020037_GO:0052544_GO:0006569_GO:0009684_GO:0042742_GO:0009617_GO:0052544_GO:0005506_GO:0009617_GO:0009617_GO:0010120_GO:…
	Ta1.1_00738	AT4G39940	GO:0004020_GO:0009536_GO:0010439_GO:0009536_GO:0009507_GO:0009507_GO:0000103_GO:0070814_GO:0016310_GO:0004020_GO:0004020_GO:0010439_GO:0010439_GO:0000103_GO:0000103_GO:0048232_GO:0010439_GO:0004020_GO:0010439_GO:0070814_GO:0000103_GO:0016310_GO:0070814
	Ta1.1_00740	AT4G39920	GO:0007021_GO:0005737_GO:0000911_GO:0015631_GO:0000226_GO:0005737_GO:0007021_GO:0007021_GO:0000226_GO:0007023_GO:0005737_GO:0006457_GO:0005737_GO:0007021_GO:0000902_GO:0007021_GO:0000911_GO:0007021_GO:0005737
	Ta1.1_00741	AT4G39917	GO:0005576
	Ta1.1_00743	AT4G39900	GO:0003674_GO:0005634_GO:0008150
	Ta1.1_00744	AT4G39890	GO:0006886_GO:0006890_GO:0005886_GO:0012505_GO:0042147_GO:0000139_GO:0006891_GO:0006890_GO:0042147_GO:0006891_GO:0005515_GO:0000139_GO:0005794_GO:0003924_GO:0006886_GO:0005794_GO:0005829_GO:0000139
	Ta1.1_00745	AT4G39880	GO:0005762_GO:0003735_GO:0005762_GO:0032543_GO:0009507_GO:0005762_GO:0032543
	Ta1.1_00710	AT4G39870	GO:0003674_GO:0008150_GO:0005739_GO:0005739
	Ta1.1_00746	AT4G39860	GO:0008150_GO:0005634_GO:0005634_GO:0005634_GO:0005634_GO:0005634_GO:0003674_GO:0005737
	Ta1.1_00747	AT4G39850	GO:0005515_GO:0042626_GO:0006635_GO:0006635_GO:0015910_GO:0005324_GO:0055085_GO:0016042_GO:0015910_GO:0006635_GO:0006635_GO:0005778_GO:0006744_GO:0006744_GO:0046861_GO:0016887_GO:0042626_GO:0016042_GO:0005778_GO:0016042_GO:0007031_GO:0005524_GO:0005777_GO:0005515_GO:0042760_GO:0006635_GO:0046861_GO:0006635_GO:0005524_GO:0046861_GO:0006635_GO:0005778_GO:0042760_GO:0005778_GO:0055085_GO:0015916_GO:…
	Ta1.1_00748	AT4G39840	GO:0005768_GO:0005802_GO:0008150_GO:0003674_GO:0005802_GO:0005794
	Ta1.1_00750	AT4G39820	GO:0005737_GO:0008150_GO:0004175_GO:0005737_GO:0005886_GO:0004175
	Ta1.1_00753	AT4G39795	GO:0009749_GO:0005634_GO:0005634_GO:1905582_GO:0009744_GO:0019900_GO:0019900_GO:0005737
	Ta1.1_00754	AT4G39790	GO:0005634_GO:0003674
	Ta1.1_00755	AT4G39780	GO:0005634_GO:0005515_GO:0005515_GO:0000976_GO:0006355_GO:0000976_GO:0005634_GO:0000976_GO:0000976_GO:0043565_GO:0005634_GO:0006355_GO:0006355_GO:0006355_GO:0005515_GO:0003700_GO:0003677_GO:0005515
	Ta1.1_00756	AT4G39770	GO:0005634_GO:0005992_GO:0005737_GO:0005737_GO:0004805_GO:0005992_GO:0005992_GO:0005992_GO:0005992_GO:0004805_GO:0005829_GO:0005992_GO:0004805_GO:0005992_GO:0005992
	Ta1.1_00758	AT4G39745	GO:0005634_GO:0003674_GO:0008150
	Ta1.1_00759	AT4G39740	GO:0033617_GO:0005739_GO:0055070_GO:0033617_GO:0003674
	Ta1.1_00760	AT4G39730	GO:0009535_GO:0009651_GO:0099503_GO:0009535_GO:0005886_GO:0009535_GO:0004096_GO:0005774_GO:0009535_GO:0005576_GO:0009535_GO:0009651_GO:0005783_GO:0005886_GO:0009535_GO:0009409_GO:0009535_GO:0005886_GO:0009535_GO:0020037_GO:0009535_GO:0009535_GO:0099503_GO:0009409_GO:0005773_GO:0009414_GO:0009535_GO:0009535_GO:0009535_GO:0009414_GO:0005774_GO:0009535_GO:0009579_GO:0009579_GO:0009414_GO:0009535
	Ta1.1_00762	AT4G39710	GO:0009543_GO:0009543_GO:0009535_GO:0003755_GO:0009535_GO:0009543_GO:0009535_GO:0005886_GO:0005515_GO:0009507_GO:0009507_GO:0009535_GO:0009535_GO:0009535_GO:0009535_GO:0009535_GO:0009579_GO:0009507_GO:0009535_GO:0009535_GO:0009535_GO:0009507_GO:0009535_GO:0009535_GO:0009535_GO:0005576_GO:0009543_GO:0009535
	Ta1.1_00763	AT4G39690	GO:0005743_GO:0098800_GO:0097035_GO:0005739_GO:0005743_GO:0005515_GO:0098800_GO:0042407_GO:0005886_GO:0005739_GO:1901612_GO:1901612_GO:0005739_GO:0061617_GO:0098800_GO:0061617_GO:0005743_GO:0061617_GO:0005739
	Ta1.1_00764	AT4G39680	GO:0005829_GO:0005737_GO:0005737_GO:0003676_GO:0005886
	Ta1.1_00766	AT4G39660	GO:0030170_GO:0005886_GO:0008270_GO:0005774_GO:0046686_GO:0005739_GO:0005739_GO:0005739_GO:0005737_GO:0008453_GO:0005739_GO:0005774
	Ta1.1_00768	AT4G39620	GO:0009793_GO:0009507_GO:0009793_GO:0009793_GO:0009507_GO:0009793_GO:0009793_GO:0009793_GO:0009793_GO:0009793_GO:0009793_GO:0009793
	Ta1.1_00769	AT4G39610	GO:0010274_GO:0003674
	Ta1.1_00772	AT4G39540	GO:0009507_GO:0019632_GO:0004765_GO:0009507_GO:0019632_GO:0004765_GO:0004765_GO:0019632_GO:0009423_GO:0005515_GO:0019632_GO:0009507_GO:0009507_GO:0009507_GO:0009073_GO:0009423_GO:0004765_GO:0004765_GO:0009073_GO:0009073_GO:0009423_GO:0004765
	Ta1.1_00773	AT4G39530	GO:0009451_GO:0009451_GO:0003723_GO:0043231_GO:0005739
	Ta1.1_00774	AT4G39520	GO:0005525_GO:0005525_GO:0005829_GO:0003924_GO:0005737_GO:0005525_GO:0005525_GO:0019003_GO:0019003_GO:0002181_GO:0005737
	Ta1.1_00777	AT4G39470	GO:0009535_GO:0009535_GO:0009535_GO:0005634_GO:0009535_GO:0009535_GO:0008150
	Ta1.1_00778	AT4G39460	GO:0009507_GO:0005739_GO:0000095_GO:0005739_GO:0009941_GO:0005743_GO:0009507_GO:0009941_GO:0000095_GO:0009536_GO:0009941_GO:0009507_GO:0009941_GO:0005886_GO:0009941_GO:0015805_GO:0009941_GO:0005739_GO:0009941_GO:0005743_GO:0009941_GO:0009941_GO:0005739_GO:0005743_GO:0009658_GO:0009536
	Ta1.1_00780	AT4G39410	GO:1990170_GO:0000976_GO:1990170_GO:1904369_GO:0005515_GO:1901141_GO:0045893_GO:0000978_GO:0003700_GO:0000976_GO:0000978_GO:1901141_GO:0045893_GO:0045893_GO:1901141_GO:1901141_GO:0003700_GO:0003700_GO:0005634_GO:1904369_GO:0045893_GO:0003700
	Ta1.1_00782	AT4G39390	GO:0072334_GO:0005338_GO:0005459_GO:0005886_GO:0005794_GO:0005886_GO:0072334_GO:0000139_GO:0005886_GO:0015780_GO:0015297_GO:0015780_GO:0000139_GO:0005338_GO:0055085_GO:0005794_GO:0022857_GO:0015297_GO:0015297_GO:0005459_GO:0055085_GO:0000139
	Ta1.1_00783	AT4G39380	GO:0005634_GO:0005634_GO:0007389_GO:0005634_GO:0005634_GO:0005634_GO:0003682
	Ta1.1_00784	AT4G39370	GO:0031307_GO:0004197_GO:0016579_GO:0031966_GO:0005737_GO:0016579_GO:0004843_GO:0006511_GO:0004843_GO:0005829_GO:0005634_GO:0008233_GO:0008233_GO:0031966_GO:0031307_GO:0006511_GO:0004843_GO:0016579_GO:0004197_GO:0031966_GO:0005737_GO:0006511_GO:0031307_GO:0005737_GO:0006511_GO:0004843_GO:0016579
	Ta1.1_00786	AT4G39360	GO:0005634_GO:0008150_GO:0003674
	Ta1.1_00787	AT4G39350	GO:0016759_GO:0005886_GO:0005886_GO:0009833_GO:0005802_GO:0016759_GO:0030244_GO:0030244_GO:0016757_GO:0009833_GO:0030244_GO:0030244_GO:0009833_GO:0030244_GO:0016759_GO:0005802_GO:0005886_GO:0009833_GO:0005886_GO:0030244_GO:0030244_GO:0016760_GO:0030244
	Ta1.1_00789	AT4G39330	GO:0009809_GO:0008270_GO:0009809_GO:0009809_GO:0009809_GO:0048046_GO:0048046_GO:0005829_GO:0016616_GO:0045551_GO:0005737_GO:0005737_GO:0052747_GO:0005886
	Ta1.1_00790	AT4G39320	GO:0005886_GO:0008150_GO:0003674_GO:0005886
	Ta1.1_00791	AT4G39300	GO:0003674_GO:0008150
	Ta1.1_00794	AT4G39270	GO:0005886_GO:0005886_GO:0005886_GO:0005886_GO:0046777_GO:0005886_GO:0005524_GO:0005886_GO:0005886_GO:0046777_GO:0004672_GO:0005886_GO:0004674_GO:0004713_GO:0004672_GO:0046777_GO:0004672_GO:0005515_GO:0006468_GO:0004713_GO:0004674_GO:0005524_GO:0005515_GO:0004674_GO:0006468_GO:0005886_GO:0005886_GO:0004713_GO:0005886_GO:0006468
	Ta1.1_00796	AT4G39260	GO:0010043_GO:0005777_GO:0005634_GO:0009409_GO:0005739_GO:0005730_GO:0005777_GO:0005777_GO:0005618_GO:0003729_GO:0005886_GO:0005777_GO:0005730_GO:0005794_GO:0005730_GO:0005634_GO:0005886_GO:0009409_GO:0005730_GO:0045087_GO:0005794_GO:0009737_GO:0000380_GO:0045087_GO:0003729_GO:0009409_GO:0005886_GO:0005829_GO:0005886_GO:0009737_GO:0005886_GO:0005618_GO:0005777_GO:0045087_GO:0005618_GO:0005794_GO:…
	Ta1.1_00797	AT4G39250	GO:0006355_GO:0005634_GO:0006355_GO:0006355_GO:0003700_GO:0006355
	Ta1.1_00799	AT4G39235	GO:0003674_GO:0005634_GO:0008150_GO:0005634
	Ta1.1_00800	AT4G39230	GO:0050664_GO:0032442_GO:0046686_GO:0009807_GO:0009807_GO:0009807_GO:0009807_GO:0005737
	Ta1.1_00802	AT4G39210	GO:0019252_GO:0005978_GO:0019252_GO:0009507_GO:0005978_GO:0009507_GO:0008878_GO:0019252_GO:0005978_GO:0019252_GO:0005978_GO:0005978_GO:0019252_GO:0019252_GO:0019252_GO:0019252_GO:0008878
	Ta1.1_00803	AT4G39190	GO:0003674_GO:0008150
	Ta1.1_00805	AT4G39170	GO:0005886_GO:0005794_GO:0005794
	Ta1.1_00806	AT4G39160	GO:0070898_GO:0000126_GO:0005634_GO:0070898_GO:0005634_GO:0070898_GO:0005634_GO:0001156_GO:0070898_GO:0070898
	Ta1.1_00808	AT4G39140	GO:0005634_GO:0005634_GO:0005634_GO:0005634_GO:0005634
	Ta1.1_00809	AT4G39130	GO:0009631_GO:0009737_GO:0003674_GO:0009414_GO:0005829_GO:0009414_GO:0005829_GO:0009631_GO:0009414_GO:0009737
	Ta1.1_00810	AT4G39120	GO:0004401_GO:0010347_GO:0004401_GO:0000105_GO:0009507_GO:0005737_GO:0008934_GO:0000105_GO:0000105_GO:0009507_GO:0009507
	Ta1.1_00811	AT4G39110	GO:0080092_GO:0005886_GO:0004672_GO:0009506_GO:0080092_GO:0046777_GO:0016324_GO:0080092_GO:0080092_GO:0080092_GO:0080092_GO:0046777_GO:0009555_GO:0005515_GO:0004672_GO:0080092_GO:0046777_GO:0016301_GO:0009507_GO:0080092_GO:0016324_GO:0005515_GO:0004672
	Ta1.1_00813	AT4G39100	GO:0006355_GO:0035067_GO:0035067_GO:0000976_GO:0035067_GO:0035067_GO:0000976_GO:2000028_GO:2000028_GO:0005515_GO:0009791_GO:0010228_GO:0006355_GO:0005634_GO:0005515_GO:0009791_GO:0003682_GO:0005634_GO:0005515_GO:0006325_GO:2000028_GO:0010228_GO:0006355_GO:2000028_GO:0010228_GO:0010228_GO:0035067_GO:0005634_GO:0003700_GO:0035064_GO:0035064_GO:0006355_GO:2000028
	Ta1.1_00815	AT2G26110	GO:0009737_GO:0009507_GO:0003674_GO:0009737
	Ta1.1_00816	AT4G39090	GO:0009269_GO:0009269_GO:0051603_GO:0006970_GO:0005576_GO:0051603_GO:0005615_GO:0042742_GO:0006970_GO:0042742_GO:0005634_GO:0004197_GO:0000323_GO:0009414_GO:0004197_GO:0051603_GO:0009414_GO:0004197_GO:0004197_GO:0009269_GO:0051603_GO:0009651_GO:0005764_GO:0005886_GO:0005773_GO:0009651_GO:0042742_GO:0009414
	Ta1.1_00817	AT4G39080	GO:0005774_GO:0016471_GO:0005794_GO:0009941_GO:0009705_GO:0005737_GO:0032119_GO:0016887_GO:0032119_GO:0031669_GO:0015986_GO:0005773_GO:0043181_GO:0046961_GO:0000220_GO:0009705_GO:0070072_GO:0005773_GO:0051117_GO:0070072_GO:0009507_GO:0007035_GO:0009941_GO:0005774_GO:0005773_GO:0016471_GO:0031669_GO:0009941_GO:0000220_GO:0005774_GO:0000325_GO:0015986_GO:0031669_GO:0045735_GO:0009678_GO:0015986_GO:…
	Ta1.1_00819	AT4G39070	GO:0009640_GO:0006355_GO:0006355_GO:0000976_GO:1900458_GO:1900458_GO:0009741_GO:0006355_GO:2000306_GO:0006355_GO:0005515_GO:0009640_GO:2000306_GO:0008270_GO:0009741_GO:0003700_GO:1900458_GO:0000976_GO:0000976_GO:0005634_GO:0006355_GO:0000976_GO:1900458_GO:0010200_GO:0005634_GO:2000306_GO:0000976_GO:0005515_GO:0006355_GO:0000976_GO:1900458_GO:0000976_GO:0006355_GO:0080167_GO:0006355_GO:0005515_GO:…
	Ta1.1_00820	AT4G39050	GO:0008017_GO:0003777_GO:0005871_GO:0016887_GO:0007018_GO:0031347_GO:0005634_GO:0005874
	Ta1.1_00821	AT4G39040	GO:0008150_GO:0009507_GO:0009507_GO:0009507_GO:0003729_GO:0005886
	Ta1.1_00822	AT4G39030	GO:0009941_GO:0009624_GO:0009697_GO:0009507_GO:0055085_GO:0009941_GO:0045087_GO:0045087_GO:0042742_GO:0042742_GO:0009941_GO:0042742_GO:0045087_GO:0045087_GO:0009536_GO:0045087_GO:0045087_GO:0045087_GO:0045087_GO:0009697_GO:0042910_GO:0031348_GO:0042910_GO:0015297_GO:0009697_GO:0009697_GO:0009941_GO:0009941_GO:0009624_GO:0009697_GO:0009941_GO:0045087_GO:0009697_GO:0009536_GO:0005739_GO:0055085_GO:…
	Ta1.1_00825	AT4G39010	GO:0008810_GO:0009828_GO:0010047_GO:1990059_GO:0005576_GO:1990059_GO:0005576_GO:1990059_GO:0009828_GO:1990059
	Ta1.1_00826	AT4G39000	GO:0008810_GO:0005576
	Ta1.1_00827	AT4G38980	GO:0008150_GO:0003674_GO:0005634
	Ta1.1_00828	AT4G38970	GO:0006096_GO:0006096_GO:0006096_GO:0030388_GO:0006096_GO:0009507_GO:0006096_GO:0009570_GO:0009507_GO:0010287_GO:0006098_GO:0009570_GO:0048046_GO:0009737_GO:0004332_GO:0010287_GO:0006096_GO:0009507_GO:0010287_GO:0009570_GO:0009737_GO:0009570_GO:0006096_GO:0009570_GO:0009941_GO:0009579_GO:0046686_GO:0010287_GO:0006094_GO:0004332_GO:0006096_GO:0006096_GO:0005829_GO:0006096_GO:0010287_GO:0009570_GO:…
	Ta1.1_00829	AT4G38960	GO:0008270_GO:0005515_GO:0010100_GO:0006355_GO:0009640_GO:0009640_GO:0007623_GO:0006355_GO:0010100_GO:0005634_GO:0006355_GO:0006355_GO:0003700_GO:0005515_GO:0006355_GO:0009640_GO:0006355_GO:0010228_GO:0006355_GO:0005515_GO:0006355_GO:0005515_GO:0005634_GO:0005634_GO:0010100_GO:0010228_GO:0005515_GO:0005515_GO:0005515_GO:0009640_GO:0005634_GO:0005515_GO:0005737_GO:0010228_GO:0010228
	Ta1.1_00830	AT4G38950	GO:0009506_GO:0005737_GO:0005737_GO:0005737_GO:0007018_GO:0003777_GO:0008017_GO:0003729_GO:0005737_GO:0005737
	Ta1.1_00831	AT1G54445	GO:0005576
	Ta1.1_00834	AT4G38910	GO:0003700_GO:0005634_GO:0005634_GO:0005515_GO:0043565_GO:0009723_GO:0005634_GO:0003700_GO:0006355_GO:0005634_GO:0006355_GO:0006355_GO:0006355_GO:0006355_GO:0006355_GO:0009723_GO:0003677_GO:0006355_GO:0006355
	Ta1.1_00836	AT4G38900	GO:0000976_GO:0003700_GO:0043565_GO:0005829_GO:0000976_GO:0000976_GO:0005829_GO:0090567_GO:0042803_GO:0005634_GO:0005737_GO:0003700_GO:0090567_GO:0000976_GO:0005829_GO:0006355_GO:0005634_GO:0090567_GO:0005829_GO:0006355_GO:0006355_GO:0090567_GO:0006355
	Ta1.1_00837	AT4G38890	GO:0050660_GO:0005773_GO:0005634_GO:0050660_GO:0017150
	Ta1.1_00838	AT4G38880	GO:0009113_GO:0006189_GO:0009113_GO:0006189_GO:0006189_GO:0006164_GO:0009116_GO:0006164_GO:0009507_GO:0009113_GO:0009116_GO:0006189_GO:0004044_GO:0006164_GO:0006164_GO:0005737_GO:0009113
	Ta1.1_00839	AT4G38860	GO:0005739_GO:0009733_GO:0009733_GO:0003674
	Ta1.1_00840	AT4G38850	GO:0005515_GO:0005739_GO:0009733_GO:0005515_GO:0009733
	Ta1.1_00841	AT4G38840	GO:0009733_GO:0009409_GO:0003674_GO:0009507_GO:0005886_GO:0009409_GO:0009733
	Ta1.1_00843	AT4G38810	GO:0005634_GO:0005829_GO:0005634_GO:0005509_GO:0005886
	Ta1.1_00844	AT4G38800	GO:0019509_GO:0019509_GO:0005886_GO:0019509_GO:0005829_GO:0008930_GO:0019509_GO:0005737_GO:0019509_GO:0005829_GO:0010087_GO:0009116_GO:0019509_GO:0005886_GO:0009116_GO:0000003_GO:0008930
	Ta1.1_00846	AT4G38770	GO:0005618
	Ta1.1_00847	AT4G38760	GO:0006405_GO:0006606_GO:0006405_GO:0017056_GO:0044611_GO:0005634_GO:0044611_GO:0006606
	Ta1.1_00849	AT4G38730	GO:0016020_GO:0015693_GO:0009507_GO:0015095
	Ta1.1_00850	AT4G38710	GO:0003729_GO:0005737_GO:0003729_GO:0042803_GO:0005886_GO:0005737_GO:0003729_GO:0003743_GO:0003743_GO:0005515
	Ta1.1_00851	AT4G38700	GO:0005576
	Ta1.1_00852	AT4G38690	GO:0006629_GO:0008081_GO:0005886_GO:0005576
	Ta1.1_00855	AT4G38650	GO:0005576_GO:0004553_GO:0005975
	Ta1.1_00856	AT4G38640	GO:0022857_GO:0016020_GO:0055085_GO:0005886_GO:0055085
	Ta1.1_00857	AT4G38630	GO:0043248_GO:0005515_GO:0030163_GO:0005829_GO:0048767_GO:0010029_GO:0005886_GO:0009737_GO:0043161_GO:0005515_GO:0009744_GO:0009408_GO:0043161_GO:0009651_GO:0048767_GO:0048528_GO:0005634_GO:0043161_GO:0009733_GO:0006511_GO:0048528_GO:0048455_GO:0009733_GO:0030163_GO:0008540_GO:0048455_GO:0000502_GO:0031593_GO:0048455_GO:0048455_GO:0010029_GO:0009651_GO:0010150_GO:0030163_GO:0005634_GO:0005515_GO:…
	Ta1.1_00859	AT4G38600	GO:0042023_GO:0016567_GO:0010091_GO:0004842_GO:0042023_GO:0005886_GO:0004842_GO:0042023_GO:0005886_GO:0005886_GO:0010091_GO:0004842_GO:0004842_GO:0005634_GO:0005634_GO:0005634_GO:0010091_GO:0042023
	Ta1.1_00860	AT4G38580	GO:0005634_GO:0005634_GO:0005515_GO:0010286_GO:0046870_GO:0005515_GO:0010286_GO:0005515_GO:0005507_GO:0005886_GO:0005886_GO:0005515_GO:0005886_GO:0009506_GO:0030001_GO:0032791
	Ta1.1_00862	AT4G38550	GO:0005634_GO:0005634_GO:0005634_GO:0005737_GO:0005634_GO:0005886
	Ta1.1_00865	AT4G38530	GO:0048015_GO:0005739_GO:0004435
	Ta1.1_00866	AT4G38520	GO:0106307_GO:0106306_GO:0106307_GO:0106306
	Ta1.1_00868	AT4G38500	GO:0005802_GO:0005794_GO:0005794_GO:0005768_GO:0005802_GO:0000138_GO:0005739_GO:0000138_GO:0016757_GO:0005794
	Ta1.1_00870	AT4G38490	GO:0005739_GO:0009528_GO:0071806_GO:0071806_GO:0009528_GO:0009528_GO:0090351_GO:0006605_GO:0005515_GO:0006605
	Ta1.1_00871	AT2G45640	GO:0045892_GO:0045892_GO:0005515_GO:0005829_GO:0005634_GO:0005730_GO:0009737_GO:0008134_GO:0045892_GO:0009737_GO:0005515_GO:0005634_GO:0003714_GO:0009651_GO:0005515_GO:0005515_GO:0045892_GO:0005515_GO:0005634_GO:0005515_GO:0005515_GO:0009651
	Ta1.1_00872	AT2G45620	GO:1903705_GO:1900369_GO:0005634_GO:0005737_GO:0006397_GO:0005634_GO:0050265_GO:0006397_GO:1903705_GO:1903705_GO:0006397_GO:0016779_GO:0060964_GO:0071076_GO:1900369_GO:0071076_GO:0071076_GO:0050265_GO:0003729_GO:0071076_GO:0006397_GO:0050265_GO:0060964_GO:0050265
	Ta1.1_00873	AT2G45610	GO:0080030_GO:0005634_GO:0016787
	Ta1.1_00874	AT2G45600	GO:0080030_GO:0005634_GO:0016787
	Ta1.1_00875	AT2G45590	GO:0106310_GO:0006468_GO:0106311_GO:0106310_GO:0006468_GO:0005634_GO:0106311_GO:0006468_GO:0106311_GO:0106310
	Ta1.1_00877	AT2G45580	GO:0016709_GO:0005506_GO:0016705_GO:0016705_GO:0020037_GO:0016020_GO:0005576
	Ta1.1_00880	AT2G45520	GO:0005739_GO:0003674_GO:0008150
	Ta1.1_00881	AT2G45510	GO:0005506_GO:0005783_GO:0020037_GO:0005783_GO:0016705
	Ta1.1_00882	AT2G45500	GO:0005634_GO:0008568_GO:0005634_GO:0008568_GO:0005634_GO:0031122_GO:0005634_GO:0016887_GO:0031122_GO:0015630_GO:0016887_GO:0005634
	Ta1.1_00883	AT2G45490	GO:0106311_GO:0106311_GO:0005819_GO:0007059_GO:0043988_GO:0043987_GO:0043988_GO:0043987_GO:0031616_GO:0043988_GO:0000775_GO:0016572_GO:0005634_GO:0032133_GO:0106310_GO:0043988_GO:0032465_GO:0016572_GO:0106310_GO:0031616_GO:0043988_GO:0016310_GO:0035175_GO:0035174_GO:0051233_GO:0106310_GO:0016310_GO:0032465_GO:0043988_GO:0043988_GO:0044022_GO:0005634_GO:0007052_GO:0035174_GO:0035174_GO:0016572_GO:…
	Ta1.1_00884	AT2G45480	GO:0005739_GO:0005524_GO:0006351_GO:0032502_GO:0006355_GO:0006355_GO:0005515_GO:0006355_GO:0005515_GO:0006351_GO:0005634_GO:0005515_GO:0005524_GO:0005634_GO:0006351_GO:0048366_GO:0006355_GO:0005515_GO:0006351_GO:0005634_GO:0048366
	Ta1.1_00885	AT2G45470	GO:0005886_GO:0005886_GO:0099503_GO:0031225_GO:0046658_GO:0005886_GO:0046658_GO:0046658_GO:0046658_GO:0099503_GO:0005829_GO:0048046_GO:0031225_GO:0009507
	Ta1.1_00886	AT2G45460	GO:0005737_GO:0005737_GO:0005737_GO:0005737
	Ta1.1_00887	AT2G45450	GO:0005515_GO:0010358_GO:0005739_GO:0010358_GO:0009943
	Ta1.1_00888	AT2G45440	GO:0009507_GO:0009089_GO:0009089_GO:0009507_GO:0008840_GO:0009089_GO:0008840
	Ta1.1_00889	AT2G45430	GO:0042826_GO:0009647_GO:0010228_GO:0003680_GO:0005634_GO:0003680_GO:0010228_GO:0003700_GO:0003680_GO:0042826_GO:0010228_GO:0005515_GO:0010228_GO:0005634_GO:0009640_GO:0010228_GO:0010228_GO:0043621_GO:0042826_GO:0005634_GO:0010228_GO:0009647_GO:0009640_GO:0010228
	Ta1.1_00890	AT2G45420	GO:0009755_GO:0045893_GO:0009755_GO:0045893_GO:0010311_GO:0009755_GO:0010089_GO:0005515_GO:0010311_GO:0045893_GO:1990110_GO:0045893_GO:0005515_GO:0045893_GO:0009755_GO:0005634_GO:0045893_GO:0005634_GO:0045893_GO:0005634_GO:0045893_GO:0010311
	Ta1.1_00891	AT2G45410	GO:0009755_GO:0009755_GO:0009755_GO:0005634_GO:0045893_GO:0045893_GO:0005634_GO:0045893_GO:0009755_GO:0045893
	Ta1.1_00892	AT2G45400	GO:0003824_GO:0016132_GO:0010422_GO:0010422_GO:0016132_GO:0016131_GO:0005634_GO:0016132_GO:0009813_GO:0010422_GO:0009813_GO:0010422_GO:0016131_GO:0005634_GO:0009646_GO:0016131_GO:0016131_GO:0016616_GO:0005634_GO:0005737
	Ta1.1_00894	AT2G45380	GO:0008150_GO:0003674_GO:0005634_GO:0005634_GO:0005634
	Ta1.1_00895	AT2G45360	GO:0003674_GO:0005634_GO:0008150
	Ta1.1_00896	AT2G45350	GO:0009507_GO:0005515_GO:0016556_GO:0009507_GO:0005773_GO:0016556_GO:0009507_GO:0009507_GO:1900865_GO:1900865
	Ta1.1_00897	AT2G45340	GO:0004672_GO:0005524_GO:0005515_GO:0006468_GO:0005886_GO:0005515_GO:0006468_GO:0004672_GO:0006468_GO:0005886_GO:0005515_GO:0005524_GO:0004672_GO:0005515_GO:0005515_GO:0005515
	Ta1.1_00899	AT2G45330	GO:0006388_GO:0008033_GO:0000215_GO:0009793_GO:0008033_GO:0000215_GO:0006388_GO:0009507_GO:0000215_GO:0009793_GO:0009507_GO:0000215_GO:0003950_GO:0009793_GO:0009793_GO:0009793
	Ta1.1_00900	AT4G17910	GO:0072659_GO:0006506_GO:0006506_GO:0005739_GO:0005739_GO:0006506_GO:0006506_GO:0006506_GO:0032216_GO:0006506_GO:0006506_GO:0006506_GO:0006506_GO:0006506_GO:0006506_GO:0016746_GO:0006506
	Ta1.1_00901	AT2G45320	GO:0003674_GO:0008150_GO:0005739
	Ta1.1_00902	AT2G45310	GO:0050378
	Ta1.1_00903	AT2G45280	GO:0007131_GO:0000724_GO:0007143_GO:0007131_GO:0000724_GO:0007131_GO:0007131_GO:0048476_GO:0045003_GO:0005524_GO:0007131_GO:0000150_GO:0008821_GO:0000707_GO:0007131_GO:0003677_GO:0005524_GO:0045003_GO:0007131_GO:0005515_GO:0033063_GO:0000707_GO:0005524_GO:0000724_GO:0007131_GO:0051321_GO:0008094_GO:0000707_GO:0007140_GO:0007131_GO:0007140_GO:0000724_GO:0007140_GO:0000400_GO:0005524_GO:0008821_GO:…
	Ta1.1_00904	AT2G45270	GO:0009507_GO:0005743_GO:0009793_GO:0005743_GO:0009793_GO:0005739_GO:0009793_GO:0061711_GO:0009793_GO:0000408_GO:0009793_GO:0005743
	Ta1.1_00905	AT2G45260	GO:0005776_GO:0010507_GO:0005774_GO:0005515_GO:0009959_GO:0010507_GO:0005774_GO:0010507_GO:0009959_GO:0009639
	Ta1.1_00907	AT2G45240	GO:0005737_GO:0016485_GO:0031365_GO:0009507_GO:0070006_GO:0016485_GO:0070006_GO:0005829_GO:0009507
	Ta1.1_00908	AT2G45220	GO:0050829_GO:0050829_GO:0046910_GO:0050829_GO:0045490_GO:0045490_GO:0005576_GO:0030599_GO:0042545_GO:0042545_GO:0009620_GO:0009617_GO:0009620_GO:0009617_GO:0045490
	Ta1.1_00909	AT2G45200	GO:0005801_GO:0000139_GO:0006888_GO:0005802_GO:0031201_GO:0000139_GO:0031201_GO:0005797_GO:0005801_GO:0005768_GO:0005829_GO:0048209_GO:0000139_GO:0006906_GO:0006888_GO:0006906_GO:0006891_GO:0006906_GO:0005802_GO:0009737_GO:0005794_GO:0006891_GO:0005773_GO:0005794_GO:0009737_GO:0048209_GO:0000149_GO:0005797_GO:0005484_GO:0016021_GO:0005794
	Ta1.1_00910	AT2G45190	GO:0010154_GO:0000976_GO:0000976_GO:0010450_GO:0009909_GO:0009909_GO:0003700_GO:0045165_GO:0010450_GO:0010093_GO:0005515_GO:0010154_GO:1902183_GO:1902183_GO:0005515_GO:0009933_GO:0090706_GO:0009944_GO:0005515_GO:0005515_GO:0010093_GO:0010154_GO:0005515_GO:0005515_GO:0010158_GO:0005515_GO:0009909_GO:2000024_GO:0005515_GO:0010450_GO:0010158_GO:0010158_GO:0010450_GO:0045165_GO:2000024_GO:0009909_GO:…
	Ta1.1_00911	AT2G45180	GO:0009535_GO:0009535_GO:0002220_GO:0009535_GO:0002220_GO:0009535_GO:0009535_GO:0005576_GO:0009535_GO:0009535_GO:0009535_GO:0009651_GO:0002220_GO:0009651_GO:0009535_GO:0002220_GO:0009535
	Ta1.1_00912	AT2G45170	GO:0006995_GO:0009267_GO:0016020_GO:0009267_GO:0005737_GO:0005634_GO:0005515_GO:0009267_GO:0009267_GO:0045471_GO:0009267_GO:0009267_GO:0009267_GO:0006995_GO:0006995_GO:0009267_GO:0005634_GO:0006995_GO:0005776
	Ta1.1_00913	AT2G45160	GO:0006355_GO:0006355_GO:0003700_GO:0043565_GO:0003700_GO:0006355_GO:0048768_GO:0005634_GO:0006355_GO:0051301_GO:0048768_GO:0000976_GO:0006355_GO:0030154_GO:0006355_GO:0006355_GO:0048768_GO:0048768_GO:0005634_GO:0048768_GO:0006355_GO:0048768_GO:0000976
	Ta1.1_00914	AT2G45150	GO:0009535_GO:0004605_GO:0009535_GO:0009535_GO:0009535_GO:0009507_GO:0016024_GO:0016024_GO:0005886_GO:0006655_GO:0016024_GO:0006655_GO:0016024_GO:0006655_GO:0006655_GO:0009536_GO:0009535_GO:0005886
	Ta1.1_00915	AT2G45140	GO:0061817_GO:0005886_GO:0005789_GO:0005634_GO:0006605_GO:0005829_GO:0005789_GO:0005886_GO:0005789_GO:0005515_GO:0005829_GO:0005515_GO:0005886_GO:0006605_GO:0005789_GO:0005886_GO:0005789_GO:0005886_GO:0005886_GO:0005789_GO:0090158_GO:0005783_GO:0061817_GO:0005783
	Ta1.1_00916	AT2G45120	GO:0006355_GO:0006355_GO:0006355_GO:0006355_GO:0003700_GO:0005634
	Ta1.1_00917	AT2G40360	GO:0005730_GO:0000463_GO:0000463_GO:0051302_GO:0005634_GO:0005515_GO:0005634_GO:0070545_GO:0007276_GO:0043021_GO:0000463_GO:0070545_GO:0030687_GO:0005515
	Ta1.1_00918	AT1G65680	GO:0009828_GO:0009826_GO:0005576_GO:0009826_GO:0009828_GO:0009826_GO:0019953
	Ta1.1_00920	AT2G45080	GO:0000079_GO:0019901_GO:0000079_GO:0000079_GO:0000079_GO:0000079_GO:0005737_GO:0000079
	Ta1.1_00922	AT2G45060	GO:0005739_GO:0005829_GO:0005634_GO:1902659_GO:0005739_GO:1902659_GO:1902659_GO:1902659_GO:1902659
	Ta1.1_00923	AT2G45050	GO:0003700_GO:0006355_GO:0045893_GO:0045893_GO:0005634_GO:0045893_GO:0006355_GO:0030154_GO:0043565_GO:0045893_GO:0005634_GO:0006355_GO:0009416_GO:0003700_GO:0008270_GO:0006355
	Ta1.1_00924	AT2G45040	GO:0004222_GO:0004222_GO:0031225_GO:0031012_GO:0005576_GO:0030574_GO:0004222_GO:0004222_GO:0008270_GO:0030574_GO:0030198_GO:0031225
	Ta1.1_00926	AT2G45010	GO:0005634_GO:0005634_GO:0003674_GO:0008150
	Ta1.1_00927	AT2G45000	GO:0010930_GO:0010930_GO:0005515_GO:0017056_GO:0010930_GO:0010930_GO:0006606_GO:0034399_GO:0006405_GO:0010930_GO:0044613_GO:0009507_GO:0006405_GO:0005543_GO:0044613_GO:0034399_GO:0005829_GO:0005635_GO:0005829_GO:0006606_GO:0005515
	Ta1.1_00928	AT2G44990	GO:0010223_GO:0016124_GO:0010223_GO:1901601_GO:0016124_GO:0016121_GO:0010223_GO:0016121_GO:0009536_GO:0016121_GO:0016121_GO:0016121_GO:0009507_GO:0016702_GO:0009507_GO:0016121_GO:0009570_GO:0045549_GO:1901601_GO:0016121_GO:0102395_GO:0016121_GO:0016121_GO:0016121_GO:0016121_GO:0009507_GO:1901601_GO:0016121_GO:0016121_GO:0010223_GO:0010436_GO:0016121_GO:1901601_GO:0016124_GO:0016124_GO:0016702_GO:…
	Ta1.1_00929	AT2G44980	GO:0005634_GO:0005634_GO:0005634
	Ta1.1_00930	AT2G44970	GO:0005634
	Ta1.1_00931	AT2G44950	GO:0005515_GO:0005634_GO:0005515_GO:0005515_GO:0042802_GO:0005515_GO:0033523_GO:0010389_GO:0010162_GO:0042803_GO:0005515_GO:0045087_GO:0045087_GO:0005515_GO:0005515_GO:0005515_GO:0005515_GO:0033523_GO:0042802_GO:0009965_GO:0005739_GO:0010228_GO:0010390_GO:0004842_GO:0010162_GO:0005515_GO:0010162_GO:0051301_GO:0033523_GO:0010228_GO:0005634_GO:0010162_GO:0010162_GO:0005634_GO:0005515_GO:0010389_GO:…
	Ta1.1_00932	AT2G44940	GO:0006355_GO:0000976_GO:0000976_GO:0003700_GO:0000976_GO:0006355_GO:0000976_GO:0000976_GO:0005634_GO:0006355_GO:0000976_GO:0006355_GO:0000976_GO:0000976
	Ta1.1_00934	AT2G44925	GO:0008150_GO:0003674_GO:0005576
	Ta1.1_00935	AT2G44920	GO:0031977_GO:0009534_GO:0009535_GO:0009535_GO:0009535_GO:0009543_GO:0009507_GO:0009535_GO:0009579_GO:0009543_GO:0009534_GO:0005515_GO:0005576_GO:0009507_GO:0009534_GO:0009543_GO:0009534_GO:0009535_GO:0009535_GO:0009534_GO:0009543_GO:0009543_GO:0009507_GO:0009579_GO:0009579_GO:0005829_GO:0009535_GO:0009534_GO:0009534_GO:0003674_GO:0009535_GO:0009534_GO:0009535_GO:0009535_GO:0009543_GO:0005576_GO:…
	Ta1.1_00936	AT2G44910	GO:0009506_GO:0000981_GO:0009725_GO:0005515_GO:0009641_GO:0005634_GO:0006355_GO:0005515_GO:0005515_GO:0010218_GO:0005515_GO:0006355_GO:0003700_GO:0043565_GO:0006355_GO:0009725_GO:0006355
	Ta1.1_00938	AT2G44900	GO:0008134_GO:0005634_GO:0048527_GO:0008134_GO:0005515_GO:0048527_GO:0005634_GO:0005515_GO:0048527_GO:0048527_GO:0005634_GO:0048527_GO:0008134_GO:0005515_GO:0005515_GO:0048527
	Ta1.1_00942	AT2G44830	GO:0009638_GO:0005524_GO:0048756_GO:0016301_GO:0005886_GO:0010315_GO:0010315_GO:0004674_GO:0005737_GO:0005737_GO:0005524_GO:0010315_GO:0004674_GO:0006468_GO:0005886_GO:0005634_GO:0010315_GO:0006468_GO:0005737_GO:0010315_GO:0005634_GO:0004674_GO:0048756_GO:0006468_GO:0010315_GO:0005737_GO:0009638
	Ta1.1_00943	AT2G44820	GO:0000462_GO:0000462_GO:0000462_GO:0003674_GO:0005730
	Ta1.1_00944	AT2G44810	GO:0008970_GO:0009611_GO:0004620_GO:0009901_GO:0005576_GO:0052739_GO:0009695_GO:0009695_GO:0009695_GO:0008970_GO:0005737_GO:0009695_GO:0009695_GO:0009507_GO:0009901_GO:0009695_GO:0010152_GO:0005576_GO:0009695_GO:0009901_GO:0009695_GO:0009695_GO:0052740_GO:0047714_GO:0009901
	Ta1.1_00945	AT2G44800	GO:0071456_GO:0071456_GO:0005737_GO:0071456_GO:0071456
	Ta1.1_00946	AT2G44790	GO:0009506_GO:0046658_GO:0046658_GO:0031225_GO:0005576_GO:0046658_GO:0046658_GO:0031225_GO:0009055
	Ta1.1_00947	AT2G44770	GO:0005634_GO:0003674
	Ta1.1_00948	AT2G44760	GO:0003674_GO:0008150_GO:0009507
	Ta1.1_00949	AT2G44745	GO:0006355_GO:0006355_GO:0043565_GO:0005634_GO:0006355_GO:0006355_GO:0005515_GO:0003700_GO:0006355_GO:0006355_GO:0006355_GO:0006355
	Ta1.1_00950	AT2G44740	GO:0005515_GO:0019901_GO:0000079_GO:0000079_GO:0005515_GO:0005515_GO:0000079_GO:0000079_GO:0000079_GO:0000079
	Ta1.1_00953	AT2G44730	GO:0019760_GO:0000976_GO:0000976_GO:0003700_GO:0005634_GO:0000976_GO:0000976_GO:0000976_GO:0000976_GO:0000976_GO:0000976_GO:0005634_GO:0000976_GO:0000976_GO:0006355_GO:0019760_GO:0006355_GO:0000976_GO:0000976_GO:0019760_GO:0006355_GO:0000976_GO:0000976_GO:0006355
	Ta1.1_00954	AT2G44710	GO:0003723_GO:0005829_GO:0005634_GO:0005634_GO:0005737_GO:0003729
	Ta1.1_00955	AT2G44690	GO:0009507_GO:0043231_GO:0005886_GO:0003924_GO:0031410_GO:0005634_GO:0005938_GO:0005525_GO:0005886_GO:0032956_GO:0030865_GO:0019901_GO:0007015_GO:0042995_GO:0005525_GO:0005856_GO:0007015_GO:0007264_GO:0032956_GO:0008360_GO:0031410_GO:0005515_GO:0007163
	Ta1.1_00957	AT2G44670	GO:0042594_GO:0005737_GO:0005634_GO:0019900_GO:0005829_GO:0042594_GO:0005634_GO:0019900
	Ta1.1_00958	AT2G44660	GO:0042283_GO:0006490_GO:0006490_GO:0006487_GO:0006487_GO:0006487_GO:0005789_GO:0006490_GO:0005789_GO:0005789_GO:0006487_GO:0006487_GO:0006490
	Ta1.1_00959	AT2G44650	GO:0009941_GO:0009570_GO:0006457_GO:0051085_GO:0005759_GO:0009570_GO:0051087_GO:0009570_GO:0046872_GO:0009507_GO:0009570_GO:0009570_GO:0051082_GO:0009941_GO:0009570_GO:0005829_GO:0009507_GO:0009507_GO:0005759_GO:0009941_GO:0051087
	Ta1.1_00960	AT2G44640	GO:0005634_GO:0009941_GO:0009941_GO:0005739_GO:0005774_GO:0009941_GO:0005774_GO:0009941_GO:0005739_GO:0009941_GO:0009941_GO:0005774_GO:0009941_GO:0009941_GO:0009941_GO:0009941_GO:1990052_GO:0009536_GO:0009941_GO:0005829_GO:0009507_GO:0009941_GO:0005774_GO:0009536_GO:1990052_GO:0009941_GO:0009941_GO:0009941
	Ta1.1_00962	AT2G44620	GO:0006633_GO:0006633_GO:0006633_GO:0006633_GO:0000035_GO:0006633_GO:0000036_GO:0005739_GO:0005759_GO:0000036_GO:0006633_GO:0006633_GO:0005739_GO:0000036_GO:0005739_GO:0006633_GO:0005739_GO:0005759_GO:0005829
	Ta1.1_00963	AT2G44610	GO:0001558_GO:0005886_GO:0005794_GO:0001558_GO:0000139_GO:0005774_GO:0052324_GO:0006891_GO:0001558_GO:0000139_GO:0006887_GO:0001558_GO:0016020_GO:0005768_GO:0012505_GO:0006886_GO:0005794_GO:0005525_GO:0005525_GO:0052324_GO:0006886_GO:0052324_GO:0052324_GO:0005829_GO:0006887_GO:0005774_GO:0005829_GO:0006891_GO:0005802_GO:0005525_GO:0032940_GO:0005829_GO:0042147_GO:0009506_GO:0005794_GO:0006890_GO:…
	Ta1.1_00964	AT2G44600	GO:0005739_GO:0005886_GO:0003674_GO:0008150
	Ta1.1_00965	AT2G44590	GO:0005737_GO:0005737_GO:0003924_GO:0005737_GO:0000266_GO:0005737_GO:0008017_GO:0016020
	Ta1.1_00966	AT2G44580	GO:0003689_GO:0006275_GO:0006275_GO:0034088_GO:0000785_GO:0005634_GO:0003689_GO:0005634_GO:0031390_GO:0034088_GO:0000775_GO:0034088_GO:0006275_GO:0003689_GO:0005634
	Ta1.1_00967	AT2G44578	GO:0016567
	Ta1.1_00968	AT2G44570	GO:0005576_GO:0008810_GO:0005576
	Ta1.1_00970	AT2G44530	GO:0002189_GO:0009116_GO:0004749_GO:0009507_GO:0009116_GO:0006015_GO:0006164_GO:0009536_GO:0005737_GO:0006164_GO:0006015_GO:0009156_GO:0006164_GO:0009156_GO:0009156_GO:0004749_GO:0009507_GO:0006015_GO:0009156_GO:0006164_GO:0000287
	Ta1.1_00971	AT2G44525	GO:0005743_GO:0005634_GO:0032981_GO:0005829_GO:0005743_GO:0005743_GO:0003674_GO:0032981
	Ta1.1_00972	AT2G44520	GO:0005739_GO:0006783_GO:0006783_GO:0045333_GO:0048034_GO:0005739_GO:0006783_GO:0048034_GO:0008495_GO:0004311_GO:0048034
	Ta1.1_00974	AT2G44500	GO:0016757_GO:0005634_GO:0005634_GO:0005737_GO:0005515
	Ta1.1_00977	AT2G44490	GO:0009941_GO:0102483_GO:0009682_GO:0009941_GO:0009617_GO:0052544_GO:0008422_GO:0009682_GO:0009941_GO:0019762_GO:0009651_GO:0042344_GO:0019137_GO:0005975_GO:0009617_GO:0052544_GO:0019760_GO:0042742_GO:0019760_GO:0019762_GO:0042344_GO:0005777_GO:0005739_GO:0009682_GO:0019762_GO:0042742_GO:0016020_GO:0019762_GO:0042344_GO:0052544_GO:0009651_GO:0042742_GO:0019760_GO:0042344
	Ta1.1_00979	AT2G44440	GO:0003674_GO:0050832_GO:0005634_GO:0050832_GO:0005634_GO:0050832
	Ta1.1_00980	AT2G44430	GO:0005634_GO:0016573_GO:0016573_GO:0035267_GO:0035267_GO:0016573
	Ta1.1_00981	AT2G44420	GO:0009507_GO:0008418_GO:0006511_GO:0005737_GO:0006511_GO:0006511_GO:0008418_GO:0009507_GO:0005634_GO:0006511
	Ta1.1_00982	AT2G44410	GO:0005634_GO:0071712_GO:0071712_GO:0061630_GO:0071712_GO:0006511_GO:0071712_GO:0061630_GO:0071712_GO:0071712_GO:0006511_GO:0044390_GO:0006511_GO:0006511
	Ta1.1_00983	AT2G44400	GO:0005576
	Ta1.1_00986	AT5G43520	GO:0005634
	Ta1.1_00987	AT2G17740	GO:0009561_GO:0005515_GO:0005770_GO:0005634_GO:0055046
	Ta1.1_00990	AT2G44370	GO:0005634
	Ta1.1_00991	AT2G44360	GO:0003674_GO:0008150
	Ta1.1_00992	AT2G44350	GO:0046686_GO:0005759_GO:0006099_GO:0005739_GO:0009507_GO:0005739_GO:0005829_GO:0005524_GO:0005618_GO:0009507_GO:0005739_GO:0006099_GO:0005739_GO:0005739_GO:0005739_GO:0005618_GO:0005739_GO:0006099_GO:0006099_GO:0005524_GO:0005524_GO:0005975_GO:0005739_GO:0005524_GO:0006101_GO:0006101_GO:0004108_GO:0005739_GO:0006099_GO:0005739_GO:0005739_GO:0006099_GO:0046686_GO:0005739_GO:0008270_GO:0004108_GO:…
	Ta1.1_00993	AT2G44340	GO:0071215_GO:0005515_GO:0005634_GO:0090351_GO:0071215_GO:0071215_GO:0005634
	Ta1.1_00994	AT2G44310	GO:0005509_GO:0005634_GO:0005829_GO:0005829_GO:0008150_GO:0005829
	Ta1.1_00997	AT2G44280	GO:0015293_GO:0071702_GO:0005887_GO:0005215_GO:0008643_GO:0005887
	Ta1.1_00998	AT2G44270	GO:0000302_GO:0000049_GO:0000302_GO:0005737_GO:0080157_GO:0002143_GO:0002144_GO:0002143
	Ta1.1_00999	AT2G44260	GO:0009507_GO:0003674_GO:0009507
	Ta1.1_01000	AT2G44230	GO:0003674_GO:0009507
	Ta1.1_01003	AT2G44200	GO:0005634_GO:0005684_GO:0003674_GO:0000398_GO:0000398
	Ta1.1_01004	AT2G44190	GO:0007098_GO:0048316_GO:0000226_GO:0007098_GO:0005880_GO:0051225_GO:0005737_GO:0008017_GO:0048316_GO:0008017_GO:0005813_GO:0010342_GO:0051301_GO:0051225_GO:0048316_GO:0009960_GO:0007098_GO:0005880_GO:0048316_GO:0005634_GO:0005634_GO:0051225_GO:0010342_GO:0005737_GO:0009960_GO:0005880_GO:0005880_GO:0009960_GO:0000226_GO:0009960
	Ta1.1_01005	AT2G44180	GO:0005737_GO:0031365_GO:0005737_GO:0005737
	Ta1.1_01007	AT2G44160	GO:0009086_GO:0071949_GO:0071949_GO:0005829_GO:0009086_GO:0035999_GO:0035999_GO:0005634_GO:0004489_GO:0005829_GO:0005829_GO:0035999_GO:0005829_GO:0035999_GO:0009086
	Ta1.1_01008	AT2G44150	GO:0006355_GO:0046975_GO:0016279_GO:0006355_GO:0006355_GO:0005634_GO:0006355_GO:0005634_GO:0000785_GO:0009506_GO:0016279_GO:0005783_GO:0046975
	Ta1.1_01009	AT2G44140	GO:0009507_GO:0009507_GO:0009507_GO:0009507
	Ta1.1_01010	AT2G44130	GO:0005515_GO:2000762_GO:2000762_GO:0005829_GO:0005515_GO:0005737_GO:2000762_GO:2000762_GO:2000762_GO:0005829_GO:2000762
	Ta1.1_01011	AT2G44120	GO:0022626_GO:0003723_GO:0005737_GO:0022626_GO:0000463_GO:0022626_GO:0009507_GO:0000463_GO:0022625_GO:0022625_GO:0000463_GO:0022626_GO:0005737_GO:0022626_GO:0022626_GO:0005773_GO:0022625_GO:0005829_GO:0022626_GO:0022626_GO:0009506_GO:0003735_GO:0005829_GO:0009507_GO:0022626_GO:0005773_GO:0000463_GO:0022626_GO:0005829_GO:0005730_GO:0000463_GO:0000463_GO:0003729_GO:0005730_GO:0022625_GO:0003729
	Ta1.1_01012	AT2G44110
	Ta1.1_01013	AT2G44100	GO:0015031_GO:0005829_GO:0005093_GO:0016192_GO:0005737_GO:0048227_GO:0005829_GO:0005737_GO:0005829_GO:0016192_GO:0048227_GO:0005093_GO:0005515_GO:0007264_GO:0005737_GO:0005829_GO:0005093
	Ta1.1_01014	AT2G44090	GO:0008150_GO:0003674_GO:0005634_GO:0005634_GO:0005634
	Ta1.1_01015	AT2G44080	GO:0005783_GO:0009825_GO:0009742_GO:0009742_GO:0005622_GO:0009825_GO:0005739_GO:0009742_GO:0009741_GO:0009741_GO:0035265_GO:0009742_GO:0035265_GO:0046622_GO:0003674
	Ta1.1_01016	AT2G44065	GO:0005762_GO:0009507_GO:0005762_GO:0009507_GO:0003723_GO:0032543_GO:0032543_GO:0003735_GO:0005762_GO:0009507
	Ta1.1_01017	AT2G44060	GO:0003674_GO:0005886_GO:0005886_GO:0005829_GO:0009269_GO:0005886_GO:0009269_GO:0005829_GO:0005634_GO:0005794_GO:0005829_GO:0005829_GO:0005634_GO:0009506_GO:0005829_GO:0009269_GO:0005794_GO:0046686_GO:0005886_GO:0046686
	Ta1.1_01019	AT2G44040	GO:0009570_GO:0019877_GO:0008839_GO:0009570_GO:0009507_GO:0009089_GO:0019877_GO:0008839_GO:0009089_GO:0009570_GO:0019877_GO:0009570_GO:0005829_GO:0009507_GO:0009089_GO:0008839_GO:0070402_GO:0070402
	Ta1.1_01020	AT2G44020	GO:0005739_GO:0006355_GO:0006355_GO:0032502_GO:0003690_GO:0006355_GO:0006355
	Ta1.1_01021	AT2G44000	GO:0008150_GO:0005886_GO:0003674_GO:0005739
	Ta1.1_01022	AT2G43990	GO:0008150_GO:0003674_GO:0005634
	Ta1.1_01023	AT2G43980	GO:0032957_GO:0052725_GO:0000287_GO:0052726_GO:0047325_GO:0047325_GO:0010264_GO:0005634_GO:0047325_GO:0052746_GO:0010264_GO:0052726_GO:0005737_GO:0052746_GO:0052725_GO:0047325_GO:0052746_GO:0052725_GO:0032957_GO:0052726_GO:0052726_GO:0052725_GO:0005829_GO:0005829_GO:0010264
	Ta1.1_01024	AT2G43970	GO:0005634_GO:0006396_GO:0003729_GO:0003729_GO:1990904_GO:0005634_GO:0006396
	Ta1.1_01025	AT2G43950	GO:0009706_GO:0009941_GO:0005634_GO:0006812_GO:0006812_GO:0009507_GO:0009941_GO:0031359_GO:0009941_GO:0009941_GO:0009941_GO:0031359_GO:0009536_GO:0009941_GO:0005829_GO:0009941_GO:0005739_GO:0009941_GO:0009941_GO:0009706_GO:0009941_GO:0031359_GO:0031359_GO:0009941_GO:0005216_GO:0031359_GO:0031359_GO:0031359_GO:0009941_GO:0009941_GO:0031359_GO:0009706_GO:0009941_GO:0005216_GO:0009536_GO:0009706_GO:…
	Ta1.1_01026	AT2G43945	GO:0009507_GO:0009570_GO:0009507_GO:0009507_GO:0005829_GO:0009570
	Ta1.1_01027	AT2G43940	GO:0009941_GO:0009941_GO:0005829_GO:0018708_GO:0009941_GO:0005737_GO:0005777_GO:0005777
	Ta1.1_01028	AT2G43910	GO:0006952_GO:0019762_GO:0005886_GO:0005737_GO:0005737_GO:0005737_GO:0019762_GO:0005886_GO:0018708_GO:0008757_GO:0019762_GO:0019762_GO:0005829_GO:0005829
	Ta1.1_01029	AT2G43900	GO:0046855_GO:0005737_GO:0046856_GO:0046856_GO:0046856_GO:0080008_GO:0046855_GO:0052658_GO:0046855_GO:0005737_GO:0046855
	Ta1.1_01030	AT2G43890	GO:0004650_GO:0005975_GO:0005576
	Ta1.1_00002	AT5G05965	GO:0008150_GO:0005634_GO:0003674
	Ta1.1_00004	AT5G05980	GO:0046901_GO:0009570_GO:0046901_GO:0009809_GO:0010449_GO:0004326_GO:0005829_GO:1904961_GO:0046901_GO:0048364_GO:0006730_GO:0046901_GO:0010449_GO:0005829_GO:0005737_GO:0009396_GO:0004326_GO:0009396_GO:0004326_GO:0046901_GO:0048767_GO:0009570_GO:0048364_GO:0046901_GO:0005829_GO:0009396_GO:0048767_GO:0048767_GO:0010449_GO:0048767_GO:0046901_GO:0009809_GO:0005739_GO:0048767_GO:0046901_GO:0006730_GO:…
	Ta1.1_00005	AT5G05987	GO:0003674_GO:0016020_GO:0005783_GO:0016192_GO:0016192
	Ta1.1_00006	AT5G05990	GO:0005759_GO:0005739_GO:0005739_GO:0070131_GO:0070131_GO:0008494_GO:0003729_GO:0008494_GO:0070131_GO:0005759_GO:0097177_GO:0070131_GO:0070131
	Ta1.1_00007	AT5G06050	GO:0005576_GO:0005737
	Ta1.1_00008	AT5G06070	GO:0048441_GO:0006355_GO:0048441_GO:0006355_GO:0003700_GO:0006355_GO:0009409_GO:0009934_GO:0009409_GO:0048441_GO:0048441_GO:0005634_GO:0006355_GO:0003700_GO:0005634
	Ta1.1_00009	AT5G06080	GO:0045893_GO:0009755_GO:0009755_GO:0005634_GO:0005634_GO:0009755_GO:0009755_GO:0045893_GO:0045893_GO:0045893
	Ta1.1_00010	AT5G06090	GO:0016024_GO:0004366_GO:0016791_GO:0090447_GO:0016020_GO:0016024_GO:0010143_GO:0102420_GO:0016024_GO:0016024_GO:0010143
	Ta1.1_00011	AT5G06100	GO:0048655_GO:0045893_GO:0005634_GO:0009739_GO:0045926_GO:0009735_GO:0048655_GO:0045893_GO:0048235_GO:0043565_GO:0009735_GO:0045893_GO:0048653_GO:0043068_GO:0048653_GO:1990019_GO:0005634_GO:0005634_GO:0048655_GO:0048655_GO:0009739_GO:0009789_GO:0005634_GO:0048235_GO:0009723_GO:0048235_GO:0005634_GO:0009740_GO:0003700_GO:0045893_GO:0009740_GO:0009740_GO:0048655_GO:0048235_GO:0009789_GO:0009789_GO:…
	Ta1.1_00012	AT5G06110	GO:0006342_GO:0009909_GO:0009793_GO:0005634_GO:0042393_GO:0009793_GO:0048366_GO:0006342_GO:0006342_GO:0005886_GO:1902182_GO:0006342_GO:0009793_GO:0048366_GO:0009909_GO:0005634_GO:0009909_GO:0009909_GO:0009909_GO:0006342_GO:0009793_GO:0043130_GO:0009793_GO:0006342
	Ta1.1_00013	AT5G06120	GO:0006611_GO:0005643_GO:0005739_GO:0005643_GO:0005739_GO:0006611_GO:0005739_GO:0005739_GO:0005739_GO:0006886_GO:0005739_GO:0006886_GO:0005739_GO:0015031_GO:0005737_GO:0005739_GO:0005739_GO:0005739_GO:0005049
	Ta1.1_00017	AT5G06130	GO:0031969_GO:0031969_GO:1904143_GO:1904143_GO:0031969_GO:1904143_GO:0005739_GO:0031969_GO:1904143_GO:0005515_GO:0050821
	Ta1.1_00018	AT5G06140	GO:0030904_GO:0008333_GO:0005768_GO:0005515_GO:0048364_GO:0005515_GO:0006896_GO:0005829_GO:0005515_GO:0006623_GO:0043231_GO:0009958_GO:0016020_GO:0006896_GO:0006623_GO:0010252_GO:0048364_GO:0008333_GO:0005886_GO:0030904_GO:0005515_GO:0008333_GO:0008333_GO:0005768_GO:0009958_GO:0009507_GO:0035091_GO:0005771
	Ta1.1_00019	AT5G06150	GO:0005515_GO:0000307_GO:0000079_GO:0005515_GO:0005515_GO:0044772_GO:0005737_GO:0010332_GO:0009651_GO:0000079_GO:0016538_GO:0005634_GO:0005634_GO:0044772_GO:0005515_GO:0005515_GO:0000079_GO:0005515_GO:0005515_GO:0005737_GO:0000079_GO:0005813_GO:0005515_GO:0005515_GO:0005515_GO:0000079_GO:0005515_GO:0000079_GO:0009651
	Ta1.1_00020	AT5G06160	GO:0005829_GO:0005515_GO:0005515_GO:0005515_GO:0005515_GO:0005515_GO:0005515_GO:0005515_GO:0005515_GO:0045694_GO:0045694_GO:0003723_GO:0005515_GO:0005515_GO:0045694_GO:0008270_GO:0000398_GO:0005681_GO:0005634_GO:0005515_GO:0000398_GO:0045694
	Ta1.1_00026	AT5G06230	GO:0005794_GO:0016413_GO:0005576
	Ta1.1_00027	AT5G06240	GO:0009793_GO:0009793_GO:0003674_GO:0009793_GO:0005575_GO:0009793_GO:0009793
	Ta1.1_00028	AT5G06250	GO:0006355_GO:0045892_GO:0005634_GO:0010358_GO:0045892_GO:0005634_GO:0006355_GO:0045892_GO:0048366_GO:0006355_GO:0045892_GO:0048366_GO:0005634_GO:0045892_GO:0010358_GO:0005634_GO:0006355_GO:0045892_GO:0003700_GO:0045892_GO:0045892_GO:0010073_GO:0005634
	Ta1.1_00030	AT5G06260	GO:0009507_GO:0005739_GO:0009507_GO:0005509
	Ta1.1_00033	AT5G06270	GO:0080147_GO:0045892_GO:0080147_GO:0005515_GO:0045892_GO:0005634_GO:0080147_GO:0005634_GO:0045892_GO:0045892_GO:0005515_GO:0080147
	Ta1.1_00035	AT5G06290	GO:0051920_GO:0016209_GO:0009570_GO:0009409_GO:0009507_GO:0008379_GO:0042742_GO:0009570_GO:0009570_GO:0042742_GO:0048046_GO:0042744_GO:0005886_GO:0009570_GO:0045454_GO:0006979_GO:0010319_GO:0009409_GO:0016491_GO:0009570_GO:0033554_GO:0033554_GO:0042744_GO:0045454_GO:0010319_GO:0045454_GO:0009507_GO:0009507_GO:0045454_GO:0004601_GO:0009507_GO:0009570_GO:0042742_GO:0042744
	Ta1.1_00036	AT5G06300	GO:0005634_GO:0016799_GO:0005634_GO:0009691_GO:0009691_GO:0009691_GO:0005829_GO:0005829
	Ta1.1_00037	AT5G06310	GO:0005634_GO:0000723_GO:0098505_GO:0051974_GO:0043047_GO:0010521_GO:0032210_GO:0000783_GO:0000723_GO:0051974_GO:0005515_GO:0051974_GO:0032210_GO:0032210_GO:0005515_GO:0032210_GO:0016233_GO:0051974_GO:0016233_GO:0016233_GO:0051974_GO:0032210_GO:0016233_GO:0000783_GO:0051974_GO:0032210_GO:0003723
	Ta1.1_00038	AT5G06320	GO:0005794_GO:0005886_GO:0005739_GO:0005886_GO:0005886_GO:0046658_GO:0005515_GO:0071456_GO:0042742_GO:0042742_GO:0005886_GO:0051607_GO:0071456_GO:0042742_GO:0005774_GO:0042742_GO:0042742_GO:0009617_GO:0046658_GO:0009506_GO:0009611_GO:0042742_GO:0005886_GO:0003729_GO:0009506_GO:0009617_GO:0071456_GO:0051607_GO:0005774_GO:0051607_GO:0005886_GO:0071456_GO:0009751
	Ta1.1_00040	AT5G06340	GO:0006753_GO:0034432_GO:0009507_GO:0009507_GO:0006753_GO:0019693_GO:0006753_GO:0019693_GO:0009507_GO:0008893_GO:0034432
	Ta1.1_00042	AT5G06360	GO:0000460_GO:0000470_GO:0005634_GO:0000460_GO:0000460_GO:0000470_GO:0000470_GO:0030687
	Ta1.1_00043	AT5G06370	GO:0071284_GO:0005737_GO:0010288_GO:0046938_GO:0010288_GO:0046938_GO:0046938_GO:0046938_GO:0071284_GO:0015692
	Ta1.1_00044	AT5G06380	GO:0005634_GO:0008150_GO:0003674
	Ta1.1_00045	AT5G06390	GO:0005576_GO:0005773_GO:0003674
	Ta1.1_00046	AT5G06400	GO:0005739_GO:0003674_GO:0008150
	Ta1.1_00048	AT5G06430	GO:0005634_GO:0009536
	Ta1.1_00049	AT5G06440	GO:0008150_GO:0005634_GO:0005634_GO:0005634_GO:0005739_GO:0003674_GO:0005739_GO:0005634_GO:0005634
	Ta1.1_00050	AT5G06450	GO:0005774_GO:0008859_GO:2000630_GO:0005774_GO:0043621_GO:1905172_GO:2000630_GO:0005737_GO:0005634_GO:0005737_GO:0005515_GO:0005515_GO:0005634_GO:0008408_GO:0008859_GO:0003676_GO:0008310_GO:2000630_GO:0005515_GO:0005773_GO:0008310
	Ta1.1_00051	AT5G06460	GO:0005829_GO:0005634_GO:0006974_GO:0016567_GO:0016567_GO:0006511_GO:0004839_GO:0006511_GO:0006511_GO:0006511_GO:0004842_GO:0005737_GO:0006511_GO:0006511_GO:0032446_GO:0006974_GO:0006511_GO:0006511_GO:0004839_GO:0005634_GO:0016567_GO:0004842
	Ta1.1_00052	AT5G06470	GO:0005739_GO:0015035
	Ta1.1_00053	AT5G06480	GO:0032366_GO:0015918_GO:0032934_GO:0032934_GO:0032366_GO:0009507
	Ta1.1_00054	AT5G06490	GO:0005634_GO:0016567
	Ta1.1_00055	AT5G06500	GO:0045944_GO:0045944_GO:0046983_GO:0006357_GO:0000978_GO:0000978_GO:0006357_GO:0000981_GO:0006357_GO:0003700_GO:0003700_GO:0006355_GO:0006357_GO:0045944_GO:0006355_GO:0005634_GO:0006355_GO:0006355_GO:0045944
	Ta1.1_00056	AT5G06510	GO:0005634_GO:0005634_GO:0006357_GO:0005634_GO:0006355_GO:0006357_GO:0003700_GO:0000981_GO:0005634_GO:0006357_GO:0006355_GO:0005634_GO:0006355_GO:0006355_GO:0006355_GO:0005634_GO:0006355_GO:0003700_GO:0016602_GO:0006355_GO:0000978_GO:0005634_GO:0000978_GO:0006357_GO:0006355
	Ta1.1_00058	AT5G06530	GO:0009414_GO:0005886_GO:0042626_GO:0005886_GO:0005886_GO:0005886_GO:0005886_GO:0005886_GO:0010148_GO:0016887_GO:0005739_GO:0009414_GO:0009414
	Ta1.1_00059	AT5G06540	GO:0008270_GO:0005739
	Ta1.1_00060	AT5G06550	GO:0000987_GO:0043985_GO:0000976_GO:0043985_GO:0043985_GO:0000976_GO:0005634_GO:0043985_GO:0000987_GO:0010030_GO:0005634_GO:0010030
	Ta1.1_00061	AT5G06560	GO:0080115_GO:0030133_GO:0008150_GO:0030133_GO:0016021_GO:0017022_GO:0005634
	Ta1.1_00062	AT5G06570	GO:0080030_GO:0016787
	Ta1.1_00063	AT5G06580	GO:0009507_GO:0005524_GO:0050660_GO:0005739_GO:0042802_GO:0019154_GO:0005739_GO:0008720_GO:0008720_GO:0051596_GO:0004458_GO:1903457_GO:1903457_GO:0051596_GO:0005739_GO:0051596_GO:0050660_GO:0005524_GO:1903457_GO:0051596_GO:0071949_GO:0004458_GO:0071949_GO:0008891_GO:0050660_GO:0005886_GO:0051596_GO:0005739_GO:0051596_GO:0050660
	Ta1.1_00064	AT5G06590	GO:0003674_GO:0000940_GO:0007059
	Ta1.1_00067	AT5G06600	GO:0016579_GO:0005829_GO:0006511_GO:0005515_GO:0005829_GO:0006511_GO:0004843_GO:0005829_GO:0006511_GO:0016579_GO:0005515_GO:0005829_GO:0009867_GO:0004843_GO:0005634_GO:0004843_GO:0016579_GO:0004197_GO:0005515_GO:0005634_GO:0005634_GO:0004197_GO:0009867_GO:0004843_GO:0005515_GO:0031647_GO:0009867_GO:0009867_GO:0009867_GO:0004843_GO:0009867_GO:0005634_GO:0009867_GO:0005515_GO:0016579_GO:0005737_GO:…
	Ta1.1_00068	AT5G06610	GO:0048759_GO:0005515_GO:2001009_GO:0009664_GO:2001009_GO:2001009_GO:2001009_GO:2001009_GO:0009664_GO:0034613_GO:0005634_GO:0048759_GO:0005515
	Ta1.1_00071	AT5G06650	GO:0010026_GO:0009735_GO:0006355_GO:0010026_GO:0006355_GO:0003700_GO:0009735_GO:0006355_GO:0006355_GO:0009739_GO:0005634_GO:0009739
	Ta1.1_00072	AT5G06660	GO:0005737_GO:0000137_GO:0005739_GO:0000137_GO:0005262_GO:0006874
	Ta1.1_00074	AT5G06680	GO:0000922_GO:0005515_GO:0007020_GO:0090063_GO:0005874_GO:0005515_GO:0000930_GO:0007020_GO:0005515_GO:0007020_GO:0031122_GO:0009898_GO:0005515_GO:0005515_GO:0007020_GO:0000278_GO:0055028_GO:0005938_GO:0009898_GO:0031122_GO:0043015_GO:0051321_GO:0005819_GO:0055028_GO:0051225_GO:0009624_GO:0000930_GO:0015631_GO:0000923_GO:0005635_GO:0000922_GO:0009624_GO:0005938_GO:0051225_GO:0051225_GO:0008275_GO:…
	Ta1.1_00075	AT5G06690	GO:0009570_GO:0009507_GO:0009570_GO:0009507_GO:0009570_GO:0009507_GO:0045454_GO:0009507_GO:0009570_GO:0045454
	Ta1.1_00076	AT5G06700	GO:0009827_GO:0030244_GO:0030244_GO:0030244_GO:0005802_GO:0030244_GO:0009827_GO:0030244_GO:0005802_GO:0030244_GO:0016413_GO:0009834_GO:0005794_GO:0030244_GO:0030244_GO:0030244_GO:0005768_GO:0030244_GO:0005794_GO:0045489_GO:0005634_GO:0030244_GO:0045489_GO:0030244_GO:0045489
	Ta1.1_00077	AT5G06710	GO:0006355_GO:0005634_GO:0043565_GO:0006355_GO:0005634_GO:0006355_GO:0003700_GO:0000976_GO:0006355_GO:0000976_GO:0005634_GO:0005634_GO:0000981
	Ta1.1_00078	AT5G06720	GO:0005576_GO:0006979_GO:0020037_GO:0009908_GO:0002215_GO:0002215_GO:0005794_GO:0002215
	Ta1.1_00080	AT5G06740	GO:0106311_GO:0042742_GO:0005739_GO:0005576_GO:0006468_GO:0106311_GO:0004675_GO:0002229_GO:0106310_GO:0002229_GO:0106310_GO:0042742_GO:0002229_GO:0005886_GO:0004675_GO:0006468_GO:0005886_GO:0042742_GO:0006468_GO:0004675_GO:0004675_GO:0106310_GO:0106311
	Ta1.1_00081	AT5G06750	GO:0106306_GO:0016791_GO:0106307_GO:0005739_GO:0106306_GO:0106307_GO:0005739_GO:0005739
	Ta1.1_00082	AT5G06760	GO:0009793_GO:0003674_GO:0009793_GO:0048316_GO:0009793_GO:0009793_GO:0005829_GO:0009414_GO:0048316_GO:0009414_GO:0009793_GO:0009414_GO:0048316_GO:0006970_GO:0009409_GO:0006970_GO:0009409_GO:0048316
	Ta1.1_00083	AT5G06770	GO:0005576_GO:0010468_GO:0005634_GO:0005634_GO:2000028_GO:0006355_GO:0003700_GO:2000028_GO:0005576_GO:1900057_GO:2000028_GO:0005737_GO:0003723_GO:0006355_GO:0005576_GO:2000028_GO:0006355_GO:0005634_GO:0005634_GO:0005634_GO:2000028_GO:0003729_GO:0006355_GO:1900057_GO:0005515_GO:0003723
	Ta1.1_00085	AT5G06790	GO:0003674_GO:0008150
	Ta1.1_00086	AT5G06800	GO:0006355_GO:0005634_GO:0006355_GO:0005634_GO:0003677_GO:0006355_GO:0005634_GO:0006355_GO:0003700
	Ta1.1_00089	AT5G06820	GO:0006468_GO:0005515_GO:0004672_GO:0004672_GO:0016301_GO:0042802_GO:0006468_GO:0005524_GO:0005886_GO:0006468_GO:0005515_GO:0004672_GO:0005524_GO:0016310_GO:0016310
	Ta1.1_00090	AT5G06830	GO:0000079_GO:0005634_GO:0005575_GO:0007346_GO:0000079_GO:0003674_GO:0000079_GO:0000079_GO:0000079_GO:0000079_GO:0007346_GO:0000079_GO:0000079_GO:0000079_GO:0000079_GO:0000079_GO:0000079
	Ta1.1_00091	AT5G06839	GO:0006355_GO:0002237_GO:0006355_GO:0006351_GO:0006355_GO:0002237_GO:0006355_GO:0071588_GO:0003700_GO:0002237_GO:0005515_GO:0043565_GO:0005515_GO:0005515_GO:0005515_GO:0048653_GO:0006355_GO:0005634_GO:0042803_GO:0048653_GO:0005515_GO:0000976_GO:0048653_GO:0048653_GO:0005515_GO:0005515_GO:0003700_GO:0006355_GO:0002237_GO:0000976_GO:0006351_GO:0002237_GO:0005634_GO:0006351_GO:0002237_GO:0005515_GO:…
	Ta1.1_00092	AT5G06850	GO:0010228_GO:0005783_GO:0048574_GO:0009911_GO:0009911_GO:0009911_GO:0009911_GO:0048574_GO:0010228_GO:0048574_GO:0009911_GO:0009511_GO:0005783_GO:0005515_GO:0005515_GO:0048574_GO:0048574_GO:0010228_GO:0010228_GO:0009511_GO:0034613_GO:0005634_GO:0009506
	Ta1.1_00095	AT5G06900	GO:0020037_GO:0016020_GO:0016709_GO:0005506
	Ta1.1_00096	AT5G06930	GO:0005643_GO:0005634_GO:0005643_GO:0005634_GO:0005634
	Ta1.1_00097	AT5G06950	GO:0045893_GO:0000976_GO:0005515_GO:0005634_GO:0005634_GO:0005515_GO:0005515_GO:0045893_GO:0009862_GO:0005515_GO:0005515_GO:0006351_GO:0003700_GO:0005515_GO:0009862_GO:0043565_GO:0005515_GO:0005515_GO:0009862_GO:0006351_GO:0005634_GO:0005515_GO:0005515_GO:0009862_GO:0005634_GO:0005515_GO:0005515_GO:0000976_GO:0005515_GO:0005515_GO:0045892_GO:0005515_GO:0003700_GO:0005634_GO:0005515_GO:0005515_GO:…
	Ta1.1_00098	AT5G06970	GO:0005737_GO:0072659_GO:0009506_GO:0003674_GO:0010118_GO:0005634_GO:0005886
	Ta1.1_00099	AT5G06980	GO:0006355_GO:0006355_GO:0005634_GO:0006355_GO:0006355_GO:0005634_GO:0005634_GO:0080167_GO:0005634_GO:0007623_GO:0003674_GO:0005634
	Ta1.1_00100	AT5G06990	GO:0009507_GO:0010274_GO:0003674
	Ta1.1_00101	AT5G07010	GO:0009694_GO:0009753_GO:0009507_GO:0080131_GO:0009753_GO:0005737_GO:0008146_GO:0051923_GO:0009694_GO:0051923
	Ta1.1_00102	AT5G07020	GO:0009507_GO:0005515_GO:0005515_GO:0005515_GO:0009535_GO:0005515_GO:0009535_GO:0009535_GO:0009535_GO:0005515_GO:0009535_GO:0009535_GO:0005515_GO:0009535_GO:0009535_GO:0005515_GO:0061635_GO:0009535_GO:0009507_GO:0005515_GO:0005886_GO:0009535_GO:0009535_GO:0009579_GO:0009535_GO:0009535_GO:0009535_GO:0009535
	Ta1.1_00103	AT5G07030	GO:0005576_GO:0004190_GO:0004190_GO:0005618
	Ta1.1_00104	AT5G07040	GO:0016567_GO:0005634
	Ta1.1_00105	AT5G07050	GO:0009507_GO:0022857_GO:0005886
	Ta1.1_00107	AT5G07070	GO:0005515_GO:0005515_GO:0006468_GO:0106310_GO:0006468_GO:0006468_GO:0106310_GO:0005737_GO:0005515_GO:0106310_GO:0106311_GO:0106311_GO:0007165_GO:0106311
	Ta1.1_00108	AT5G07080	GO:0016410_GO:0005737
	Ta1.1_00110	AT5G07100	GO:0070370_GO:0005515_GO:0034605_GO:0043565_GO:0006355_GO:0034605_GO:0005634_GO:0003700_GO:0070370_GO:0005634_GO:0006355_GO:0003700_GO:0005634_GO:0003700_GO:0003700_GO:0005634_GO:0005634_GO:0006355_GO:0070370_GO:0006355_GO:0034605
	Ta1.1_00111	AT5G07110	GO:0016192_GO:0005794_GO:0005794_GO:0005783_GO:0003674_GO:0005886_GO:0016192_GO:0005783_GO:0016192_GO:0016020_GO:0016192
	Ta1.1_00112	AT5G07120	GO:0032502_GO:0032585_GO:0045324_GO:0016192_GO:0005515_GO:0046982_GO:0005543_GO:0005515_GO:0035091_GO:0005634_GO:0045324_GO:0016020_GO:0005829_GO:0090351_GO:0005515_GO:0005634_GO:0016192_GO:0005634_GO:0051604_GO:0051604_GO:0032585_GO:0030904
	Ta1.1_00113	AT5G07130	GO:0005576_GO:0005576_GO:0005507_GO:0016491_GO:0005576_GO:0048226_GO:0005507_GO:0052716
	Ta1.1_00114	AT5G07140	GO:0007165_GO:0005524_GO:0005524_GO:0005737_GO:0005634_GO:0006468_GO:0006468_GO:0016310_GO:0004672_GO:0004672_GO:0016310_GO:0004672_GO:0006468
	Ta1.1_00116	AT5G07150	GO:0004672_GO:0009507_GO:0005886_GO:0006468_GO:0005524_GO:0005524_GO:0004672_GO:0006468_GO:0006468_GO:0004672
	Ta1.1_00117	AT5G07160	GO:0005634_GO:0003700_GO:0006355_GO:0003677_GO:0006355_GO:0006355_GO:0045893_GO:0045893_GO:0006355_GO:0045893_GO:0005634_GO:0045893
	Ta1.1_00118	AT5G07170	GO:0032147_GO:0055028_GO:0032147_GO:0032147_GO:0060236_GO:0090307_GO:0060236_GO:0005634_GO:0005819_GO:0032147_GO:0030295_GO:0032147_GO:0032147_GO:0072686_GO:0005819_GO:0090307_GO:0032147_GO:0008017_GO:0055028_GO:0032147_GO:0032147_GO:0072686_GO:0005880_GO:0005634_GO:0090307_GO:0005880_GO:0030295_GO:0005634_GO:0060236_GO:0005874_GO:0032147
	Ta1.1_00119	AT5G07180	GO:0048481_GO:0016301_GO:0106310_GO:0005515_GO:0009553_GO:0005515_GO:0005515_GO:0005515_GO:0005515_GO:0005515_GO:0005515_GO:0106310_GO:0005515_GO:0005515_GO:0005515_GO:0005515_GO:0005515_GO:0005515_GO:0006468_GO:0010103_GO:0106311_GO:0005886_GO:0106311_GO:0005515_GO:0005515_GO:0005515_GO:0005515_GO:0010103_GO:0048481_GO:0004672_GO:0004672_GO:0042802_GO:0005515_GO:0005515_GO:0048481_GO:0006468_GO:…
	Ta1.1_00120	AT5G07190	GO:0005576_GO:0005634_GO:0009793_GO:0031225_GO:0009793_GO:0009793_GO:0031225_GO:0009793_GO:0003674_GO:0009793
	Ta1.1_00122	AT5G07200	GO:0009686_GO:0009686_GO:0045544_GO:0009686_GO:0051213_GO:0009908_GO:0009416_GO:0009826_GO:0009686_GO:0009826_GO:0009686_GO:0009826_GO:0009686_GO:0005737_GO:0009686_GO:0009686_GO:0009686_GO:0009686_GO:0009686_GO:0009686_GO:0045544_GO:0009686_GO:0009686_GO:0009686_GO:0009686_GO:0009686_GO:0009686_GO:0009686_GO:0009686
	Ta1.1_00125	AT5G07220	GO:0031072_GO:0005634_GO:0050821_GO:0000774_GO:0005737_GO:0000774_GO:0051087
	Ta1.1_00126	AT5G07230	GO:0005576
	Ta1.1_00127	AT5G07240	GO:0008150_GO:0005634_GO:0005634
	Ta1.1_00128	AT5G07250	GO:0005634_GO:0004252_GO:0009506_GO:0004252
	Ta1.1_00129	AT5G07270	GO:0005737_GO:0004842_GO:0016567_GO:0004842_GO:0016567_GO:0004842_GO:0004842
	Ta1.1_00130	AT5G07280	GO:0010234_GO:0019199_GO:0016020_GO:0106310_GO:0010234_GO:0010234_GO:0016301_GO:0046777_GO:0005515_GO:0010234_GO:0106311_GO:0046777_GO:0010234_GO:0005515_GO:0019199_GO:0009556_GO:0010234_GO:0106311_GO:0106310_GO:0009556_GO:0010234_GO:0106311_GO:0005515_GO:0106310_GO:0046777_GO:0019199_GO:0019199_GO:0005886_GO:0005515_GO:0009556_GO:0009556
	Ta1.1_00131	AT5G07290	GO:0045836_GO:0000398_GO:0003729_GO:0000398_GO:0003729_GO:0005634_GO:0048507_GO:0003676_GO:0045836_GO:0045836_GO:0045927_GO:0045836
	Ta1.1_00132	AT5G07300	GO:0005886_GO:0005886_GO:0071277_GO:0060548_GO:0005515_GO:0005886_GO:0071277_GO:0005515_GO:0009506_GO:0060548_GO:0005544_GO:0005544
	Ta1.1_00133	AT5G07310	GO:0006355_GO:0005634_GO:0006355_GO:0006355_GO:1990110_GO:0006355_GO:0009416_GO:0006355_GO:0005515_GO:0005515_GO:0006355_GO:0006355_GO:0003700_GO:0006355
	Ta1.1_00134	AT5G07320	GO:0098656_GO:0005347_GO:0015217_GO:0015217_GO:0098655_GO:0098655_GO:0006855_GO:0098656_GO:0005739_GO:0015866_GO:0005347_GO:0035435_GO:0035435_GO:1901679_GO:0005509_GO:0015867_GO:0070588_GO:0080121_GO:0035435_GO:0015867_GO:0009507_GO:0080121_GO:0070588_GO:0015866_GO:0006855_GO:0015114_GO:0015867_GO:0015085_GO:0035435_GO:0080122_GO:0015114_GO:0005347_GO:0006855_GO:1901679
	Ta1.1_00135	AT5G07330	GO:0003674_GO:0008150
	Ta1.1_00136	AT5G07340	GO:0006457_GO:0006457_GO:0030968_GO:0009507_GO:0051082_GO:0005783_GO:0005774_GO:0005789_GO:0030968_GO:0005509_GO:0030968_GO:0005789_GO:0005789_GO:0005774_GO:0030968_GO:0005783_GO:0005509
	Ta1.1_00137	AT5G07350	GO:0034605_GO:0006401_GO:0005886_GO:0009651_GO:0005829_GO:0009306_GO:0006402_GO:0034605_GO:0000932_GO:0005829_GO:0005886_GO:0010372_GO:0005737_GO:0003723_GO:0005634_GO:0006402_GO:0006402_GO:0009651_GO:0006401_GO:0009651_GO:0005783_GO:0010372_GO:0009651_GO:0006402_GO:0009651_GO:0006402_GO:0006402_GO:0006401_GO:0000932_GO:0006401_GO:0010494_GO:0031047_GO:0003723_GO:0006402_GO:0005635_GO:0006402_GO:…
	Ta1.1_00138	AT5G07360	GO:0016787_GO:0009507_GO:0009507_GO:0009507
	Ta1.1_00139	AT5G07370	GO:0005829_GO:0047326_GO:0009555_GO:0009846_GO:0005634_GO:0000823_GO:0005829_GO:0090406_GO:0009793_GO:0009860_GO:0016301_GO:0051765_GO:0000824_GO:0010183_GO:0010183_GO:0009860_GO:0005829_GO:0005634_GO:0032958_GO:0005737_GO:0000824_GO:0009793_GO:0010183_GO:0010183_GO:0005886_GO:0009793_GO:0000823_GO:0009860_GO:0000823_GO:0009860_GO:0102732_GO:0005634_GO:0009793_GO:0009793_GO:0005634_GO:0005829_GO:…
	Ta1.1_00140	AT5G07380	GO:0003674_GO:0005575_GO:0008150
	Ta1.1_00142	AT5G07390	GO:0005509_GO:0005739_GO:0005886_GO:0031226_GO:0006952_GO:0050664_GO:0031226_GO:0016174_GO:0005634_GO:0005509
	Ta1.1_00143	AT5G07400	GO:0005739_GO:0017005_GO:0006302_GO:0000012_GO:0005634_GO:0006281_GO:0000012_GO:0006302_GO:0003697_GO:0005634_GO:0006281_GO:0008081_GO:0008270_GO:0005739_GO:0006302_GO:0000012_GO:0017005_GO:0005634_GO:0006281_GO:0016818_GO:0003690_GO:0003676_GO:0005634_GO:0005739
	Ta1.1_00144	AT1G69940	GO:0009860_GO:0042545_GO:0045490_GO:0045490_GO:0045490_GO:0009860_GO:0009860_GO:0009860_GO:0009860_GO:0030599_GO:0005783_GO:0005794_GO:0045490_GO:0009860_GO:0045490_GO:0005515_GO:0052689_GO:0042545_GO:0030599_GO:0050829_GO:0090406_GO:0009860_GO:0009860_GO:0090406_GO:0009860_GO:0009505_GO:0009860_GO:0009860_GO:0050829_GO:0009860_GO:0005515_GO:0045490_GO:0009860_GO:0009860_GO:0050829
	Ta1.1_00145	AT5G07420	GO:0045490_GO:0045490_GO:0042545_GO:0045490_GO:0005576_GO:0045490_GO:0045490_GO:0030599_GO:0045490_GO:0042545_GO:0052689
	Ta1.1_00146	AT5G07430	GO:0045490_GO:0045490_GO:0052689_GO:0030599_GO:0045490_GO:0042545_GO:0005576_GO:0045490_GO:0042545_GO:0045490_GO:0045490
	Ta1.1_00147	AT5G07440	GO:0006520_GO:0005774_GO:0005739_GO:0005739_GO:0005739_GO:0005886_GO:0006520_GO:0005739_GO:0005524_GO:0005737_GO:0005774_GO:0005739_GO:0004352_GO:0004353_GO:0005774_GO:0005774_GO:0005524_GO:0005739_GO:0005774_GO:0005524_GO:0006538_GO:0005774_GO:0005507_GO:0006538_GO:0005524_GO:0005739_GO:0005739_GO:0005524_GO:0006538_GO:0005739_GO:0005524_GO:0046686_GO:0005739_GO:0005737_GO:0050897_GO:0005739_GO:…
	Ta1.1_00149	AT5G07460	GO:0034599_GO:0034599_GO:0005886_GO:0080167_GO:0034599_GO:0034599_GO:0005737_GO:0034599_GO:0005829_GO:0034599_GO:0006464_GO:0036456_GO:0008113_GO:0033744_GO:0005886_GO:0008113_GO:0006979_GO:0005829
	Ta1.1_00150	AT5G07470	GO:0005829_GO:0036456_GO:0005829_GO:0005886_GO:0034599_GO:0005886_GO:0008113_GO:0008113_GO:0034599_GO:0009416_GO:0034599_GO:0008113_GO:0005829_GO:0005737_GO:0006979
	Ta1.1_00151	AT5G07475	GO:0005576_GO:0046658_GO:0009055_GO:0031225_GO:0031225_GO:0046658
	Ta1.1_00152	AT5G07480	GO:0005737_GO:0005737_GO:0080167
	Ta1.1_00153	AT5G07490	GO:0008150_GO:0003674
	Ta1.1_00154	AT5G07500	GO:0009793_GO:0005515_GO:0005634_GO:0009793_GO:0005515_GO:0005515_GO:0003700_GO:0009793_GO:0009793_GO:0009793
	Ta1.1_00157	AT5G07550	GO:0005576_GO:0009507_GO:0005576_GO:0008289_GO:0019953_GO:0019915_GO:0016021_GO:0012511_GO:0019953
	Ta1.1_00159	AT5G07580	GO:0003700_GO:0003700_GO:0009873_GO:0009873_GO:0006355_GO:0009873_GO:0006355_GO:0006355_GO:0005622_GO:0006355_GO:0009873_GO:0003700_GO:0005634
	Ta1.1_00162	AT5G07910	GO:0005886_GO:0005886_GO:0005886_GO:0005886_GO:0005886
	Ta1.1_00163	AT5G07890	GO:0009507_GO:0005737_GO:0009507_GO:0005634_GO:0009507_GO:0009507
	Ta1.1_00166	AT5G07850	GO:0005737_GO:0016747
	Ta1.1_00167	AT5G07842
	Ta1.1_00168	AT5G07840	GO:0010313_GO:0008150_GO:0005634_GO:0005737
	Ta1.1_00169	AT5G07830	GO:0005618_GO:0009826_GO:0004566_GO:0005886_GO:0004566_GO:0009505_GO:0004566_GO:0009826_GO:0009505_GO:0005576_GO:0009826
	Ta1.1_00170	AT5G07820	GO:0005886_GO:0005516_GO:0008150
	Ta1.1_00171	AT5G07810	GO:0043596_GO:0048478_GO:0031297_GO:0031297_GO:0006281_GO:0004520_GO:0004520_GO:0006281_GO:0031297_GO:0048478_GO:0005634_GO:0031297_GO:0048478_GO:0043596_GO:0006281_GO:0048478
	Ta1.1_00172	AT5G07800	GO:0004499_GO:0050661_GO:0050660_GO:0050660_GO:0005634
	Ta1.1_00173	AT5G07790	GO:0003674_GO:0005634_GO:0005634_GO:0008150_GO:0005634
	Ta1.1_00176	AT5G07730	GO:0008150_GO:0003674_GO:0005634
	Ta1.1_00178	AT5G07720	GO:0009969_GO:0010411_GO:0033843_GO:0016757_GO:0010411_GO:0005802_GO:0009969_GO:0005794_GO:0005768_GO:0016758_GO:0005515_GO:0009969_GO:0005802_GO:0009969_GO:0010411
	Ta1.1_00179	AT5G07710	GO:0008408_GO:0003676_GO:0005634
	Ta1.1_00182	AT5G07680	GO:0000976_GO:0000976_GO:0006355_GO:0006355_GO:0006355_GO:0005634_GO:0006355_GO:0003700_GO:0006355_GO:0005634_GO:0006355_GO:0006355_GO:0006355
	Ta1.1_00183	AT5G07670	GO:0031146_GO:0031146_GO:0031146_GO:0019005_GO:0031146
	Ta1.1_00184	AT5G07660	GO:0000724_GO:0000724_GO:0007062_GO:0030915_GO:0005634_GO:0000724_GO:0007062_GO:0010165_GO:0007062
	Ta1.1_00185	AT5G07630	GO:0006488_GO:0006488_GO:0006488_GO:0034203_GO:0005789_GO:0006488_GO:0005789_GO:0006488_GO:0006488_GO:0005789_GO:0034203
	Ta1.1_00187	AT5G07620	GO:0004672_GO:0005524_GO:0016310_GO:0005524_GO:0016310_GO:0004672_GO:0006468_GO:0004672_GO:0006468_GO:0006468_GO:0005576
	Ta1.1_00188	AT5G07610	GO:0003674_GO:0005634_GO:0008150
	Ta1.1_00190	AT5G07590	GO:0005737_GO:1990810_GO:0000070_GO:0000070_GO:1902440_GO:1990811_GO:0072686_GO:0003674_GO:0005737_GO:0000070_GO:0072686_GO:0005737_GO:1990810_GO:0005737_GO:1990810_GO:0005815_GO:0080008
	Ta1.1_00192	AT5G07920	GO:0035556_GO:0005509_GO:0005737_GO:0004143_GO:0007205_GO:0003951_GO:0003951_GO:0005737_GO:0005737_GO:0004143
	Ta1.1_00193	AT5G07930	GO:0008150_GO:0005634_GO:1990904_GO:0003723_GO:0005634_GO:0005634
	Ta1.1_00196	AT5G07960	GO:0009507_GO:0008150
	Ta1.1_00198	AT5G07980	GO:0005634_GO:0003674_GO:0008150_GO:0005634_GO:0009506
	Ta1.1_00199	AT5G07990	GO:0009813_GO:0016711_GO:0009411_GO:0016020_GO:0005506_GO:0020037_GO:0016709_GO:0009813_GO:0016711_GO:0009733_GO:0009733_GO:0005576_GO:0009813_GO:0016711_GO:0009813
	Ta1.1_00200	AT5G08000	GO:0009408_GO:0031225_GO:0009408_GO:0005886_GO:0046658_GO:0031225_GO:0009506_GO:0030247_GO:0001872_GO:0046658_GO:0005886
	Ta1.1_00202	AT5G08010	GO:0003674_GO:0008356_GO:0005737
	Ta1.1_00203	AT5G08020	GO:0006268_GO:0006268_GO:0000724_GO:0006268_GO:0005634_GO:0006289_GO:0006281_GO:0010224_GO:0006289_GO:0005662_GO:0007004_GO:0007004_GO:0051321_GO:0051321_GO:0005662_GO:0006268_GO:0007004_GO:0043047_GO:0007004_GO:0006289_GO:0007004_GO:0000724_GO:0007004_GO:0006281_GO:0006281_GO:0000724_GO:0003684
	Ta1.1_00204	AT5G08030	GO:0006629_GO:0005773_GO:0008889_GO:0008889
	Ta1.1_00205	AT5G08040	GO:0005739_GO:0005742_GO:0009536_GO:0005742_GO:0003674_GO:0005739_GO:0005739_GO:0005886_GO:0005742
	Ta1.1_00206	AT5G08050	GO:0009658_GO:0003674_GO:0009535_GO:0090391_GO:0090391_GO:0009535_GO:0009534_GO:0009535_GO:0009534_GO:0009515_GO:0045893_GO:0045893_GO:0009535_GO:0009535_GO:0009535_GO:0009515_GO:0009535_GO:0009535_GO:0009534_GO:0010027_GO:0009507_GO:0009515_GO:0080167_GO:0009535_GO:0009535_GO:0010196_GO:0009535_GO:0009535_GO:0045893_GO:0009535_GO:0009534_GO:0009515_GO:0045893_GO:0009535_GO:0009535_GO:0009507_GO:…
	Ta1.1_00207	AT5G08060	GO:0005739_GO:0005739_GO:0005886_GO:0008150_GO:0003674
	Ta1.1_00208	AT5G08070	GO:0048366_GO:0006355_GO:0005515_GO:0005515_GO:0003700_GO:0005634_GO:0010150_GO:0030154_GO:0003700_GO:0006355_GO:0006355_GO:0009965_GO:0043565_GO:0005515_GO:0005634_GO:0010150_GO:0006355_GO:0005634_GO:0005515_GO:0009965_GO:0048366_GO:0005515_GO:0005515_GO:0045962_GO:0005515
	Ta1.1_00209	AT5G08080	GO:0005484_GO:0006886_GO:0005886_GO:0048278_GO:0048278_GO:0005886_GO:0016021_GO:0016192_GO:0009506_GO:0006906_GO:0006887_GO:0009504_GO:0005802_GO:0005484_GO:0006886_GO:0005634_GO:0005886_GO:0005484_GO:0005886_GO:0031201_GO:0005634_GO:0005886_GO:0006906_GO:0061025_GO:0006886_GO:0009737_GO:0005886_GO:0000149_GO:0012505_GO:0016192_GO:0006906_GO:0005886_GO:0006887_GO:0006886_GO:0005886_GO:0009737_GO:…
	Ta1.1_00210	AT5G08100	GO:0005829_GO:0005829_GO:0016540_GO:0005737_GO:0005737_GO:0016540_GO:0004067_GO:0008798_GO:0005886_GO:0005737_GO:0008798_GO:0004067
	Ta1.1_00211	AT5G08110	GO:0005634_GO:0036297_GO:0036297_GO:0036297_GO:0036297_GO:0003676_GO:0006289_GO:0036297_GO:0006289_GO:0036297_GO:0005634_GO:0006289_GO:0005634_GO:0043138_GO:0005634_GO:0043138
	Ta1.1_00212	AT5G08120	GO:0051607_GO:0051493_GO:0010497_GO:0005737_GO:0003723_GO:0015630_GO:0009414_GO:0002230_GO:0051493_GO:0010497_GO:0008017_GO:0009414_GO:0043622_GO:0005515_GO:0051607_GO:0010497_GO:0002230_GO:0051607_GO:0002230_GO:0010375_GO:0043622_GO:0051224_GO:0005634_GO:0009414_GO:0005515_GO:0010497_GO:0015630
	Ta1.1_00215	AT5G08160	GO:0004674_GO:0005737_GO:0005524_GO:0006468_GO:0004674_GO:0004674_GO:0006468_GO:0006468_GO:0005634_GO:0005829_GO:0005524_GO:0005829
	Ta1.1_00216	AT5G08170	GO:0009793_GO:0006596_GO:0033388_GO:0005634_GO:0009793_GO:0047632_GO:0005634_GO:0009793_GO:0006596_GO:0009446_GO:0009446_GO:0005634_GO:0004668_GO:0005634_GO:0006596_GO:0033388_GO:0033388_GO:0009446_GO:0009793_GO:0047632_GO:0005634_GO:0009793
	Ta1.1_00220	AT5G08200	GO:0003674_GO:0005634
	Ta1.1_00221	AT5G08230	GO:0006357_GO:0005634_GO:0006357_GO:0003712_GO:0006357_GO:0005634_GO:0006357_GO:0005634_GO:0009506_GO:0003690
	Ta1.1_00223	AT5G08240	GO:0008150_GO:0005739_GO:0003674
	Ta1.1_00225	AT5G08260	GO:0004185_GO:0005576_GO:0005773_GO:0004185
	Ta1.1_00226	AT5G08270	GO:0009507_GO:0008150_GO:0003674
	Ta1.1_00227	AT5G08280	GO:0009570_GO:0004418_GO:0006783_GO:0005886_GO:0006782_GO:0006783_GO:0009570_GO:1900865_GO:0015995_GO:0048046_GO:0006782_GO:0015995_GO:0006779_GO:0006779_GO:0009507_GO:0009570_GO:0009941_GO:0006782_GO:0009507_GO:0005515_GO:0042742_GO:0018160_GO:0006779_GO:0009941_GO:0009507_GO:0042742_GO:0009941_GO:0005737_GO:0006783_GO:0015995_GO:0009570_GO:0009570_GO:1900865_GO:0015995_GO:0042742_GO:0009570_GO:…
	Ta1.1_00228	AT5G08290	GO:0046540_GO:0046540_GO:0005682_GO:0000398_GO:0005634_GO:0005737_GO:0005634_GO:0005681_GO:0000398_GO:0005515_GO:0005634
	Ta1.1_00229	AT5G08300	GO:0004776_GO:0005507_GO:0005739_GO:0046686_GO:0005739_GO:0009361_GO:0005739_GO:0005739_GO:0005618_GO:0046872_GO:0006099_GO:0005739_GO:0004775_GO:0006099_GO:0005739_GO:0005739_GO:0005829_GO:0006099_GO:0006099_GO:0005739_GO:0005739_GO:0005886
	Ta1.1_00230	AT5G08305	GO:0009507
	Ta1.1_00231	AT5G08310	GO:0008150_GO:0005739_GO:0005739
	Ta1.1_00232	AT5G08315	GO:0005576
	Ta1.1_00233	AT5G08320	GO:0005634_GO:0003674_GO:0008284_GO:0005634_GO:0005634
	Ta1.1_00234	AT5G08330	GO:0042752_GO:0005515_GO:0003700_GO:0006355_GO:0003700_GO:0005515_GO:0005515_GO:0005515_GO:0042752_GO:0005515_GO:0005515_GO:0003700_GO:0005515_GO:0005515_GO:0005634_GO:0005634_GO:0043433_GO:0043433_GO:0043565_GO:0005515_GO:0005515_GO:0005515_GO:0005515_GO:0042753_GO:0043433_GO:0005515_GO:0005515_GO:0043433_GO:0005515_GO:0005515_GO:0005515_GO:0006355_GO:0005515_GO:0005515_GO:0005515_GO:0006355_GO:…
	Ta1.1_00235	AT5G08335	GO:0005783_GO:0009908_GO:0048367_GO:0006481_GO:0006481_GO:0004671_GO:0004671_GO:0009788_GO:0004671_GO:0004671_GO:0006481_GO:0009788_GO:0009788_GO:0005783_GO:0009788_GO:0048367_GO:0009788_GO:0004671_GO:0004671
	Ta1.1_00236	AT5G08340	GO:0003919_GO:0006747_GO:0006747_GO:0006747_GO:0006747_GO:0006747_GO:0003919_GO:0006747_GO:0009231_GO:0006747_GO:0006747_GO:0006747_GO:0009507_GO:0006747_GO:0009231_GO:0009231_GO:0009507_GO:0003919_GO:0006747_GO:0006747
	Ta1.1_00237	AT5G08350	GO:0005575_GO:0008150_GO:0003674
	Ta1.1_00239	AT5G08360	GO:0008150_GO:0003674_GO:0005634
	Ta1.1_00240	AT5G08370	GO:0009620_GO:0009505_GO:0005975_GO:0009911_GO:0009505_GO:0004557_GO:0009505_GO:0048046_GO:0009911_GO:0009620_GO:0099503_GO:0009965_GO:0009965_GO:0009911_GO:0099503_GO:0052692_GO:0009911_GO:0009911
	Ta1.1_00241	AT5G08380	GO:0005975_GO:0048046_GO:0048046_GO:0009505_GO:0099503_GO:0052692_GO:0005618_GO:0099503_GO:0009505
	Ta1.1_00242	AT5G08391	GO:0003674_GO:0008150
	Ta1.1_00243	AT5G08390	GO:0051013_GO:0005515_GO:0008352_GO:0007019_GO:0051013_GO:0051510_GO:0051510_GO:0051013_GO:0080008_GO:0005634_GO:0008352_GO:0043622_GO:0051013_GO:0080008_GO:0051510_GO:0007019_GO:0043622_GO:0015630_GO:0051510_GO:0051510_GO:0005515_GO:0005515
	Ta1.1_00244	AT5G08400	GO:0003674_GO:0008150
	Ta1.1_00245	AT5G08410	GO:0009507_GO:0009507_GO:0009507_GO:0009507_GO:0015979
	Ta1.1_00246	AT5G08415	GO:0009107_GO:0102553_GO:0016992_GO:0102552_GO:0009107_GO:0005739_GO:0009507_GO:0009107_GO:0009107_GO:0009107_GO:0009107_GO:0009107_GO:0009107
	Ta1.1_00247	AT5G08420	GO:0032040_GO:0005730_GO:0005634
	Ta1.1_00248	AT5G08430	GO:0005634_GO:0005634_GO:0003677
	Ta1.1_00249	AT5G08440	GO:0005886_GO:0005886_GO:0008150_GO:0003674
	Ta1.1_00252	AT5G08450	GO:0009908_GO:0009737_GO:0005634_GO:0005634_GO:0005634_GO:0005515_GO:0005634_GO:0009845_GO:0080186_GO:0016575_GO:0016575_GO:0009737_GO:1902074_GO:0016575_GO:0005515
	Ta1.1_00253	AT5G08460	GO:0016788_GO:0005576
	Ta1.1_00254	AT5G08470	GO:0016887_GO:0005778_GO:0016558_GO:0006635_GO:0016887_GO:0005778_GO:0006635_GO:0016558_GO:0005886_GO:0006635_GO:0006635_GO:0005886_GO:0016558_GO:0016887_GO:0016558_GO:0005777_GO:0005737_GO:0005886_GO:0005778_GO:0005515_GO:0016558_GO:0016558_GO:0005778_GO:0005829
	Ta1.1_00255	AT5G08480	GO:0005515_GO:0005515_GO:0005634_GO:0008150_GO:0005515_GO:0005634_GO:0005634
	Ta1.1_00256	AT5G08490	GO:0009451_GO:0009414_GO:0005739_GO:0005739_GO:0005739_GO:0005739_GO:0005739_GO:0080156_GO:0009451_GO:0009737_GO:0005739_GO:0009414_GO:0003723_GO:0005739_GO:0005739_GO:0009737_GO:0080156_GO:0043231_GO:0005739_GO:0005739_GO:0005739_GO:0009414
	Ta1.1_00257	AT5G08500	GO:0016020_GO:0012505_GO:0008150
	Ta1.1_00258	AT5G08510	GO:0005739
	Ta1.1_00259	AT5G08520	GO:1901371_GO:0010116_GO:0000976_GO:0045893_GO:0005515_GO:0006355_GO:0003700_GO:0009739_GO:0000976_GO:0006355_GO:0009739_GO:0009787_GO:0045893_GO:0009414_GO:0010116_GO:0009787_GO:0005634_GO:0000976_GO:0009739_GO:1901371_GO:0045893_GO:0009651_GO:1901001_GO:0009787_GO:1901001_GO:0006355_GO:0010116_GO:0009751_GO:0010116_GO:0000976_GO:0000976_GO:0045893_GO:0000976_GO:0009751_GO:0009787_GO:0006355_GO:…
	Ta1.1_00260	AT5G08530	GO:0005747_GO:0010181_GO:0005747_GO:0005747_GO:0005739_GO:0005747_GO:0008137_GO:0005739_GO:0005747_GO:0006120_GO:0005747_GO:0051287_GO:0005747_GO:0005886_GO:0006120_GO:0010181_GO:0005739_GO:0005747_GO:0006120_GO:0005747_GO:0005739
	Ta1.1_00262	AT5G08540	GO:0009535_GO:0009941_GO:0009941_GO:0009535_GO:0009941_GO:0009941_GO:0009535_GO:0009535_GO:0009507_GO:0009535_GO:0009536_GO:0009941_GO:0009535_GO:0009941_GO:0009535_GO:0009941_GO:0009535_GO:0009535_GO:0009941_GO:0009535_GO:0009507_GO:0009941_GO:0009941_GO:0009941_GO:0009535_GO:0009535_GO:0009535_GO:0009535_GO:0009535_GO:0005886_GO:0009941_GO:0009941_GO:0009941_GO:0009941
	Ta1.1_00263	AT5G08550	GO:0042023_GO:0045892_GO:0045892_GO:0005634_GO:0042023_GO:0005634_GO:0045892_GO:0030371_GO:0042023_GO:0003677_GO:0000398_GO:0005634_GO:0045892_GO:0000398_GO:0042023
	Ta1.1_00267	AT5G08565	GO:0034243_GO:0032786_GO:0006397_GO:0000993_GO:0006397_GO:0032044_GO:0006325_GO:0032786_GO:0032786_GO:0005634_GO:0005634_GO:0034243_GO:0008270_GO:0034243_GO:0032786_GO:0034243_GO:0032044
	Ta1.1_00266	AT5G08570	GO:0005737_GO:0006096_GO:0006096_GO:0004743_GO:0005737_GO:0000287_GO:0006096_GO:0006096_GO:0006096_GO:0005886_GO:0006096_GO:0006096_GO:0006096_GO:0005737_GO:0005737_GO:0005829_GO:0006096_GO:0006096_GO:0006096_GO:0030955_GO:0006096
	Ta1.1_00268	AT5G08580	GO:0005509_GO:0005783_GO:0005794_GO:0005783_GO:0005886
	Ta1.1_00269	AT5G08590	GO:0106310_GO:0004674_GO:0006468_GO:0006468_GO:0004674_GO:0004672_GO:0005634_GO:0004672_GO:0005524_GO:0004672_GO:0004672_GO:0005515_GO:0005737_GO:0006468_GO:0106311_GO:0006468_GO:0006468_GO:0004672_GO:0005515_GO:0004674_GO:0035556_GO:0106311_GO:0106310_GO:0009651_GO:0005515_GO:0009651_GO:0006468_GO:0006468_GO:0005634_GO:0005886_GO:0006468_GO:0004672_GO:0016301_GO:0006970_GO:0006970_GO:0005524_GO:…
	Ta1.1_00270	AT5G08610	GO:0009507_GO:0009507_GO:0005739_GO:0003724_GO:0003729_GO:0003724
	Ta1.1_00271	AT5G08630	GO:0005634_GO:0005515_GO:0005634_GO:0008150_GO:0005634
	Ta1.1_00273	AT5G08650	GO:0009507_GO:0003729_GO:0009507_GO:0009507_GO:0005886
	Ta1.1_00274	AT5G08660	GO:0005886_GO:0005886_GO:0005739_GO:0045927
	Ta1.1_00277	AT5G08680	GO:0046686_GO:0042776_GO:0045261_GO:0045261_GO:0005507_GO:0005739_GO:0042776_GO:0000275_GO:0042776_GO:0005753_GO:0005886_GO:0042776_GO:0005739_GO:0000275_GO:0005753_GO:0046933_GO:0005739_GO:0005753_GO:0005739_GO:0000275_GO:0046961_GO:0005753_GO:0005739_GO:0046933_GO:0000275_GO:0005753_GO:0005753_GO:0016887_GO:0042776_GO:0042776
	Ta1.1_00278	AT5G08710	GO:0008150_GO:0009507
	Ta1.1_00279	AT5G08720	GO:0042644_GO:0042644_GO:0003677_GO:0009791_GO:0042644_GO:0009507_GO:0009507_GO:0010239_GO:0005737_GO:0005634_GO:0010468_GO:0031426_GO:0005739_GO:0005515_GO:0031426_GO:0010239_GO:0048027_GO:0048507
	Ta1.1_00280	AT5G08730	GO:0032436_GO:0000209_GO:0061630_GO:0006511_GO:0005737_GO:0061630_GO:0006511_GO:0006511_GO:0000151_GO:0032436_GO:0032436_GO:0006511_GO:0032436_GO:0005737_GO:0031624
	Ta1.1_00281	AT5G08740	GO:0005618_GO:0003955_GO:0031304_GO:0009534_GO:0009534_GO:0010287_GO:0009534_GO:0042372_GO:0005886_GO:0010287_GO:0010287_GO:0005739_GO:0010287_GO:0042372_GO:0031304_GO:0042372_GO:0031304_GO:0009507_GO:0010287_GO:0009534_GO:0010287
	Ta1.1_00282	AT5G08750	GO:0005634_GO:0005634_GO:0005634_GO:0008270_GO:0005634_GO:0005634_GO:0005634_GO:0005634_GO:0005634_GO:0005634_GO:0005634
	Ta1.1_00283	AT5G08770	GO:0005739_GO:0003674_GO:0008150
	Ta1.1_00284	AT5G08780	GO:0006334_GO:0031936_GO:0031492_GO:0045910_GO:0045910_GO:0031492_GO:0003690_GO:0016584_GO:0031936_GO:0031936_GO:0031936_GO:0031936_GO:0005730_GO:0031492_GO:0045910_GO:0006334_GO:0030261_GO:0016584_GO:0031936_GO:0000786_GO:0045910_GO:0005634
	Ta1.1_00285	AT5G08790	GO:0045892_GO:0045892_GO:0005515_GO:0009793_GO:0010150_GO:0005634_GO:0005634_GO:0045892_GO:0010099_GO:0003700_GO:0045893_GO:0009620_GO:0009416_GO:0008361_GO:0009793_GO:0045892_GO:0005515_GO:0009611_GO:0005515_GO:0009793_GO:0010150_GO:0009751_GO:0009753_GO:0005515_GO:0009793_GO:0043565_GO:0009744_GO:0009611_GO:0045893_GO:0010099_GO:0010099_GO:0009793_GO:0009753_GO:0009620_GO:0045893_GO:0043424_GO:…
	Ta1.1_00286	AT5G09220	GO:0015800_GO:0015171_GO:0005886_GO:0005886_GO:0003333_GO:0015171_GO:0006865_GO:0003333_GO:0015804_GO:0110126_GO:0005886_GO:0005887_GO:0005887
	Ta1.1_00287	AT5G09225	GO:0005739_GO:0003674_GO:0008150
	Ta1.1_00288	AT5G09230	GO:0070403_GO:0042742_GO:0005737_GO:0009873_GO:0019213_GO:0005515_GO:0009873_GO:0005515_GO:0005737_GO:0009873_GO:0043970_GO:0031348_GO:0043970_GO:0009873_GO:0070403_GO:0005737_GO:0005737_GO:0042742_GO:0005737_GO:0043970_GO:0005759_GO:0005759_GO:0005737_GO:0005759_GO:0005759_GO:0005634_GO:0042742_GO:0005737
	Ta1.1_00289	AT5G09250	GO:0005634_GO:0006355_GO:0060261_GO:0060261_GO:0005515_GO:0005515_GO:0005634_GO:0005515_GO:0006355_GO:0005634_GO:0005634_GO:0060261_GO:0060261_GO:0006355_GO:0005515_GO:0003713_GO:0005634_GO:0005634_GO:0005667_GO:0005515_GO:0005515_GO:0003713_GO:0006355
	Ta1.1_00290	AT5G09260	GO:0005515_GO:0005515_GO:0005515_GO:0005515_GO:0005515_GO:0000815_GO:0005737_GO:0005886_GO:0005515_GO:0006900_GO:0016192_GO:0070676_GO:0005829_GO:0000815_GO:0005515_GO:0000815_GO:0070676_GO:0005770_GO:0032511_GO:0016192_GO:0070676_GO:0000815_GO:0032511_GO:0005886_GO:0006900_GO:0005515_GO:0005771_GO:0005515_GO:0006900_GO:0005886
	Ta1.1_00291	AT5G09270	GO:0005634_GO:0009536_GO:0003674_GO:0005634_GO:0008150
	Ta1.1_00292	AT5G09280	GO:0030570_GO:0045490_GO:0005576_GO:0016829_GO:0045490_GO:0045490
	Ta1.1_00296	AT5G09310	GO:0005634_GO:0070765_GO:0005798_GO:0070765_GO:0003674_GO:0005798
	Ta1.1_00298	AT5G09330	GO:0005634_GO:0006355_GO:0006355_GO:0000976_GO:0006355_GO:0006355_GO:0006355_GO:0005634_GO:0005634_GO:0005634_GO:0000976_GO:0006355_GO:0003700_GO:0000976_GO:0000976_GO:0006355_GO:0006355_GO:0005634
	Ta1.1_00300	AT5G09350	GO:0009860_GO:0005737_GO:0009860_GO:0009860_GO:0005634_GO:0052742_GO:0046854_GO:0009860_GO:0016020_GO:0006661_GO:0004430_GO:0004430_GO:0009860_GO:0048768_GO:0030659_GO:0004430_GO:0052742_GO:0004430_GO:0030659_GO:0048768_GO:0046854_GO:0006661_GO:0009860_GO:0009860_GO:0048015_GO:0006661_GO:0048768_GO:0006661_GO:0048768_GO:0030659_GO:0048768_GO:0046854_GO:0048768
	Ta1.1_00302	AT5G09370	GO:0008289_GO:0031225_GO:0006869_GO:0005886_GO:0031225_GO:0005886
	Ta1.1_00304	AT5G09380	GO:0005634_GO:0005634_GO:0006383_GO:0006383_GO:0005634_GO:0005666_GO:0005666_GO:0006383_GO:0006383_GO:0003677
	Ta1.1_00305	AT5G09390	GO:0005737_GO:0005682_GO:0005682_GO:0005737_GO:0003674
	Ta1.1_00306	AT5G09400	GO:0071805_GO:0071805_GO:0004016_GO:0005774_GO:0071805_GO:0005774_GO:0006813_GO:0015079_GO:0004016_GO:0005634_GO:0015079_GO:0015079_GO:0006813_GO:0005774_GO:0005886_GO:0016020_GO:0000325_GO:0005774_GO:0071805_GO:0005773_GO:0005774_GO:0005774_GO:0000325_GO:0016020
	Ta1.1_00307	AT5G09410	GO:0003712_GO:0006357_GO:0006355_GO:0050826_GO:0009409_GO:0006355_GO:0045893_GO:0005516_GO:0045893_GO:0045893_GO:0045893_GO:0009409_GO:0005516_GO:0006355_GO:0006357_GO:0005516_GO:0009414_GO:0050826_GO:0045893_GO:0009733_GO:0006357_GO:0045893_GO:0050826_GO:0006355_GO:0009414_GO:0050826_GO:0050826_GO:0009414_GO:0003677_GO:0003690_GO:0009733_GO:0045893_GO:0005737_GO:0005634_GO:0045893_GO:0050826_GO:…
	Ta1.1_00308	AT5G09420	GO:0030150_GO:0030150_GO:0005739_GO:0006626_GO:0005739_GO:0005515_GO:0030150_GO:0005515_GO:0005515_GO:0005515_GO:0006626_GO:0006626
	Ta1.1_00309	AT5G09430	GO:0005737
	Ta1.1_00312	AT5G09450	GO:0005739_GO:0008150_GO:0005739_GO:0003674
	Ta1.1_00313	AT5G09460	GO:0006355_GO:0006355_GO:0006355_GO:0006355_GO:0005515_GO:0006355_GO:0006355_GO:0003700_GO:0006355_GO:0005634_GO:0005515_GO:0003700_GO:0006355_GO:0005515_GO:0046983
	Ta1.1_00314	AT5G09470	GO:0015131_GO:0008272_GO:0015141_GO:0071423_GO:0015297_GO:0017077_GO:0071422_GO:0015117_GO:0005739_GO:0071423_GO:0035435_GO:0015729_GO:0071422_GO:0015116_GO:0006839_GO:0035435_GO:0015140_GO:0015709_GO:0005310
	Ta1.1_00316	AT5G09540	GO:0005737
	Ta1.1_00317	AT5G09550	GO:0016192_GO:0005737_GO:0015031_GO:0005737_GO:0048046_GO:0007264_GO:0005093_GO:0016192
	Ta1.1_00320	AT5G09580	GO:0005739_GO:0008150_GO:0003674
	Ta1.1_00321	AT5G09590	GO:0034620_GO:0005739_GO:0016887_GO:0005739_GO:0009408_GO:0009615_GO:0051085_GO:0005524_GO:0005524_GO:0051082_GO:0031072_GO:0005774_GO:0051787_GO:0005739_GO:0005774_GO:0006457_GO:0046686_GO:0034620_GO:0009615_GO:0005739_GO:0005739_GO:0005829_GO:0005774_GO:0005739_GO:0005524_GO:0005774_GO:0042026_GO:0005524_GO:0044183_GO:0005886_GO:0005618_GO:0005737_GO:0009408_GO:0005739_GO:0034620_GO:0005759_GO:…
	Ta1.1_00323	AT5G09610	GO:0005737_GO:0010608_GO:0003729_GO:0005737
	Ta1.1_00324	AT5G09620	GO:0003674_GO:0005634_GO:0008150_GO:0005634_GO:0005886
	Ta1.1_00325	AT5G09630	GO:0005634_GO:0043161_GO:0043161_GO:0004842_GO:0005737_GO:0043161_GO:0034657_GO:0005634_GO:0004842_GO:0043161
	Ta1.1_00326	AT5G09640	GO:0019748_GO:0004185_GO:0047202_GO:0016752_GO:0016747_GO:0004185_GO:0006508_GO:0019748_GO:0005576
	Ta1.1_00329	AT5G09670	GO:0005576_GO:0003674_GO:0005576_GO:0008150
	Ta1.1_00331	AT5G09680	GO:0005829_GO:0005634_GO:0005634_GO:0010311_GO:0010311_GO:0010311_GO:0005829_GO:0020037
	Ta1.1_00333	AT5G09730	GO:0005576_GO:0045493_GO:0031222_GO:0031222_GO:0031222_GO:0046556_GO:0045493_GO:0046556_GO:0045493_GO:0031222_GO:0045493_GO:0031222_GO:0031222_GO:0009505_GO:0009044
	Ta1.1_00334	AT5G09740	GO:0004402_GO:0045944_GO:0006281_GO:0004402_GO:0045944_GO:0006281_GO:0045892_GO:0045944_GO:0016573_GO:0004402_GO:0005634_GO:0045892_GO:0005634_GO:0004402_GO:0004402_GO:0042393_GO:0006281_GO:0010224_GO:0045944_GO:0016573_GO:0016573_GO:0004402_GO:0005634_GO:0003712_GO:0005515_GO:0045892_GO:0045892
	Ta1.1_00335	AT5G09750	GO:0005515_GO:0005634_GO:0005515_GO:0010500_GO:0048462_GO:0005515_GO:0005515_GO:0006355_GO:0010500_GO:0048462_GO:0048462_GO:0046983_GO:0005515_GO:0006355_GO:0048467_GO:0048462_GO:0003700_GO:0010500_GO:0003700_GO:0048462_GO:0006355_GO:0006355_GO:0005515_GO:0048467_GO:0005515_GO:0005515_GO:0048467
	Ta1.1_00336	AT5G09760	GO:0046910_GO:0042545_GO:0045490_GO:0045490_GO:0009507_GO:0045490_GO:0030599_GO:0042545
	Ta1.1_00338	AT5G09790	GO:0009294_GO:0005515_GO:0045944_GO:0046976_GO:0045944_GO:0006275_GO:0009555_GO:0045892_GO:0051726_GO:0003712_GO:0070734_GO:0006275_GO:0070734_GO:0005634_GO:0045944_GO:0006275_GO:0046976_GO:0051726_GO:0005515_GO:0005634_GO:0045892_GO:0009507_GO:0045892_GO:0042393_GO:0005634_GO:0070734_GO:0070734_GO:0045944_GO:0045892
	Ta1.1_00339	AT5G09805	GO:0010227_GO:0048046_GO:0010227_GO:0005739_GO:0010227_GO:0010227_GO:0010227
	Ta1.1_00341	AT5G09820	GO:0009507_GO:0010236_GO:0009507_GO:0005515_GO:0009570_GO:0009507_GO:0009507_GO:0010236_GO:0010236_GO:0008150_GO:0009570_GO:0009507_GO:0009507
	Ta1.1_00342	AT5G09830	GO:0005634_GO:0005829_GO:0005829_GO:0005886_GO:0005737_GO:0006979_GO:0005515_GO:0005634_GO:0005515_GO:0010039_GO:0006879_GO:0051536_GO:0005829_GO:0005515
	Ta1.1_00343	AT5G09840	GO:0005777_GO:0009507_GO:0010468_GO:0005739
	Ta1.1_00344	AT5G09850	GO:0005634_GO:0005634_GO:0005634_GO:0005634_GO:0005829_GO:0005634
	Ta1.1_00345	AT5G09860	GO:0032784_GO:0009873_GO:0050832_GO:0009873_GO:0009873_GO:0006406_GO:0050832_GO:0006406_GO:0010267_GO:0005634_GO:0031047_GO:0006406_GO:0010267_GO:0000445_GO:0005634_GO:0006406_GO:0006406_GO:0031047_GO:0005622_GO:0000347_GO:0010267_GO:0005634_GO:0006406_GO:0032784_GO:0032784_GO:0009873_GO:0032784_GO:0050832_GO:0005634
	Ta1.1_00346	AT5G09870	GO:0030244_GO:0016760_GO:0005886_GO:0016759_GO:0005802_GO:0005886_GO:0030244_GO:0010192_GO:0010192_GO:0016757_GO:0030244_GO:0010192_GO:0010192_GO:0005886_GO:0010192_GO:0030244_GO:0030244_GO:0009832_GO:0010192_GO:0030244_GO:0030244_GO:0009833_GO:0009833_GO:0030244_GO:0005886_GO:0010192_GO:0010192_GO:0005802_GO:0005886_GO:0016759_GO:0010192_GO:0010583
	Ta1.1_00347	AT5G09880	GO:0006397_GO:0005634_GO:0006397_GO:0005634
	Ta1.1_00350	AT5G09910	GO:0003924_GO:0006886_GO:0005634_GO:0012505_GO:0005525_GO:0005634_GO:0003924_GO:0005525_GO:0005634_GO:0005634_GO:0005634_GO:0006886
	Ta1.1_00351	AT5G09920	GO:0006366_GO:0000166_GO:0045948_GO:0031990_GO:0031990_GO:0003727_GO:0005665_GO:0031990_GO:0000288_GO:0045948_GO:0034402_GO:0006367_GO:0005665_GO:0034402_GO:0045948_GO:0003899_GO:0034402_GO:0005665_GO:0005665_GO:0034402_GO:0005665_GO:0006367_GO:0005634_GO:0006367_GO:0000288_GO:0045948_GO:0003899_GO:0006366_GO:0005665_GO:0000288_GO:0045948_GO:0006366_GO:0031369_GO:0000288_GO:0000932_GO:0005665_GO:…
	Ta1.1_00352	AT5G09960	GO:0005886_GO:0005634_GO:0005634_GO:0005886_GO:0005634_GO:0008150_GO:0003674
	Ta1.1_00353	AT5G09970	GO:0020037_GO:0005506_GO:0016705_GO:0010075_GO:0010075
	Ta1.1_00354	AT5G09990	GO:0003674_GO:0045087_GO:0005739_GO:0045087_GO:0045087
	Ta1.1_00355	AT5G09995	GO:0003674_GO:0008150_GO:0009507_GO:0009507_GO:0009507
	Ta1.1_00356	AT5G10000	GO:0022900_GO:0009507_GO:0009536_GO:0009055
	Ta1.1_00357	AT5G10020	GO:0005886_GO:0005515_GO:0005515_GO:0005886_GO:0004672_GO:0005829_GO:0006468_GO:0005886_GO:0005886_GO:0004672_GO:0004672_GO:0005886_GO:0006468_GO:0005886_GO:0005515_GO:0006468_GO:0005886
	Ta1.1_00358	AT5G10030	GO:0006355_GO:0000976_GO:0005634_GO:0005515_GO:0005634_GO:0006355_GO:0005515_GO:0006351_GO:0042742_GO:0005515_GO:0006355_GO:0000976_GO:0006351_GO:0042742_GO:0006351_GO:0000976_GO:0000976_GO:0003700_GO:0005634_GO:0005634_GO:0009409_GO:0009409_GO:0005634_GO:0003677_GO:0005634_GO:0005515_GO:0043565_GO:0005515_GO:0003700_GO:0006355_GO:0042742_GO:0006351_GO:0003700
	Ta1.1_00363	AT5G10050	GO:0005783_GO:0016491
	Ta1.1_00364	AT5G10060	GO:0016591_GO:0031124_GO:0005576_GO:0000993_GO:0016591_GO:0031124
	Ta1.1_00365	AT5G10070	GO:0030490_GO:0030490_GO:0030490_GO:0005829_GO:0005634_GO:0005634_GO:0005634
	Ta1.1_00366	AT5G10080	GO:0046658_GO:0031225_GO:0046658_GO:0031225
	Ta1.1_00367	AT5G10090	GO:0005737_GO:0005634
	Ta1.1_00368	AT5G10100	GO:0004805_GO:0005992_GO:0005992_GO:0009507_GO:0005992_GO:0005992_GO:0005992_GO:0005992_GO:0005992_GO:0005992_GO:0005737_GO:0009507_GO:0004805_GO:0005737
	Ta1.1_00369	AT5G10110	GO:0005634_GO:0008150
	Ta1.1_00370	AT5G10120	GO:0003677_GO:0006355_GO:0003700_GO:0080167_GO:0003700_GO:0006355_GO:0006355_GO:0005634_GO:0006355
	Ta1.1_00371	AT5G10130	GO:0005576_GO:0005615_GO:0003674_GO:0008150
	Ta1.1_00373	AT5G10150	GO:1905392_GO:0005634_GO:0031234_GO:0090708_GO:0051302_GO:0031234_GO:0005515_GO:0051258_GO:0009925_GO:0042803_GO:0005634_GO:2000067_GO:0005739_GO:2000067_GO:0009925_GO:0051258_GO:0090708_GO:0031234_GO:0005634_GO:1905392
	Ta1.1_00374	AT5G10160	GO:0009507_GO:0009534_GO:0009534_GO:0009507_GO:0006633_GO:0009534_GO:0009941_GO:0006633_GO:0047451_GO:0004317_GO:0005618_GO:0009534_GO:0006633_GO:0008693_GO:0006633_GO:0008659_GO:0009941_GO:0009941_GO:0004317_GO:0005886
	Ta1.1_00375	AT5G10170	GO:0006021_GO:0006021_GO:0005737_GO:0006021_GO:0009793_GO:0004512_GO:0006021_GO:0006021_GO:0006021_GO:0009793_GO:0009793_GO:0006021_GO:0009793_GO:0005737_GO:0006021_GO:0005737_GO:0009793_GO:0004512
	Ta1.1_00376	AT5G10180	GO:0005887_GO:0008272_GO:0009507_GO:1902358_GO:0015301_GO:0015116_GO:0008271_GO:0015116_GO:0005887_GO:0015116_GO:1902358
	Ta1.1_00377	AT5G10190	GO:0022857_GO:0009507_GO:0005739_GO:0005739_GO:0055085_GO:0055085_GO:0022857
	Ta1.1_00378	AT5G10200	GO:0005886_GO:0005634_GO:0060918_GO:0005886_GO:0005634_GO:0005634_GO:0005634_GO:0009641
	Ta1.1_00379	AT5G10210	GO:0005634_GO:0008150_GO:0003674
	Ta1.1_00381	AT5G10220	GO:0009414_GO:0009408_GO:0005829_GO:0009408_GO:0005509_GO:0009651_GO:0005509_GO:0009639_GO:0005737_GO:0009414_GO:0009651_GO:0009409_GO:0009507_GO:0009409_GO:0009414
	Ta1.1_00385	AT5G10250	GO:0010588_GO:0016567_GO:0010588_GO:0080022_GO:0048367_GO:0048367_GO:0010588_GO:0010588_GO:0010087_GO:0010588_GO:0010305_GO:0080022
	Ta1.1_00386	AT5G10260	GO:0006891_GO:0006890_GO:0006886_GO:0006886_GO:0006890_GO:0042147_GO:0042147_GO:0005886_GO:0003924_GO:0012505_GO:0006891_GO:0005794
	Ta1.1_00387	AT5G10270	GO:0005515_GO:0048366_GO:0070816_GO:0008353_GO:0006468_GO:0070816_GO:0000307_GO:0009615_GO:0032968_GO:0009615_GO:0070816_GO:0008353_GO:0006468_GO:0016301_GO:0005634_GO:0032968_GO:0006468_GO:0048366_GO:0032968_GO:0070816_GO:0005515_GO:0005515_GO:0004693_GO:0032968_GO:0070816_GO:0004693_GO:0005634_GO:0005829_GO:0008353_GO:0004693
	Ta1.1_00388	AT5G10280	GO:0005515_GO:0045723_GO:0003700_GO:0003700_GO:0045723_GO:0000976_GO:0000987_GO:0045723_GO:0003700_GO:0010345_GO:0000976_GO:0045723_GO:0005634_GO:0000987_GO:0045723_GO:0045723_GO:0045723_GO:0000976_GO:0010345_GO:0000976_GO:0000976_GO:0045723_GO:0010345_GO:0010345_GO:0000976
	Ta1.1_00390	AT5G10300	GO:0009694_GO:0009696_GO:0009507_GO:0080031_GO:0005515_GO:0016139_GO:0009694_GO:0009507_GO:0080032_GO:0009696_GO:0046593_GO:0016139_GO:0009611_GO:0080030
	Ta1.1_00391	AT5G10310	GO:0005576_GO:0010052_GO:0010052_GO:0003674_GO:0010052_GO:0005576_GO:0010374_GO:0010052_GO:0010052_GO:0010052_GO:0010052_GO:0010052_GO:0010374
	Ta1.1_00392	AT5G10320	GO:0005634_GO:0003674
	Ta1.1_00393	AT5G10350	GO:0005515_GO:0008150_GO:0005634_GO:0005737_GO:0005515_GO:0005774_GO:0016607_GO:0005515_GO:0005774_GO:0043621_GO:0016607_GO:0005774_GO:0005515_GO:0008143_GO:0005774_GO:0005634
	Ta1.1_00395	AT5G10360	GO:0005634_GO:0003729_GO:0009506_GO:0022626_GO:0009793_GO:0009793_GO:0009793_GO:0022627_GO:0009793_GO:0005829_GO:0005886_GO:0003735_GO:0003729_GO:0005634_GO:0022626_GO:0022627_GO:0005886_GO:0006412_GO:0009793
	Ta1.1_00396	AT5G10370	GO:0003723_GO:0003724_GO:0005634_GO:0005622_GO:0003724
	Ta1.1_00397	AT5G10380	GO:0002238_GO:0002238_GO:0009617_GO:0016567_GO:0012501_GO:0005886_GO:0004842_GO:0004842_GO:0016567_GO:0051865_GO:0005739_GO:0002238_GO:0043068_GO:0010200_GO:0009617_GO:0043068
	Ta1.1_00399	AT5G10410	GO:0006900_GO:0072583_GO:0030136_GO:0030136_GO:0032050_GO:0006900_GO:0005905_GO:0000149_GO:0072583_GO:0005905_GO:0005546_GO:0005546_GO:0006900_GO:0005545
	Ta1.1_00402	AT5G10440	GO:0005515_GO:0005737_GO:0000079_GO:0000079_GO:0005515_GO:0005737_GO:0005515_GO:0005634_GO:0005515_GO:0005515_GO:0010440_GO:0000079_GO:0016538_GO:0000079_GO:0010440_GO:0005634_GO:0005515_GO:0010440_GO:0000307_GO:0000079_GO:0005515_GO:0005515_GO:0000079_GO:0005634_GO:0044772_GO:0005634_GO:0044772
	Ta1.1_00403	AT5G10450	GO:0005737_GO:0005634_GO:0042742_GO:0005515_GO:0005515_GO:0045732_GO:0005634_GO:0042742_GO:0005515_GO:0005634_GO:0005515_GO:0045732_GO:0042742_GO:0045309_GO:0005829_GO:0005515_GO:0005515_GO:0005886_GO:0009409_GO:0005515_GO:0005515_GO:0045732_GO:0005737_GO:0005886_GO:0005886_GO:0005886_GO:0005886_GO:0005737_GO:0046686_GO:0005829_GO:0005737_GO:0046686_GO:0005618_GO:0016310_GO:0005829_GO:0009742_GO:…
	Ta1.1_00407	AT5G10470	GO:0009941_GO:0008017_GO:0007018_GO:0005886_GO:0000911_GO:0009903_GO:0009524_GO:0005634_GO:0005515_GO:0005886_GO:0009941_GO:0005515_GO:0003777_GO:0005515_GO:0005829_GO:0009904_GO:0009903_GO:0000911_GO:0000913_GO:0009941_GO:0009504_GO:0009903_GO:0005886_GO:0005886_GO:0005829_GO:0005829_GO:0009904_GO:0005622_GO:0005515_GO:0009903_GO:0009904_GO:0031022_GO:0000913_GO:0005886_GO:0005515_GO:0000913_GO:…
	Ta1.1_00408	AT5G10480	GO:0042761_GO:0005634_GO:0009923_GO:0005515_GO:0102345_GO:0042761_GO:0030497_GO:0051302_GO:0050732_GO:0042761_GO:0048640_GO:0030176_GO:0042761_GO:0030154_GO:0004725_GO:0042761_GO:0102344_GO:0042761_GO:0030497_GO:0102343_GO:0050732_GO:0004725_GO:0050732_GO:0030148_GO:0030176_GO:0080023_GO:0030497_GO:0030148_GO:0030497_GO:0016021_GO:0009923_GO:0005739_GO:0042761_GO:0030148_GO:0005739_GO:0042761_GO:…
	Ta1.1_00409	AT5G10490	GO:0009507_GO:0005216_GO:0005886_GO:0010020_GO:0055085_GO:0009657_GO:0005886_GO:0009526_GO:0009526_GO:0009507_GO:0005886_GO:0055085
	Ta1.1_00410	AT5G10500	GO:0003779
	Ta1.1_00411	AT5G10510	GO:0060774_GO:0060774_GO:0060772_GO:0000976_GO:0006355_GO:0060774_GO:0003677_GO:0005634_GO:0000976_GO:0005634_GO:0000976_GO:0003700_GO:0006355_GO:0003700_GO:0005634_GO:0005634_GO:0060774_GO:0000976_GO:0010080_GO:0000976_GO:0010080_GO:0006355_GO:1990110_GO:0010492_GO:0010080_GO:0035265_GO:0000976_GO:0060771_GO:0048364_GO:0006355_GO:0000976_GO:0005634_GO:0010311_GO:0009908_GO:0006355_GO:0010311_GO:…
	Ta1.1_00413	AT5G10540	GO:0004222_GO:0004222_GO:0005829_GO:0005829_GO:0048046_GO:0005886_GO:0005829_GO:0009507_GO:0009507_GO:0046686_GO:0006508_GO:0006518_GO:0006518
	Ta1.1_00415	AT5G10550	GO:0005634_GO:0009294
	Ta1.1_00416	AT5G10560	GO:0005773_GO:0031222_GO:0045493_GO:0045493_GO:0046556_GO:0009044_GO:0009505_GO:0005774_GO:0009044_GO:0031222_GO:0005774_GO:0045493_GO:0005773_GO:0045493_GO:0005829_GO:0031222
	Ta1.1_00420	AT5G10570	GO:0046983_GO:0006355_GO:0006355_GO:0006355_GO:0005634_GO:0006355_GO:0006355_GO:0003700_GO:0003700_GO:0006355_GO:0003700_GO:0006355_GO:0006355_GO:0006355_GO:0006355_GO:0005634_GO:0043565_GO:0006355_GO:0006355
	Ta1.1_00422	AT5G10610	GO:0098542_GO:0020037_GO:0009507_GO:0005783_GO:0098542_GO:0016705_GO:0005506_GO:0098542
	Ta1.1_00423	AT5G10620	GO:0006364_GO:0009507_GO:0009507_GO:0006364_GO:0006364
	Ta1.1_00424	AT5G10625	GO:0005634_GO:0009909_GO:0010228_GO:0010228_GO:0009909_GO:0009909_GO:0010228_GO:0010228_GO:0009909_GO:0009909
	Ta1.1_00425	AT5G10630	GO:0070481_GO:0005515_GO:0070481_GO:0003924_GO:0005737_GO:0070481_GO:0005737_GO:0005737_GO:0005737_GO:0005737_GO:0070481
	Ta1.1_00426	AT5G10650	GO:0061630_GO:0005515_GO:0005634_GO:0051865_GO:0061630_GO:0061630_GO:0097427_GO:0005634_GO:0008017_GO:0005634_GO:0008017_GO:0061630_GO:0061630_GO:0005515_GO:0005634_GO:0061630
	Ta1.1_00427	AT5G10690	GO:0009507_GO:0009507_GO:0005829_GO:0003729_GO:0008150
	Ta1.1_00428	AT5G10695	GO:0005739_GO:0005576_GO:0008150
	Ta1.1_00429	AT5G10700	GO:0004045_GO:0004045
	Ta1.1_00431	AT5G10720	GO:0090333_GO:0010105_GO:0071219_GO:0010105_GO:0009736_GO:0004673_GO:0009927_GO:0048364_GO:0009736_GO:0005887_GO:0071732_GO:0005887_GO:0070301_GO:0010105_GO:0004673_GO:0000155_GO:0070301_GO:0048364_GO:0046777_GO:0046777_GO:0009927_GO:0010105_GO:0071219_GO:0010105_GO:0071219_GO:0071219_GO:0004673_GO:0009927_GO:0009788_GO:0004673_GO:0005634_GO:0071732_GO:0009736_GO:0009788_GO:0009788_GO:0004673_GO:…
	Ta1.1_00432	AT5G10730	GO:0044877_GO:0005886_GO:1901006_GO:1901006_GO:1901006_GO:0005739
	Ta1.1_00433	AT3G28600	GO:0009651_GO:0016887_GO:0005886_GO:0009507_GO:0009651
	Ta1.1_00434	AT5G10740	GO:0005829_GO:0106307_GO:0106306_GO:0106307_GO:0005886_GO:0106306_GO:0005634
	Ta1.1_00441	AT5G10770	GO:0005576
	Ta1.1_00442	AT5G10780	GO:0072546_GO:0005634_GO:0003674_GO:0072546_GO:0005783_GO:0072546
	Ta1.1_00443	AT5G10790	GO:0006511_GO:0004843_GO:0004843_GO:0006511_GO:0008270_GO:0005634_GO:0070461_GO:0004843_GO:0005634_GO:0004843_GO:0016579_GO:0070461_GO:0006511_GO:0006511_GO:0016579
	Ta1.1_00446	AT5G10810	GO:0009507
	Ta1.1_00447	AT5G10820	GO:0009507
	Ta1.1_00448	AT5G10830
	Ta1.1_00451	AT5G10860	GO:0045454_GO:0005829_GO:0005739_GO:0005739_GO:0005739_GO:0045454_GO:0050897_GO:0005739_GO:0005886
	Ta1.1_00452	AT5G10870	GO:0042803_GO:1901747_GO:0009073_GO:0009507_GO:0009073_GO:0004106_GO:0009073_GO:0009073_GO:0009073_GO:1901747_GO:1901747_GO:0046417_GO:0046417_GO:0009073_GO:0005737_GO:0004106_GO:0004106_GO:0009073_GO:0004106_GO:0009073_GO:0009073_GO:0005829
	Ta1.1_00453	AT5G10890	GO:0003674_GO:0005634_GO:0005634_GO:0008356
	Ta1.1_00454	AT5G10900	GO:0016458_GO:0016787_GO:0005634_GO:0032544_GO:0016458_GO:0005634_GO:0005634_GO:0004722_GO:0005634_GO:0005829_GO:0005634_GO:0005737_GO:0032544_GO:0005634_GO:0005515_GO:0004722_GO:0005829
	Ta1.1_00455	AT5G10910	GO:0070475_GO:0009507_GO:0009507_GO:0070475_GO:0071424_GO:0070475_GO:0032259_GO:0071424
	Ta1.1_00456	AT5G10920	GO:0042450_GO:0009570_GO:0042450_GO:0009507_GO:0009507_GO:0009570_GO:0005829_GO:0042450_GO:0004056_GO:0009570_GO:0009570_GO:0009507
	Ta1.1_00458	AT5G10940	GO:0045717_GO:1901000_GO:0045717_GO:0005737_GO:0005515_GO:0009788_GO:0080008_GO:0080008_GO:0009506_GO:0045717_GO:0005634_GO:0009788_GO:0016567_GO:0080008_GO:0045717_GO:0005829_GO:0045717_GO:0005829_GO:0045717_GO:0005515_GO:0047484_GO:0045717_GO:0047484_GO:0005886_GO:0005515_GO:0009788_GO:1901000_GO:0009788_GO:0005515_GO:0009788_GO:0045717_GO:0005737_GO:0005737
	Ta1.1_00459	AT5G10960	GO:0043928_GO:0005634_GO:0000932_GO:0004535_GO:0017148_GO:0030015_GO:0017148_GO:0004535_GO:0017148_GO:0017148_GO:0043928_GO:0017148_GO:0043928_GO:0005515_GO:0000932_GO:0043928
	Ta1.1_00460	AT5G10970	GO:0006355_GO:0006355_GO:0003700_GO:0006355_GO:0006355_GO:0009507
	Ta1.1_00462	AT5G10990	GO:0003674_GO:0005739_GO:0009733_GO:0009733
	Ta1.1_00463	AT5G11000	GO:0003674_GO:0009507_GO:0008150_GO:0005886
	Ta1.1_00464	AT5G11010	GO:0005515_GO:0051731_GO:0000448_GO:0005634_GO:0051731_GO:0051731_GO:0005515_GO:0006364_GO:0005634_GO:0005634_GO:0051731_GO:0000448_GO:0005634_GO:0005634_GO:0006364_GO:0006396_GO:0006396_GO:0000448_GO:0006364
	Ta1.1_00465	AT5G11020	GO:0005886_GO:0006468_GO:0006468_GO:0016310_GO:0006468_GO:0016310_GO:0006468_GO:0009507_GO:0006468_GO:0006468_GO:0005739
	Ta1.1_00467	AT5G11030	GO:0005634_GO:0010102_GO:0005634_GO:0010102_GO:1990110_GO:0055105_GO:0005737_GO:0005634_GO:0005829_GO:0005634_GO:0005515_GO:0010102_GO:0005829_GO:0009507_GO:0005634_GO:0005829_GO:0005737_GO:0005634
	Ta1.1_00468	AT5G11040	GO:0000919_GO:0005802_GO:0000919_GO:0000911_GO:0003674_GO:0005802_GO:0000919_GO:0005802_GO:0005794_GO:0005886_GO:0005802_GO:0005769_GO:0000911
	Ta1.1_00469	AT5G11050	GO:0000978_GO:0006355_GO:0006355_GO:0000981_GO:0000978_GO:0051302_GO:0003700_GO:0005634_GO:0006355_GO:0005634_GO:0006355
	Ta1.1_00470	AT5G11060	GO:0006357_GO:0000978_GO:0006357_GO:0005829_GO:0005634_GO:0003700_GO:0000978_GO:0009416_GO:0005634_GO:0000981_GO:0006357_GO:0005634_GO:0005737_GO:0006357
	Ta1.1_00471	AT5G11070	GO:0008150_GO:0005739_GO:0003674
	Ta1.1_00472	AT1G53530	GO:0005886_GO:0006627_GO:0005739_GO:0006627_GO:0042720_GO:0004252_GO:0006627_GO:0004252_GO:0005739_GO:0016021_GO:0006627_GO:0042720_GO:0042720_GO:0006627_GO:0006508
	Ta1.1_00473	AT5G11090	GO:0008150_GO:0005634_GO:0003674
	Ta1.1_00476	AT5G11130	GO:0006486_GO:0006486_GO:0005634_GO:0016757_GO:0006486_GO:0006486_GO:0006486
	Ta1.1_00477	AT5G11150	GO:0005774_GO:0005886_GO:0016192_GO:0005773_GO:0016021_GO:0005774_GO:0016192_GO:0009651_GO:0005794_GO:0030897_GO:0009651
	Ta1.1_00478	AT5G11160	GO:0003999_GO:0044209_GO:0003999_GO:0006168_GO:0006168_GO:0005737_GO:0003999_GO:0044209_GO:0044209_GO:0005737_GO:0044209_GO:0003999_GO:0006168_GO:0005829_GO:0006168
	Ta1.1_00479	AT5G11190	GO:0003700_GO:0006355_GO:0006355_GO:0006355_GO:0006355_GO:0006355_GO:0005634_GO:0006355_GO:0006355_GO:0003700_GO:0006355
	Ta1.1_00480	AT5G11170	GO:0009506_GO:0016887_GO:0005730_GO:0003724_GO:0005829_GO:0005634_GO:0003724_GO:0005730_GO:0005515_GO:0046686_GO:0046686_GO:0005634_GO:0005515_GO:0003727_GO:0005515_GO:0003724_GO:0046686_GO:0005634_GO:0005634_GO:0003676_GO:0003724_GO:0003723_GO:0003729_GO:0003725_GO:0046686_GO:0003690
	Ta1.1_00484	AT5G06210	GO:0009507_GO:1901002_GO:0009507_GO:1901002
	Ta1.1_00488	AT5G06180	GO:0005739_GO:0003674_GO:0005741_GO:0005741_GO:0000266_GO:0005741_GO:0005739
	Ta1.1_00489	AT5G06220	GO:0009507_GO:0006875_GO:0009507_GO:0009941_GO:0003674_GO:0009507_GO:0009941_GO:0009941
	Ta1.1_00492	AT5G54800	GO:0009507_GO:0015713_GO:0009553_GO:0015297_GO:0035436_GO:0009793_GO:0034389_GO:0009507_GO:0005794_GO:0071917_GO:0009793_GO:0015760_GO:0015152_GO:0009624_GO:0009793_GO:0015120_GO:0009793_GO:0035436_GO:0009624_GO:0015714_GO:0009793_GO:0009536_GO:0009507_GO:0071917_GO:0015713_GO:0005777_GO:0015297_GO:0007033_GO:0015120_GO:0010152_GO:0005315
	Ta1.1_00493	AT1G70690	GO:0009506_GO:0005576_GO:0009506_GO:0051707_GO:0051707_GO:0009506_GO:0042742_GO:0042742_GO:0042742
	Ta1.1_00494	AT1G70700	GO:0005515_GO:0005515_GO:0005515_GO:0005515_GO:0005515_GO:0005515_GO:0009611_GO:0005515_GO:0005515_GO:0005634_GO:2000022_GO:0005515_GO:0005515_GO:0005515_GO:0009753_GO:0005634_GO:0005515_GO:0005515_GO:2000022_GO:0005515_GO:0005515_GO:0005515_GO:0005515_GO:0005515_GO:0005515_GO:0005515_GO:0005515_GO:0031347_GO:0009753_GO:2000022_GO:0005515_GO:0005515_GO:0005515_GO:0005515_GO:0005515_GO:2000022_GO:…
	Ta1.1_00495	AT1G70710	GO:0010583_GO:0008810_GO:0042547_GO:0009507_GO:0042547_GO:0042547_GO:0005576
	Ta1.1_00496	AT1G70720	GO:0043086_GO:0005634_GO:0004857_GO:0004857_GO:0043086
	Ta1.1_01034	AT5G53190	GO:0051119_GO:0005887_GO:0051119_GO:0008643_GO:0005515_GO:0016021_GO:0005887_GO:0005515_GO:0005515
	Ta1.1_01036	AT5G53180	GO:0005634_GO:0005634_GO:0006417_GO:0005737_GO:0003729_GO:0003729_GO:0043484_GO:0005737_GO:0043484_GO:0009845_GO:0005634_GO:0043484_GO:0005634_GO:0043484_GO:0009846_GO:0003729_GO:0000381_GO:0006417_GO:0043484_GO:0000932_GO:0009846_GO:0005634_GO:0000381_GO:0000381_GO:0003723_GO:0006417_GO:0000932_GO:0005634_GO:0043484_GO:0005634_GO:0005634_GO:0006417_GO:0005634_GO:0006417
	Ta1.1_01037	AT5G53170	GO:0009534_GO:0009941_GO:0009534_GO:0009536_GO:0009507_GO:0004222_GO:0004222_GO:0004176_GO:0009536_GO:0010304_GO:0010304_GO:0004176_GO:0004176_GO:0009507_GO:0010304_GO:0009408_GO:0009507_GO:0006508_GO:0010304_GO:0009534_GO:0009408_GO:0009941_GO:0009534_GO:0005739_GO:0009941_GO:0004176
	Ta1.1_01038	AT5G53160	GO:0080163_GO:0009738_GO:0010427_GO:0005634_GO:0009738_GO:0005515_GO:0009789_GO:0009738_GO:0005737_GO:0010427_GO:0005515_GO:0005515_GO:0005634_GO:0005515_GO:0005515_GO:0005515_GO:0005515_GO:0038023_GO:0010427_GO:0005515_GO:0005515_GO:0080163_GO:0080163_GO:0005515_GO:0005515_GO:0009738_GO:0005515_GO:0005515_GO:0009738_GO:0009738_GO:0005515_GO:0005829_GO:0005515_GO:0005515_GO:0009738_GO:0009738_GO:…
	Ta1.1_01040	AT5G53150	GO:0005737_GO:0005737_GO:0005737_GO:0005737_GO:0005737_GO:0005737
	Ta1.1_01041	AT5G53140	GO:0004724_GO:0009536_GO:0006470_GO:0009507_GO:0106306_GO:0006470_GO:0106307_GO:0005829_GO:0004724_GO:0106306_GO:0006470_GO:0106307_GO:0009507
	Ta1.1_01042	AT5G53130	GO:0005516_GO:0005221_GO:0005886_GO:0005516_GO:0006816_GO:0005242_GO:0006813_GO:0005886_GO:0005634_GO:0005216
	Ta1.1_01043	AT5G53120	GO:0006597_GO:0006596_GO:0004766_GO:0005515_GO:0016768_GO:0005634_GO:0005634_GO:0005634_GO:0006597_GO:0006597_GO:0004766_GO:0005634_GO:0006596_GO:0006597_GO:0042742_GO:0006597_GO:0016768_GO:0006597_GO:0016768_GO:0005634_GO:0005634_GO:0005515_GO:0006596_GO:0016768_GO:0004766_GO:0005737_GO:0006596_GO:0006596_GO:0042742_GO:0042742_GO:0006596_GO:0005634
	Ta1.1_01044	AT5G53110	GO:0005575_GO:0008150_GO:0030247
	Ta1.1_01045	AT5G53100	GO:0003674_GO:0005575
	Ta1.1_01046	AT5G53090	GO:0005575
	Ta1.1_01047	AT5G53080	GO:0031425_GO:0009658_GO:0005515_GO:0009507_GO:0009507_GO:0031425_GO:0005515
	Ta1.1_01048	AT5G53070	GO:0003735_GO:0009507_GO:0006412_GO:0005739
	Ta1.1_01050	AT5G48900	GO:0045490_GO:0045490_GO:0045490_GO:0016829_GO:0030570_GO:0005576
	Ta1.1_01052	AT5G48890	GO:0009910_GO:0006355_GO:0005634_GO:0009910_GO:0006355_GO:0003700_GO:0009910_GO:0005634_GO:0006355_GO:0005634_GO:0048579_GO:0042752_GO:0048579_GO:0048579_GO:0006355_GO:0009910_GO:0048579_GO:0048579_GO:0009910
	Ta1.1_01053	AT5G48880	GO:0010124_GO:0005777_GO:0019395_GO:0009507_GO:0005777_GO:0009507_GO:0009507_GO:0006635_GO:0006635_GO:0005777_GO:0005777_GO:0005777_GO:0005737_GO:0019395_GO:0006635_GO:0010124_GO:0010124_GO:0006635_GO:0003988_GO:0010124_GO:0019395
	Ta1.1_01054	AT5G48870	GO:0003723_GO:0005515_GO:0005515_GO:0009737_GO:0009414_GO:1990726_GO:0005688_GO:0005634_GO:0000398_GO:0000398_GO:0009536_GO:0009414_GO:0003723_GO:0005515_GO:0046540_GO:0009737_GO:0009414
	Ta1.1_01055	AT5G48850	GO:0010438_GO:0010438_GO:0010439_GO:0010439_GO:0017053_GO:0010438_GO:0005515_GO:0010439_GO:0010438_GO:0010438_GO:0006792_GO:0010438_GO:0010439_GO:0010438_GO:0010438_GO:0010439_GO:0005634
	Ta1.1_01056	AT5G48840	GO:0015940_GO:0015940_GO:0042803_GO:0009793_GO:0015940_GO:0004592_GO:0009793_GO:0005829_GO:0015940_GO:0015940_GO:0004592_GO:0004592_GO:0015940_GO:0015940_GO:0015940_GO:0015940_GO:0009793_GO:0009793_GO:0005737_GO:0009793
	Ta1.1_01058	AT5G48830	GO:0003674_GO:0008150
	Ta1.1_01060	AT5G48820	GO:0045736_GO:0004861_GO:0045736_GO:0045736_GO:0045736_GO:0007050_GO:0005515_GO:0005515_GO:0005515_GO:0045736_GO:0005515_GO:0005515_GO:0045736_GO:0005515_GO:0005515_GO:0004861_GO:0045736_GO:0005634_GO:0005634_GO:0005515_GO:0045736_GO:0030332_GO:0005515_GO:0005515_GO:0045736_GO:0007050_GO:0045736_GO:0045736_GO:0005515_GO:0004861_GO:0005634_GO:0005515_GO:0005515_GO:0045736
	Ta1.1_01061	AT5G48800	GO:0016567_GO:0005886
	Ta1.1_01062	AT5G48810	GO:0005783_GO:0005783_GO:0005789_GO:0020037_GO:0016020_GO:0042742_GO:0005789_GO:0042742_GO:0043231_GO:0009055_GO:0042742_GO:0020037_GO:0009536_GO:0005789
	Ta1.1_01063	AT5G48790	GO:0009507_GO:0009507_GO:0009536_GO:0003674_GO:0009507_GO:0009507
	Ta1.1_01066	AT5G48740	GO:0106311_GO:0006468_GO:0009507_GO:0016310_GO:0106311_GO:0106310_GO:0106310_GO:0005515_GO:0016301_GO:0006468_GO:0106310_GO:0106311_GO:0006468_GO:0016310
	Ta1.1_01067	AT5G48730	GO:0009507_GO:0008150
	Ta1.1_01068	AT5G48720	GO:0006281_GO:0007143_GO:0007143_GO:0005634_GO:0007140_GO:0005634_GO:0010165_GO:0005634_GO:0007140_GO:0005515_GO:0006281_GO:0007140_GO:0005634_GO:0007143_GO:0007143_GO:0006281_GO:0009555_GO:0007140_GO:0005634
	Ta1.1_01069	AT5G48690	GO:0008150_GO:0005737_GO:0005737_GO:0003674
	Ta1.1_01071	AT5G48660	GO:0009507_GO:0005789_GO:0003674_GO:0070973_GO:0005789_GO:0005789_GO:0006888_GO:0006888
	Ta1.1_01072	AT5G48657	GO:0005886_GO:0005634_GO:0005634_GO:0005634_GO:0003674_GO:0005634_GO:0005634
	Ta1.1_01073	AT5G48655	GO:0005634_GO:0005634_GO:0005634_GO:0005634_GO:0005634_GO:0005634_GO:0010200
	Ta1.1_01074	AT3G07220	GO:0080086_GO:0005515_GO:0042393_GO:0080086_GO:0006338_GO:0005515_GO:0005515_GO:0005634_GO:0016587_GO:0048638_GO:0016587_GO:0080086_GO:0005515_GO:0005515_GO:0005634_GO:0080086_GO:0005515_GO:0005515_GO:0005515
	Ta1.1_01075	AT5G48650	GO:1990904_GO:1900425_GO:0005737_GO:1900425_GO:0005737_GO:0005829_GO:0005829_GO:0003729_GO:1900425_GO:0090332
	Ta1.1_01077	AT5G48640	GO:0006357_GO:0005634_GO:0016538_GO:0006357_GO:0006357_GO:0006357_GO:0006357_GO:0005634_GO:0006357_GO:0005634_GO:0005634_GO:0016538_GO:0045944_GO:0045944_GO:0005634_GO:0045944_GO:0045944_GO:0006357_GO:0005634_GO:0016592_GO:0006357
	Ta1.1_01078	AT5G48630	GO:0045944_GO:0006357_GO:0006357_GO:0006357_GO:0006357_GO:0005634_GO:0045944_GO:0016538_GO:0006357_GO:0045944_GO:0006357_GO:0016538_GO:0045944_GO:0016592_GO:0006357_GO:0005634_GO:0006357_GO:0005634
	Ta1.1_01080	AT5G48610	GO:0008150_GO:0005634_GO:0005634_GO:0005634_GO:0003674_GO:0005634_GO:0005634
	Ta1.1_01081	AT5G48590	GO:0008150_GO:0005634
	Ta1.1_01082	AT5G48580	GO:0005783_GO:0005773_GO:0003755_GO:0009536_GO:0009620_GO:0009620_GO:0005829_GO:0009620_GO:0009620_GO:0071781_GO:0071781_GO:0009507_GO:0034976_GO:0085035_GO:0005794_GO:0034976
	Ta1.1_01083	AT5G48570	GO:0009536_GO:0070370_GO:0005515_GO:0005634_GO:0005773_GO:0003755_GO:0005737_GO:0061077_GO:0000413_GO:0070370_GO:0070370
	Ta1.1_01084	AT3G07330	GO:0048868_GO:0048868_GO:0016757_GO:0005794_GO:0000138_GO:0099402_GO:0071555_GO:0016759_GO:0005794_GO:0048868_GO:0042803_GO:0005794_GO:0005768_GO:0048868_GO:0000138_GO:0048868_GO:0016757_GO:0016757_GO:0005794_GO:0005802_GO:0048868_GO:0099402_GO:0071555_GO:0005794_GO:0005794_GO:0005802
	Ta1.1_01085	AT5G48560	GO:0006355_GO:0005634_GO:0006355_GO:0006355_GO:0003700_GO:0009637_GO:0046983_GO:0005634_GO:0006355_GO:0006355_GO:0006355_GO:0003700_GO:0005634_GO:0003700_GO:0006355_GO:0005515_GO:0005634_GO:0006355
	Ta1.1_01087	AT5G48545	GO:0047627_GO:0005634_GO:0005634_GO:0009150_GO:0006790_GO:0009150_GO:0047627_GO:0005634_GO:0009150_GO:0009150_GO:0009150_GO:0006790_GO:0009150_GO:0006790_GO:0003824_GO:0006790_GO:0005777
	Ta1.1_01088	AT5G48540	GO:0003674_GO:0080167_GO:0005576_GO:0099503_GO:0099503
	Ta1.1_01090	AT5G48520	GO:0005813_GO:0007098_GO:0080175_GO:0003674_GO:0007098_GO:0072686_GO:0005819_GO:0051225_GO:0051225_GO:0051225_GO:0072686_GO:0009524_GO:0005819_GO:0005634_GO:0080175_GO:0051225_GO:0009524_GO:0005634_GO:0051225_GO:0005634_GO:0007098_GO:0070652_GO:0051225
	Ta1.1_01091	AT5G48500	GO:0003674_GO:0080167_GO:0005575
	Ta1.1_01093	AT5G48480	GO:0005829_GO:0003674_GO:0005829_GO:0008150_GO:0005737
	Ta1.1_01094	AT5G48470	GO:0006355_GO:0005515_GO:0005515_GO:0009658_GO:0042644_GO:0006355_GO:0005515_GO:0042644_GO:0009507_GO:0005515_GO:0006355_GO:0042644_GO:0005515_GO:0005515_GO:0006355
	Ta1.1_01095	AT5G48460	GO:0032432_GO:0051639_GO:0051017_GO:0005737_GO:0051017_GO:0005884_GO:0051015_GO:0051639_GO:0051017_GO:0051015_GO:0005737_GO:0051017
	Ta1.1_01098	AT5G48450	GO:0016491_GO:0005576_GO:0005576_GO:0005507_GO:0009506_GO:0016491_GO:0046658_GO:0005886_GO:0046658
	Ta1.1_01099	AT5G48440	GO:0005737_GO:0009507_GO:0009507_GO:0016491_GO:0016491_GO:0009507
	Ta1.1_01100	AT5G48430	GO:0005576_GO:0004190_GO:0004190
	Ta1.1_01101	AT3G01880	GO:0003674_GO:0005576_GO:0008150
	Ta1.1_01102	AT5G48410	GO:0005217_GO:0009416_GO:0006874_GO:0071230_GO:0019722_GO:0005886_GO:0071230_GO:0008066_GO:0015276_GO:0005886_GO:0071230_GO:0005886_GO:0005886_GO:0006816_GO:0005886_GO:0038023_GO:0005262_GO:0015276_GO:0005886
	Ta1.1_01103	AT5G48390	GO:0000712_GO:0000712_GO:0009507_GO:0007140_GO:0007143_GO:0007140_GO:0007143_GO:0007140_GO:0007143_GO:0007143_GO:0000712_GO:0000712_GO:0007140_GO:0000712
	Ta1.1_01104	AT5G48385	GO:0009536_GO:0005515_GO:0005634
	Ta1.1_01106	AT3G20010	GO:0005634_GO:0005634_GO:0080188_GO:0005634_GO:0005634_GO:0005515_GO:0080188_GO:0005515_GO:0080188_GO:0005634_GO:0080188_GO:0005634_GO:0005524_GO:0005524_GO:0005634_GO:0005634_GO:0005515
	Ta1.1_01107	AT3G20000	GO:0005742_GO:0005743_GO:0005741_GO:0030150_GO:0005515_GO:0005742_GO:0005743_GO:0030150_GO:0005742_GO:0005739_GO:0005741_GO:0005739_GO:0005742_GO:0008320_GO:0030150_GO:0006626_GO:0005739_GO:0030150_GO:0005742_GO:0005774_GO:0005739_GO:0005774_GO:0030150_GO:0005739_GO:0015450_GO:0005743_GO:0005829_GO:0005739_GO:0005741_GO:0009507_GO:0005515_GO:0030150_GO:0008320_GO:0005742_GO:0006626_GO:0006626_GO:…
	Ta1.1_01108	AT3G19990	GO:0009507_GO:0005829_GO:0005634_GO:0008150_GO:0009570_GO:0009570_GO:0009507
	Ta1.1_01110	AT3G19970	GO:0008150
	Ta1.1_01111	AT3G19960	GO:0051015_GO:0030048_GO:0005768_GO:0030050_GO:0015629_GO:0051015_GO:0051015_GO:0005737_GO:0051015_GO:0005737_GO:0000146_GO:0030050_GO:0005886_GO:0030898_GO:0009524_GO:0009504_GO:0003774_GO:0031982_GO:0007015_GO:0005783_GO:0005886_GO:0007015_GO:0009504
	Ta1.1_01113	AT3G19930	GO:0005886_GO:0005887_GO:0005886_GO:0015145_GO:0015770_GO:0015144_GO:0005886_GO:0008506_GO:0005886_GO:0005887
	Ta1.1_01114	AT3G19920	GO:0005634_GO:0016567_GO:0003674_GO:0005634
	Ta1.1_01115	AT3G19910	GO:0004842_GO:0004842_GO:0005634_GO:0016567_GO:0051865_GO:0005634
	Ta1.1_01116	AT3G19900	GO:0003674_GO:0008150_GO:0009507
	Ta1.1_01117	AT3G19895	GO:0003674_GO:0008150_GO:0005634
	Ta1.1_01119	AT3G19870	GO:0030119_GO:0005634_GO:0005634_GO:0016197_GO:0016197_GO:0016197_GO:0030119_GO:0016197
	Ta1.1_01120	AT3G19860	GO:0005515_GO:0000976_GO:0000976_GO:0000976_GO:0005634_GO:0005515_GO:0005515_GO:0000976_GO:0000976_GO:1990837_GO:0005634_GO:0000976_GO:0003700_GO:0005634_GO:0005515_GO:0000976_GO:0006879_GO:0005515_GO:0003700_GO:0000976_GO:0046983
	Ta1.1_01122	AT3G19850	GO:0016567_GO:0005634
	Ta1.1_01123	AT3G19840	GO:0070063_GO:0008380_GO:0070063_GO:0070063_GO:0008380_GO:0003712_GO:0005634_GO:0005634
	Ta1.1_01124	AT3G19830
	Ta1.1_01127	AT3G19810	GO:0006364_GO:0009507_GO:0003674_GO:0009507_GO:0006364_GO:0009507_GO:0006364
	Ta1.1_01131	AT3G19780	GO:0005634_GO:0009507_GO:0009507_GO:0005634
	Ta1.1_01132	AT3G19770	GO:0005634_GO:0045324_GO:0005515_GO:0005737_GO:0000919_GO:0009793_GO:0045324_GO:0005515_GO:0009793_GO:0048528_GO:0009793_GO:0000919_GO:0000919_GO:0042546_GO:0009793_GO:0005515_GO:0048528_GO:0005515_GO:0009793_GO:0005515_GO:0005829_GO:0048528_GO:0005737
	Ta1.1_01134	AT3G19740	GO:0005524_GO:0005524_GO:0016887_GO:0005634
	Ta1.1_01135	AT3G19720	GO:0016559_GO:0005737_GO:0005515_GO:0003924_GO:0005525_GO:0005777_GO:0005515_GO:0005737_GO:0005737_GO:0008017_GO:0005515_GO:0005737_GO:0009707_GO:0000266_GO:0005515_GO:0007623_GO:0009707_GO:0005515_GO:0005515_GO:0005515_GO:0009707_GO:0042802_GO:0005515_GO:0010020_GO:0016020_GO:0009507_GO:0003924_GO:0005525_GO:0009707
	Ta1.1_01136	AT3G19710	GO:0019761_GO:0009081_GO:0019761_GO:0019761_GO:0010326_GO:0005829_GO:0004084_GO:0009081_GO:0005829_GO:0009611_GO:0005737_GO:0019761_GO:0005829_GO:0009416
	Ta1.1_01137	AT3G19700	GO:0009507_GO:0005515_GO:0106311_GO:0106310_GO:0106310_GO:0005886_GO:0009960_GO:0006468_GO:0106310_GO:0009960_GO:0005515_GO:0006468_GO:0106311_GO:0106311_GO:0006468_GO:0009960_GO:0009960
	Ta1.1_01138	AT3G19690	GO:0003674_GO:0008150_GO:0005615_GO:0005576
	Ta1.1_01139	AT3G19680	GO:0009536_GO:0005886
	Ta1.1_01141	AT3G19670	GO:0005634_GO:0070063_GO:0008380_GO:0000398_GO:0070063_GO:0000398_GO:0005634_GO:0045292_GO:0003723_GO:0005634_GO:0008380_GO:0071004_GO:0005685_GO:0045292_GO:0005634_GO:0005634
	Ta1.1_01142	AT3G19650	GO:0008150_GO:0005634_GO:0003674
	Ta1.1_01143	AT3G19640	GO:0005886_GO:0015095_GO:0009507_GO:0015095_GO:1903830_GO:0015693_GO:1903830
	Ta1.1_01144	AT3G19630	GO:0008173_GO:0008173_GO:0030488_GO:0070475_GO:0005737_GO:0070475_GO:0030488_GO:0070475_GO:0030488
	Ta1.1_01146	AT3G19615	GO:0005739_GO:0008150_GO:0003674
	Ta1.1_01147	AT3G19610	GO:0008017_GO:0005874_GO:0008150
	Ta1.1_01149	AT3G19590	GO:0033597_GO:0005515_GO:0005828_GO:0005515_GO:0005634_GO:0005876_GO:0007094_GO:0005515_GO:0007094_GO:0005515_GO:0005515_GO:0009524_GO:0005515_GO:0005515_GO:0043130_GO:0005515_GO:0005515_GO:0080008_GO:0005828_GO:0000776_GO:0005515_GO:0005515_GO:0009524_GO:0000776_GO:0005515_GO:0007094_GO:1990298_GO:0005515_GO:0007094_GO:0005876_GO:0080008_GO:0005515_GO:0007094_GO:0007094_GO:0005515_GO:0005515
	Ta1.1_01150	AT3G19580	GO:0009737_GO:0000976_GO:0005634_GO:0045892_GO:0009793_GO:0009414_GO:0000976_GO:0009737_GO:0010200_GO:0009737_GO:0010200_GO:0003677_GO:0045892_GO:0045892_GO:0043565_GO:0009793_GO:0006950_GO:0042538_GO:0009414_GO:0005634_GO:0009793_GO:0045892_GO:0009793_GO:0003700_GO:0000976_GO:0005634_GO:0005634_GO:0000976_GO:0000976_GO:0000976_GO:0009793_GO:0009414_GO:0009737_GO:0000976_GO:0000976_GO:0042538
	Ta1.1_01151	AT3G19570	GO:0051225_GO:0005634_GO:0007098_GO:0005634_GO:0005777_GO:0005813_GO:0005737_GO:0005634_GO:0005880_GO:0005880_GO:0051225_GO:0007098_GO:0005634_GO:0007098_GO:0051225_GO:0009658_GO:0008017
	Ta1.1_01152	AT3G19553	GO:0005886_GO:0015846_GO:0015203_GO:0015203_GO:0015174
	Ta1.1_01153	AT3G19550	GO:0003674_GO:0005739
	Ta1.1_01154	AT3G19540	GO:0005886_GO:0008150_GO:0005739
	Ta1.1_01155	AT2G14900	GO:0005576_GO:0003674
	Ta1.1_01156	AT3G19510	GO:0003700_GO:0006355_GO:0045893_GO:0005634_GO:0005634_GO:0005634_GO:0005515_GO:0045893_GO:0006355_GO:0003677_GO:0045893_GO:0005515_GO:0006355_GO:0045893_GO:0006355_GO:0043565_GO:0006325_GO:0003677_GO:0003682
	Ta1.1_01157	AT3G19500	GO:0000978_GO:0046983_GO:0003700_GO:0006355_GO:0006357_GO:0006355_GO:0006355_GO:0006357_GO:0006357_GO:0006355_GO:0006355_GO:0005634_GO:0006355_GO:0006357_GO:0006355_GO:0006355_GO:0005634_GO:0000978_GO:0005634_GO:0003700_GO:0005634_GO:0000981
	Ta1.1_01158	AT3G19490	GO:0006848_GO:0015297_GO:0015386_GO:0009941_GO:0009507_GO:0009651_GO:0009941_GO:0050833_GO:0006814_GO:0009651_GO:0009941
	Ta1.1_01159	AT3G19480	GO:0006564_GO:0006564_GO:0009507_GO:0009570_GO:0009570_GO:0009507_GO:0009570_GO:0004617_GO:0005739_GO:0006564_GO:0051287_GO:0009570
	Ta1.1_01160	AT3G19460	GO:0008150_GO:0003674
	Ta1.1_01162	AT3G19440	GO:0005739_GO:0000455_GO:0009982_GO:0005739_GO:0001522_GO:0009982_GO:0009507_GO:0003723_GO:0000455_GO:0009982_GO:0001522_GO:0000455
	Ta1.1_01165	AT3G19240	GO:0006499_GO:0006499_GO:0006499_GO:0003674_GO:0006499_GO:0005737_GO:0006499_GO:0005634_GO:0005737
	Ta1.1_01166	AT3G63220	GO:0005737_GO:0003674_GO:0005737_GO:0005737_GO:0016567
	Ta1.1_01169	AT3G19270	GO:0046345_GO:0016125_GO:0010295_GO:0020037_GO:0016491_GO:0046345_GO:0004497_GO:0046345_GO:0005506_GO:0010295_GO:0005739_GO:0046345_GO:0016125
	Ta1.1_01170	AT3G19280	GO:0036065_GO:0006487_GO:0005794_GO:0046920_GO:0006487_GO:0046920_GO:0006487_GO:0036065_GO:0006487_GO:0016757_GO:0008417_GO:0006487
	Ta1.1_01171	AT3G19290	GO:0045893_GO:0000976_GO:0006355_GO:0045893_GO:0000976_GO:0003700_GO:0005515_GO:0045893_GO:0000976_GO:0045893_GO:0000976_GO:0009414_GO:0005634_GO:0006355_GO:0000976_GO:1900057_GO:0005634_GO:0045893_GO:0000976_GO:0000976_GO:1903648_GO:0045893_GO:0000976_GO:0009414_GO:1903648_GO:0045893_GO:0000976_GO:0005515_GO:0009738_GO:0009738_GO:0000976_GO:0045893_GO:0019760_GO:0045893_GO:0009651_GO:0009737_GO:…
	Ta1.1_01172	AT3G19300	GO:0004672_GO:0004672_GO:0004672_GO:0006468_GO:0005886_GO:0005576_GO:0006468_GO:0005886_GO:0016301_GO:0006468_GO:0005886
	Ta1.1_01173	AT3G19310	GO:0008081_GO:0006629_GO:0005576
	Ta1.1_01174	AT3G19320	GO:0003674_GO:0005575_GO:0008150
	Ta1.1_01176	AT3G19360	GO:0006355_GO:0005634_GO:0006355_GO:0003700_GO:0005634_GO:0006355_GO:0006355
	Ta1.1_01177	AT3G19370	GO:0005737_GO:0005737_GO:0005886_GO:0005737_GO:0005886_GO:0005886
	Ta1.1_01178	AT3G19380	GO:0010200_GO:0098542_GO:0098542_GO:0005515_GO:0005515_GO:0016567_GO:0005515_GO:0061630_GO:0005515_GO:0005515_GO:0005515_GO:0098542_GO:0098542_GO:0098542_GO:0016567_GO:0005515_GO:0061630_GO:0098542_GO:0016567
	Ta1.1_01179	AT3G19390	GO:0051603_GO:0005576_GO:0051603_GO:0005515_GO:0051603_GO:0004197_GO:0005615_GO:0051603_GO:0004197_GO:0005764
	Ta1.1_01180	AT3G19420	GO:0046856_GO:0046856_GO:0052866_GO:0016314_GO:0006970_GO:0035335_GO:0070300_GO:0009651_GO:0006970_GO:0004725_GO:0009507_GO:0005829_GO:0035335_GO:0046856_GO:0008138_GO:0016311_GO:0035335_GO:0005829_GO:0009651_GO:0004725_GO:0016311_GO:0008138_GO:0070300
	Ta1.1_01181	AT3G19430	GO:0005576_GO:0005634
	Ta1.1_01184	AT3G19230	GO:0005575_GO:0008150_GO:0003674
	Ta1.1_01185	AT3G19220	GO:0009535_GO:0009535_GO:0009507_GO:0009658_GO:0043621_GO:0009535_GO:0003756_GO:0005515_GO:0009507_GO:0009535_GO:0005515_GO:0009535
	Ta1.1_01186	AT3G19210	GO:0071480_GO:0010332_GO:0071248_GO:0071248_GO:0007131_GO:0015616_GO:0000724_GO:0071480_GO:0005634_GO:0045003_GO:0000724_GO:0045003_GO:0007131_GO:0005515_GO:0045003_GO:0005634_GO:0045003_GO:0045003_GO:0005634_GO:0051701_GO:0045003_GO:0007131_GO:0000724_GO:0045003_GO:0005634_GO:0051701_GO:0015616_GO:0007131_GO:0045003_GO:0005515_GO:0045003_GO:0007131
	Ta1.1_01187	AT3G19620	GO:0045493_GO:0009505_GO:0005618_GO:0009044_GO:0046556_GO:0045493_GO:0045493_GO:0031222_GO:0031222_GO:0045493_GO:0031222_GO:0005576
	Ta1.1_01188	AT3G19190	GO:0034727_GO:0042742_GO:0044805_GO:0044805_GO:0061709_GO:0061709_GO:0000045_GO:0050832_GO:0000422_GO:0050832_GO:0005634_GO:0061709_GO:0005634_GO:0050832_GO:0030242_GO:0030242_GO:0061709_GO:0000422_GO:0032266_GO:0005634_GO:0019898_GO:0000045_GO:0042742_GO:0000045_GO:0000045_GO:0000407_GO:0010150_GO:0030242_GO:0044805_GO:0000045_GO:0000045_GO:0000422_GO:0010150_GO:0010150_GO:0034727_GO:0010150_GO:…
	Ta1.1_01189	AT3G19180	GO:0009528_GO:0009507_GO:0010020_GO:0043572_GO:0009507_GO:0043621_GO:0005515_GO:0009528_GO:0005515_GO:0009528_GO:0010020_GO:0009507
	Ta1.1_01190	AT3G19170	GO:0004222_GO:0016485_GO:0004222_GO:0016485_GO:0005739_GO:0009941_GO:0009570_GO:0005739_GO:0009507_GO:0016485_GO:0005739_GO:0005515_GO:0009570_GO:0005739_GO:0009507_GO:0009941_GO:0009941_GO:0046686_GO:0009570_GO:0046872_GO:0005829_GO:0009570_GO:0048046_GO:0004222_GO:0009507_GO:0009570_GO:0004222_GO:0016485_GO:0009507_GO:0009570
	Ta1.1_01191	AT3G19160	GO:0009824_GO:0052381_GO:0052622_GO:0006400_GO:0009691_GO:0009691_GO:0009691_GO:0009507_GO:0009691_GO:0009824_GO:0005739_GO:0009691_GO:0009691_GO:0006400_GO:0052623_GO:0052381
	Ta1.1_01192	AT3G19150	GO:0042023_GO:0042023_GO:0030332_GO:0045736_GO:0005634_GO:0005515_GO:0004861_GO:0005515_GO:0045736_GO:0045736_GO:0042023_GO:0042023_GO:0045736_GO:0005634_GO:0004861_GO:0005515_GO:0045736_GO:0007050_GO:0045736_GO:0005515_GO:0005634_GO:0005515_GO:0045736_GO:0045736_GO:0045736_GO:0045736_GO:0007050_GO:0019900_GO:0005515_GO:0019900_GO:0001673_GO:0005515_GO:0005654_GO:0005515_GO:0005515_GO:0045736_GO:…
	Ta1.1_01194	AT3G19130	GO:0005634_GO:0005829_GO:0034605_GO:0005829_GO:0010494_GO:0008143_GO:0005634_GO:0005634_GO:0005829_GO:0034063_GO:0034063_GO:0005515_GO:0034605_GO:0003729_GO:0010494_GO:0010494_GO:0034605_GO:0003729_GO:0010494_GO:0003729
	Ta1.1_01195	AT3G19100	GO:0018105_GO:0106311_GO:0106310_GO:0046777_GO:0035556_GO:0004713_GO:0046777_GO:0018105_GO:0004683_GO:0106310_GO:0005634_GO:0005886_GO:0046777_GO:0004713_GO:0009939_GO:0004683_GO:0106310_GO:0009939_GO:0009931_GO:0018105_GO:0106311_GO:0106311_GO:0009939_GO:0005886_GO:0009939_GO:0004683_GO:0005737_GO:0009931_GO:0009931_GO:0004713_GO:0009939_GO:0005516
	Ta1.1_01196	AT3G19090	GO:0006396_GO:0006396_GO:1990904
	Ta1.1_01197	AT3G19080	GO:0009506_GO:0005634_GO:0005634_GO:0008150_GO:0005634
	Ta1.1_01198	AT3G19050	GO:0000911_GO:0080175_GO:0032153_GO:0005515_GO:0007018_GO:0000281_GO:0000911_GO:0009524_GO:0000910_GO:0000911_GO:0005874_GO:0000281_GO:0016887_GO:0005871_GO:0000910_GO:0080175_GO:0003777_GO:0005737_GO:0008017_GO:0000911
	Ta1.1_01200	AT3G19020	GO:0009860_GO:0005634_GO:0009860_GO:0009860_GO:0009860_GO:0009860_GO:0005199_GO:0005634_GO:0009860_GO:0009860
	Ta1.1_01201	AT3G19010	GO:0005737_GO:0005737_GO:0005737_GO:0005829_GO:0005737
	Ta1.1_01202	AT3G19000	GO:0005737_GO:0005737
	Ta1.1_01203	AT3G18990	GO:0010048_GO:0000976_GO:0009909_GO:0009909_GO:0009909_GO:0003677_GO:0005654_GO:0009909_GO:0000976_GO:0000976_GO:0000976_GO:0010048_GO:0009909_GO:0003677_GO:0003677
	Ta1.1_01204	AT3G18970	GO:0005739_GO:0005739_GO:0080156_GO:0080156
	Ta1.1_01206	AT3G18940	GO:0005634_GO:0005829_GO:0043248_GO:0003674_GO:0043248_GO:0005634
	Ta1.1_01207	AT3G18930	GO:0005634_GO:0031982_GO:0031625_GO:0009507_GO:0005634_GO:0005634_GO:0016567_GO:0016567
	Ta1.1_01210	AT3G18890	GO:0009535_GO:0009941_GO:0098807_GO:0009535_GO:0098807_GO:0098807_GO:0009534_GO:0009535_GO:0098807_GO:0009535_GO:0009535_GO:0009941_GO:0009535_GO:0009941_GO:0098807_GO:0009535_GO:0009534_GO:0005829_GO:0009535_GO:0009941_GO:0009534_GO:0009535_GO:0009941_GO:0009535_GO:0009941_GO:0009534_GO:0009507
	Ta1.1_01212	AT3G18870	GO:0006355_GO:0006355_GO:0071472_GO:0006355_GO:0009507_GO:0003690_GO:0009507_GO:0042646_GO:0032502_GO:0071472_GO:0006355_GO:0071472_GO:0009658_GO:0009507_GO:0071472_GO:0042646
	Ta1.1_01211	AT3G18860	GO:0043161_GO:0005829_GO:0005634_GO:0043130_GO:0005634_GO:0005737_GO:0043161_GO:0043161_GO:0043161_GO:0005829_GO:0005634_GO:0010992_GO:0009506
	Ta1.1_01213	AT3G18850	GO:0016746_GO:0005739_GO:0012505_GO:0003841_GO:0005739_GO:0005739_GO:0016024_GO:0016024_GO:0016024_GO:0005739_GO:0005739_GO:0005634_GO:0016024
	Ta1.1_01214	AT5G48485	GO:0009862_GO:0005515_GO:0005319_GO:0009506_GO:0009627_GO:0099503_GO:0043621_GO:0009862_GO:0099503_GO:0009627_GO:0009627_GO:0009627_GO:0005576_GO:0009862_GO:0009862_GO:0009862_GO:0008270_GO:0009506_GO:0005504_GO:0005783_GO:0009627_GO:0009627_GO:0009862_GO:0005504
	Ta1.1_01215	AT3G18840	GO:0005739_GO:0005739
	Ta1.1_01216	AT3G18830	GO:0015576_GO:0015575_GO:0005365_GO:0010311_GO:0015145_GO:0009507_GO:0005355_GO:0015144_GO:0015591_GO:0005351_GO:0005886_GO:0010311_GO:0005354_GO:0015168_GO:0010311_GO:0015148_GO:0005886
	Ta1.1_01219	AT3G18810	GO:0106310_GO:0005634_GO:0006468_GO:0006468_GO:0106310_GO:0106311_GO:0006468_GO:0106311_GO:0106311_GO:0106310
	Ta1.1_01224	AT3G18773	GO:0016567
	Ta1.1_01225	AT3G18770	GO:0034727_GO:1990316_GO:0000423_GO:0000423_GO:0000423_GO:0034497_GO:0005634_GO:0034727_GO:0019898_GO:0000423_GO:0034727_GO:0000407_GO:0034497_GO:0005829_GO:0034497_GO:0034497
	Ta1.1_01226	AT3G18760	GO:0003735_GO:0003735_GO:0070181_GO:0019843
	Ta1.1_01227	AT3G18750	GO:0006468_GO:0005737_GO:0004674_GO:0006468_GO:0006468_GO:0004672_GO:0005524_GO:0005634_GO:0106311_GO:0106311_GO:0006468_GO:0006468_GO:0006468_GO:0005634_GO:0005737_GO:0005737_GO:0004674_GO:0106311_GO:0006468_GO:0006468_GO:0005737_GO:0106310_GO:0004672_GO:0106310_GO:0035556_GO:0004672_GO:0006468_GO:0004672_GO:0005737_GO:0004672_GO:0005524_GO:0106310_GO:0004674_GO:0004672
	Ta1.1_01229	AT3G18730	GO:0051301_GO:0009933_GO:0000086_GO:0005737_GO:0005515_GO:0000086_GO:0005634_GO:0005634_GO:0009933_GO:0009934
	Ta1.1_01230	AT3G18715	GO:0010227_GO:0010227_GO:0010227_GO:0005739_GO:0010227_GO:0010227
	Ta1.1_01231	AT3G18710	GO:0005737_GO:0016567_GO:0070696_GO:0016567_GO:0004842_GO:0010200_GO:0004842_GO:0009506
	Ta1.1_01233	AT3G18690	GO:0005515_GO:0005515_GO:0002758_GO:0002758_GO:0005515_GO:0005515_GO:0002758_GO:0002758_GO:0002758_GO:0005515_GO:0005515_GO:0002758_GO:0002758_GO:0005634_GO:0005515_GO:0005634_GO:0002758_GO:0005515_GO:0005515_GO:0005634
	Ta1.1_01232	AT3G18680	GO:0031425_GO:0005829_GO:0003723_GO:0006221_GO:0006221_GO:0033862_GO:0006221_GO:0009507_GO:0009507_GO:0006225_GO:0006225_GO:0006225_GO:0031425_GO:0033862_GO:0006225_GO:0009507_GO:0033862_GO:0006221_GO:0009507_GO:0033862_GO:0009507
	Ta1.1_01234	AT3G18670	GO:0016020_GO:0005739_GO:0005737
	Ta1.1_01235	AT3G18660	GO:0015020_GO:0005982_GO:0045492_GO:0045492_GO:0005634_GO:0010417_GO:0010417_GO:0045492_GO:0045492_GO:0010417_GO:0005982_GO:0005794_GO:0045492_GO:0045492_GO:0005982_GO:0005634_GO:0005794_GO:0045492_GO:0009834_GO:0080116_GO:0016757_GO:0045492_GO:0045492_GO:0005634_GO:0045492_GO:0016757_GO:0015020_GO:0016757_GO:0045492_GO:0045492_GO:0010417
	Ta1.1_01239	AT3G18620	GO:0018230_GO:0018230_GO:0018230_GO:0018230_GO:0006612_GO:0005783_GO:0005794_GO:0019706_GO:0006612_GO:0018230_GO:0019706
	Ta1.1_01240	AT3G18610	GO:0000183_GO:0031491_GO:0000183_GO:0005634_GO:1990904_GO:0031491_GO:0003723_GO:0005730_GO:0005634_GO:0005730_GO:0000183_GO:0000183_GO:0000183_GO:0005634
	Ta1.1_01241	AT3G18600	GO:0005730_GO:0003724_GO:0003724_GO:0000463_GO:0000463_GO:0000463_GO:0005730_GO:0005634
	Ta1.1_01242	AT3G18590	GO:0046658_GO:0046658_GO:0009055_GO:0005576_GO:0031225_GO:0031225
	Ta1.1_01243	AT3G18580	GO:0005739_GO:0042645_GO:0051096_GO:0006264_GO:0042645_GO:0006264_GO:0003697_GO:0003697_GO:0006264_GO:0003729_GO:0009295
	Ta1.1_01244	AT3G18570	GO:0019915_GO:0003674_GO:0012511
	Ta1.1_01245	AT3G18560	GO:0003674_GO:0008150_GO:0005575
	Ta1.1_01246	AT3G18550	GO:2000032_GO:2000032_GO:0005634_GO:0043565_GO:0006355_GO:0005634_GO:0005515_GO:0005515_GO:0005515_GO:0010223_GO:0000976_GO:0005634_GO:0010223_GO:2000032_GO:0000976_GO:0003700_GO:0003700_GO:0005634_GO:0003700_GO:2000032_GO:0006355_GO:0006355_GO:0005634_GO:0005634_GO:0006355_GO:0005515_GO:0005515_GO:0005515
	Ta1.1_01247	AT3G18524	GO:0032405_GO:0005515_GO:0045128_GO:0006310_GO:0032142_GO:0005886_GO:0006290_GO:0030983_GO:0006298_GO:0006298_GO:0032143_GO:0045128_GO:0006301_GO:0045910_GO:0003684_GO:0045128_GO:0006298_GO:0043570_GO:0005515_GO:0000406_GO:0032302_GO:0032301_GO:0032181_GO:0032302_GO:0006290_GO:0005634_GO:0043570_GO:0045128_GO:0045910_GO:0006301_GO:0032301_GO:0006301_GO:0005515_GO:0045910_GO:0032300_GO:0005515_GO:…
	Ta1.1_01248	AT3G18520	GO:0005634_GO:0005730_GO:0032041_GO:0009640_GO:0004407_GO:0004407_GO:0005515_GO:0004407_GO:0032041_GO:0005634_GO:0009294_GO:0009640_GO:0004407
	Ta1.1_01250	AT1G17350	GO:0005739_GO:0005739_GO:0006120_GO:0005739_GO:0006120_GO:0032981_GO:0051082_GO:0005739_GO:0010257_GO:0006120_GO:0032981_GO:0005739_GO:0032981_GO:0005739_GO:0010257_GO:0032981_GO:0005739
	Ta1.1_01251	AT1G17360	GO:0008150_GO:0005576_GO:0003674
	Ta1.1_01252	AT1G17370	GO:0005515_GO:0003729_GO:0003729_GO:0003729
	Ta1.1_01253	AT1G17380	GO:2000022_GO:0005515_GO:2000022_GO:0005515_GO:0005515_GO:0005634_GO:0005515_GO:0009611_GO:0005515_GO:0005515_GO:2000022_GO:0005515_GO:0005515_GO:0005515_GO:2000022_GO:0005515_GO:0009753_GO:0005515_GO:0009753_GO:0005515_GO:2000022_GO:0005634_GO:0009507_GO:0009507_GO:0031347_GO:0005515_GO:0005515
	Ta1.1_01255	AT1G17400	GO:0003674_GO:0009630_GO:0005634_GO:0009958_GO:0009958_GO:0009630_GO:0005634_GO:0005634
	Ta1.1_01256	AT1G17410	GO:0006165_GO:0006241_GO:0006183_GO:0006183_GO:0004550_GO:0006165_GO:0006228_GO:0006241_GO:0004550_GO:0006228_GO:0005737_GO:0006183_GO:0009507_GO:0005737_GO:0006228_GO:0006241_GO:0006241_GO:0006183_GO:0006165_GO:0006228
	Ta1.1_01257	AT1G17420	GO:0080086_GO:0009620_GO:0009753_GO:0034440_GO:0009901_GO:0009695_GO:0048653_GO:0080086_GO:0006952_GO:0009695_GO:0009611_GO:0034440_GO:0034440_GO:0080086_GO:0048653_GO:0009555_GO:0009753_GO:0009901_GO:0031408_GO:0009611_GO:0048653_GO:0048653_GO:0034440_GO:0009644_GO:0009901_GO:0009620_GO:0009695_GO:0016165_GO:0031408_GO:0016702_GO:0034440_GO:0031408_GO:0034440_GO:0009901_GO:0080086_GO:0009507_GO:…
	Ta1.1_01258	AT1G17430	GO:0005737
	Ta1.1_01259	AT1G17440	GO:0010104_GO:0000124_GO:0009736_GO:0005515_GO:0005669_GO:0009736_GO:0005634_GO:0051123_GO:0051123_GO:0051123_GO:0005515_GO:0010104_GO:0046695_GO:0005634_GO:0000124_GO:0009867_GO:0051123_GO:0010104_GO:0005669_GO:0003677_GO:0009867_GO:0009736_GO:0005634_GO:0046695_GO:0017025_GO:0046982_GO:0051123_GO:0009867_GO:0009867_GO:0010104_GO:0010104_GO:0009736
	Ta1.1_01261	AT1G17450	GO:0006384_GO:0042791_GO:0006384_GO:0005634_GO:0042791_GO:0000127_GO:0006384_GO:0042791_GO:0006384_GO:0042791
	Ta1.1_01263	AT1G17455	GO:0005634_GO:0005634_GO:0009649_GO:0005634_GO:0042753_GO:0009648_GO:0009649_GO:0042803
	Ta1.1_01264	AT1G17460	GO:0005634_GO:0000976_GO:0005634_GO:0000976_GO:0022626_GO:0005634_GO:0022626
	Ta1.1_01265	AT1G17470	GO:0003924_GO:0005737_GO:0003729_GO:0019003_GO:0005525_GO:0070300_GO:0019003_GO:0005737_GO:0005634_GO:0003924_GO:0031410_GO:0005525_GO:0005525_GO:0002181_GO:0005737_GO:0005525_GO:0070300_GO:0031410
	Ta1.1_01266	AT1G17480	GO:0005635_GO:0005874_GO:0008150_GO:0005634
	Ta1.1_01267	AT1G17490	GO:0005634_GO:0005634_GO:0008150_GO:0003674
	Ta1.1_01268	AT1G17500	GO:0005886_GO:0140326_GO:0045332_GO:0045332_GO:1901703_GO:0005739_GO:0005886_GO:0000287_GO:0016049_GO:0005886_GO:0005783_GO:0005739_GO:0015662
	Ta1.1_01269	AT1G17510	GO:0006357_GO:0006357_GO:0005634_GO:0001228_GO:0005739_GO:0006357_GO:0006357
	Ta1.1_01270	AT1G17520	GO:0005634_GO:0000976_GO:0005634_GO:0003700_GO:0000976_GO:0000976_GO:0005634_GO:0006334_GO:0000786_GO:0000976_GO:0005634_GO:0000976_GO:0006334_GO:0000976
	Ta1.1_01271	AT1G17530	GO:0030150_GO:0005743_GO:0005744_GO:0030150_GO:0071806_GO:0031305_GO:0006626_GO:0071806_GO:0005744_GO:0031305_GO:0006626_GO:0031305_GO:0008320_GO:0005743_GO:0005744_GO:0005744_GO:0005744_GO:0005744_GO:0030150_GO:0005743_GO:0006626_GO:0015450_GO:0005739
	Ta1.1_01272	AT1G17540	GO:0004672_GO:0006468_GO:0004672_GO:0006468_GO:0005634_GO:0005524_GO:0004672_GO:0005524_GO:0006468_GO:0016301
	Ta1.1_01273	AT1G17550	GO:0005737_GO:0106306_GO:0005515_GO:0106306_GO:0005515_GO:0005515_GO:0106307_GO:0005515_GO:0106307_GO:0005829_GO:0005515_GO:0005737_GO:0005515_GO:0005634_GO:0005515
	Ta1.1_01274	AT1G17560	GO:0009507_GO:0005739_GO:0003735_GO:0009741_GO:0060548_GO:0009741_GO:0060548_GO:0070180_GO:0048481_GO:0048481_GO:0048481_GO:0005762_GO:0006412_GO:0009507_GO:0005762_GO:0080060_GO:0003735_GO:0048481_GO:0080060_GO:0080060_GO:0009553_GO:0005762_GO:0005739_GO:0080060
	Ta1.1_01275	AT1G17580	GO:0051646_GO:0005515_GO:0010154_GO:0010090_GO:0010090_GO:0048467_GO:0048467_GO:0009826_GO:0009826_GO:0010090_GO:0031982_GO:0060151_GO:0030898_GO:0042802_GO:0009791_GO:0007015_GO:0015629_GO:0090436_GO:0051301_GO:0010154_GO:0051015_GO:0051645_GO:0090436_GO:0090436_GO:0003774_GO:0030050_GO:0030048_GO:0051015_GO:0009826_GO:0005515_GO:0005737_GO:0090436_GO:0000146_GO:0007015_GO:0010154_GO:0030050_GO:…
	Ta1.1_01276	AT1G17615	GO:0061809_GO:0050832_GO:0050135_GO:0043531_GO:0050832_GO:0042742_GO:0042742_GO:0005829_GO:0009507_GO:0042742_GO:0050832_GO:0043531_GO:0007165_GO:0005515
	Ta1.1_01277	AT1G17620	GO:0003674_GO:0005634_GO:0005886_GO:0005886_GO:0005886_GO:0008150_GO:0005634_GO:0009506
	Ta1.1_01278	AT1G17640	GO:0005829_GO:0003723_GO:1990904_GO:0005737_GO:0005634_GO:0008143_GO:0003730_GO:0008266_GO:0005737_GO:0005737_GO:0008150
	Ta1.1_01279	AT1G17650	GO:0030267_GO:0009507_GO:0009507_GO:0005515_GO:0009570_GO:0009507_GO:0030267_GO:0009570_GO:0005739_GO:0009507_GO:0009570_GO:0016616_GO:0050661_GO:0009570_GO:0009507_GO:0051287
	Ta1.1_01280	AT1G17665	GO:0008150_GO:0003674
	Ta1.1_01281	AT1G17680	GO:0006383_GO:0006383_GO:0005634_GO:0000127_GO:0006383_GO:0006383_GO:0005634_GO:0005634
	Ta1.1_01282	AT1G17690	GO:0005730_GO:0009793_GO:0009303_GO:0009303_GO:0005730_GO:0009793_GO:0009793_GO:0000462_GO:0009793_GO:0009553_GO:0009303_GO:0009303_GO:0005634_GO:0034511_GO:0019843_GO:0009793_GO:0000462_GO:0000462_GO:0032040
	Ta1.1_01283	AT1G17700	GO:0016192_GO:0005794_GO:0016020_GO:0005783_GO:0005886_GO:0016192_GO:0016192_GO:0003674_GO:0005783_GO:0016192
	Ta1.1_01284	AT1G17710	GO:0016311_GO:0005634_GO:0051262_GO:0051262_GO:0052732_GO:0004427_GO:0052731_GO:0016791_GO:0016311
	Ta1.1_01286	AT1G17730	GO:0009793_GO:0045324_GO:0032509_GO:0009793_GO:0032509_GO:0005515_GO:0000578_GO:0015031_GO:0005634_GO:0005737_GO:0009793_GO:0000815_GO:0016192_GO:0090351_GO:0000578_GO:0005515_GO:0016192_GO:0032509_GO:0009793_GO:0005771_GO:0045324_GO:0000815_GO:0009793_GO:0032509
	Ta1.1_01287	AT1G17745	GO:0005634_GO:0009507_GO:0009570_GO:0005829_GO:0005634_GO:0006564_GO:0009507_GO:0009507_GO:0051287_GO:0009570_GO:0004617_GO:0004617_GO:0006564_GO:0009507_GO:0006564_GO:0009570_GO:0009570_GO:0005515
	Ta1.1_01288	AT1G17750	GO:0005886_GO:0005515_GO:0106311_GO:0005515_GO:0005515_GO:0106311_GO:0005515_GO:0005515_GO:0106311_GO:0042277_GO:0016301_GO:0006468_GO:0005515_GO:0042742_GO:0042742_GO:0009753_GO:0005515_GO:0005515_GO:0005515_GO:0009753_GO:0009611_GO:0006468_GO:0005886_GO:0106310_GO:0005886_GO:0042742_GO:0006468_GO:0106310_GO:0106310_GO:0005515
	Ta1.1_01289	AT1G17760	GO:0005515_GO:0042868_GO:0005515_GO:0045892_GO:0045892_GO:0031123_GO:0031123_GO:0005634_GO:0005515_GO:0045892_GO:0003729_GO:0005515_GO:0005515_GO:0031047_GO:0042868_GO:0005634_GO:0031047_GO:0005515_GO:0031123_GO:0045892_GO:0060968_GO:0060968_GO:0031123_GO:0003729_GO:0009553_GO:0005515
	Ta1.1_01291	AT1G17790	GO:0005515_GO:0005634
	Ta1.1_01292	AT1G17820	GO:0008289_GO:0035091_GO:0007165_GO:0005783
	Ta1.1_01293	AT1G17830	GO:0003674_GO:0005634_GO:0008150
	Ta1.1_01295	AT1G17840	GO:0010222_GO:0010588_GO:0010588_GO:0009651_GO:0010345_GO:0055085_GO:0005886_GO:0005515_GO:0055085_GO:0042803_GO:0009651_GO:0005515_GO:0010588_GO:0010588_GO:0015562_GO:0005886_GO:0010588_GO:0042335_GO:0005886_GO:0005886_GO:0010345_GO:0015245_GO:0080051_GO:0016887_GO:0005515_GO:0005515_GO:0010588_GO:0009897_GO:0042335_GO:0015245_GO:0042626_GO:0010588_GO:0042803_GO:0010588_GO:0010345_GO:0080051_GO:…
	Ta1.1_01296	AT1G17850	GO:0009507_GO:0008150_GO:0003674_GO:0009507
	Ta1.1_01297	AT1G17860	GO:0009625_GO:0048046_GO:0009625_GO:0010466_GO:0010466_GO:0030414_GO:0010466_GO:0005783_GO:0099503_GO:0010466_GO:0099503_GO:0005783_GO:0005618_GO:0005576
	Ta1.1_01298	AT1G17870	GO:0005739
	Ta1.1_01299	AT1G17880	GO:0003729_GO:0005515_GO:0042788_GO:0005829_GO:0005634_GO:0005634_GO:0005854
	Ta1.1_01300	AT1G17890	GO:0042351_GO:0050577_GO:0042351_GO:0005737_GO:0005737_GO:0005737_GO:0042351_GO:0050577_GO:0042351
	Ta1.1_01301	AT1G17920	GO:0005634_GO:0048497_GO:0010091_GO:0048497_GO:0008289_GO:0048497_GO:0003700_GO:0048497_GO:0048497_GO:0010091_GO:0000981_GO:0005634_GO:0010091_GO:0048497
	Ta1.1_01302	AT1G17930	GO:0048507_GO:0005634
	Ta1.1_01303	AT1G17940	GO:0005634_GO:0005634_GO:0005634_GO:0005634_GO:0003674_GO:0005739_GO:0005634_GO:0005634
	Ta1.1_01304	AT1G17950	GO:0006355_GO:1901348_GO:0006355_GO:2000652_GO:0000976_GO:0005634_GO:0009737_GO:0003700_GO:0009834_GO:0000981_GO:0009834_GO:0003700_GO:0000976_GO:0009414_GO:0000976_GO:0009737_GO:0006355_GO:0000976_GO:0000976_GO:0009414_GO:0009737_GO:1901347_GO:0009414_GO:0006355_GO:1902074_GO:0005634_GO:0000978_GO:0006355_GO:0006355_GO:0006355_GO:0005634_GO:1902074_GO:0000978_GO:0000976_GO:0006355_GO:0009737
	Ta1.1_01306	AT1G17970	GO:0061630_GO:0005739_GO:0061630
	Ta1.1_01307	AT1G17980	GO:0003723_GO:0005634_GO:0048451_GO:0048451_GO:0008285_GO:0005515_GO:0048451_GO:0045824_GO:0009908_GO:0043631_GO:0005634_GO:0006378_GO:0048366_GO:0004652_GO:0045824_GO:0005515_GO:0005634_GO:0045824_GO:0048451_GO:0048366_GO:0043631_GO:0005634_GO:0006378_GO:0048451_GO:0005634
	Ta1.1_01308	AT1G18010	GO:0003674_GO:0005886
	Ta1.1_01309	AT1G18030	GO:0006470_GO:0106307_GO:0004724_GO:0004724_GO:0005634_GO:0005829_GO:0006470_GO:0106306_GO:0106306_GO:0005737_GO:0006470_GO:0106307_GO:0005737
	Ta1.1_01310	AT1G18040	GO:0008353_GO:0004693_GO:0008353_GO:0004672_GO:0045944_GO:0006468_GO:0006468_GO:0051726_GO:0004693_GO:0004693_GO:0008353_GO:0004672_GO:0045944_GO:0004672_GO:0045944_GO:0051726_GO:0005634_GO:0070985_GO:0070985_GO:0005737_GO:0005515_GO:0005634_GO:0005515_GO:0045944_GO:0006468_GO:0005634
	Ta1.1_01311	AT1G18060	GO:0008150_GO:0009507
	Ta1.1_01313	AT1G18080	GO:0001934_GO:0010228_GO:0009739_GO:0005080_GO:0072344_GO:0009967_GO:0071215_GO:0010476_GO:0005634_GO:0005515_GO:0022626_GO:0001934_GO:0010228_GO:0072344_GO:0010228_GO:0009845_GO:0001934_GO:0071215_GO:0006417_GO:0009967_GO:0005078_GO:0005634_GO:0009749_GO:0022626_GO:0009967_GO:0010228_GO:0006417_GO:0001934_GO:0005515_GO:0006417_GO:0043022_GO:0005634_GO:0005737_GO:0010476_GO:0005515_GO:0072344_GO:…
	Ta1.1_01314	AT1G18090	GO:0005634_GO:0017108_GO:0003677_GO:0017108_GO:0005634
	Ta1.1_01315	AT1G18100	GO:0005737_GO:0009737_GO:0009737_GO:0010030_GO:0010030_GO:0009737_GO:0010030_GO:0009737_GO:0010030_GO:0005634
	Ta1.1_01316	AT1G18140	GO:0016491_GO:0005507_GO:0005576_GO:0048226_GO:0052716
	Ta1.1_01317	AT1G18150	GO:0005634_GO:0005516_GO:0006468_GO:0005737_GO:0035556_GO:0006468_GO:0004707_GO:0005886_GO:0006468_GO:0005634_GO:0005886_GO:0004707_GO:0009753_GO:0005634_GO:0007165_GO:0042542_GO:0010468_GO:0004707_GO:0009753_GO:0004707_GO:0009611_GO:0005634_GO:0004707_GO:0004707_GO:0042542_GO:0000302_GO:0000302
	Ta1.1_01319	AT1G18160	GO:0006468_GO:0004712_GO:0004712_GO:0004672_GO:0006468_GO:0004672_GO:0005634_GO:0004672_GO:0005634_GO:0004712_GO:0005886_GO:0006468
	Ta1.1_01320	AT1G18170	GO:0009535_GO:0009535_GO:0009507_GO:0009535_GO:0009535_GO:0009535_GO:0009535_GO:0003755_GO:0005634_GO:0009535_GO:0009507_GO:0009535_GO:0009535_GO:0009507_GO:0009535
	Ta1.1_01321	AT1G18180	GO:0005886_GO:0005886_GO:0016627_GO:0006629_GO:0016020_GO:0005886
	Ta1.1_01322	AT1G18190	GO:0000139_GO:0031985_GO:0005794_GO:0007030_GO:0031985_GO:0005634_GO:0003674_GO:0000139_GO:0000301_GO:0000301_GO:0000139
	Ta1.1_01323	AT1G18200	GO:0003924_GO:0012505_GO:0006886_GO:0006886_GO:0005634
	Ta1.1_01324	AT1G18210	GO:0005634_GO:0008150_GO:0005634_GO:0005634_GO:0005829_GO:0005886_GO:0005509_GO:0005773_GO:0005886_GO:0005773
	Ta1.1_01325	AT1G18250	GO:0005576_GO:0005576_GO:0005576_GO:0006952
	Ta1.1_01327	AT1G18265	GO:0003674_GO:0008150
	Ta1.1_01328	AT1G18270	GO:0051287_GO:0050661_GO:0005634_GO:0005634_GO:0005634_GO:0005634_GO:0008270_GO:0005634_GO:0016832
	Ta1.1_01329	AT1G18280	GO:0031225_GO:0005886_GO:0031225
	Ta1.1_01330	AT1G18290	GO:0005634_GO:0009620_GO:0005575_GO:0009620_GO:0003674
	Ta1.1_01331	AT1G18300	GO:0071456_GO:0071456_GO:0071456_GO:0071456_GO:0009507_GO:0005829_GO:0000210_GO:0047631_GO:0005737_GO:0005634
	Ta1.1_01333	AT3G10110	GO:0008320_GO:0045039_GO:0009507_GO:0030943_GO:0042721_GO:0009793_GO:0009793_GO:0042721_GO:0045039_GO:0045039_GO:0009507_GO:0009507_GO:0042721_GO:0045039_GO:0009507_GO:0042721_GO:0009793_GO:0009793_GO:0042721_GO:0042721_GO:0045039_GO:0045039_GO:0009793
	Ta1.1_01334	AT1G18330	GO:0003700_GO:0005634_GO:0006355_GO:0007623_GO:0005634_GO:0007623_GO:0006355_GO:0006355_GO:0006355
	Ta1.1_01335	AT1G18335	GO:0005634_GO:0043998_GO:0010485_GO:0010485_GO:0005634_GO:0010485_GO:0043998_GO:0006474_GO:1990189_GO:0005634_GO:0043998_GO:0006474_GO:0006474_GO:0005634_GO:0010485_GO:0043998
	Ta1.1_01336	AT1G18340	GO:0070816_GO:0000439_GO:0005634_GO:0070816_GO:0070816_GO:0006289_GO:0005675_GO:0006289_GO:0005675_GO:0070816_GO:0006289_GO:0070816
	Ta1.1_01337	AT1G18360	GO:0009507_GO:0016298_GO:0016020_GO:0047372
	Ta1.1_01339	AT1G18390	GO:0042631_GO:0106311_GO:0005886_GO:0071215_GO:0016310_GO:0048573_GO:0042631_GO:0005576_GO:0042631_GO:0042631_GO:0106310_GO:0005886_GO:0106310_GO:0048573_GO:0030247_GO:0048573_GO:0048573_GO:0042631_GO:0071215_GO:0106310_GO:0016301_GO:0106311_GO:0006468_GO:0006468_GO:0048573_GO:0009507_GO:0106311_GO:0006468_GO:0042631_GO:0071215_GO:0016310
	Ta1.1_01340	AT1G18400	GO:2000762_GO:0006351_GO:0005515_GO:2000762_GO:0006351_GO:0006355_GO:0003700_GO:0006355_GO:0003700_GO:0003700_GO:0003677_GO:0005634_GO:0006351_GO:0006355_GO:0005634_GO:0006355_GO:0046983_GO:0005515_GO:0006355_GO:0005634_GO:0006355_GO:0005515_GO:0006351_GO:0005515_GO:2000762_GO:1902448_GO:0003700_GO:0005634_GO:0006355_GO:0006355
	Ta1.1_01342	AT1G73890	GO:0031225_GO:0005886_GO:0031225
	Ta1.1_01343	AT1G18420	GO:0015743_GO:0071423_GO:0009705_GO:0016036_GO:0071423_GO:0016036_GO:0035618_GO:0016036_GO:0009705_GO:0009507_GO:0005886_GO:0016036
	Ta1.1_01344	AT1G18440	GO:0004045_GO:0004045_GO:0004045_GO:0009507_GO:0009507_GO:0004045_GO:0009507
	Ta1.1_01346	AT5G49650	GO:0004856_GO:0005997_GO:0005829_GO:0016773_GO:0016310_GO:0005997_GO:0042732_GO:0004856_GO:0016117_GO:0005829_GO:0016117_GO:0005829_GO:0016117_GO:0004856_GO:0005997_GO:0004856_GO:0005997_GO:0005829_GO:0042732_GO:0004856_GO:0009507_GO:0005829_GO:0016310_GO:0004856_GO:0009536_GO:0016117
	Ta1.1_01347	AT1G18460	GO:0006629_GO:0005576
	Ta1.1_01348	AT1G18470	GO:0009507_GO:0009789_GO:0009789_GO:0009789_GO:0009789_GO:0009789_GO:0005783_GO:0005739
	Ta1.1_01349	AT1G18485	GO:0008270_GO:0005739_GO:0003729
	Ta1.1_01351	AT1G18490	GO:0017172
	Ta1.1_01352	AT1G18500	GO:0003852_GO:0009507_GO:0009098_GO:0009098_GO:0009098_GO:0009098_GO:0009098_GO:0009098_GO:0009098_GO:0003852_GO:0009507_GO:0009507_GO:0009098_GO:0009098_GO:0009098_GO:0003852_GO:0009098_GO:0009570_GO:0009098_GO:0009570
	Ta1.1_01353	AT1G18520	GO:0009506_GO:0003674_GO:0005886_GO:0005576
	Ta1.1_01354	AT1G18530	GO:0005509_GO:0030234_GO:0005509
	Ta1.1_01355	AT1G18540	GO:0003723_GO:0005783_GO:0003735_GO:0022626_GO:0000027_GO:0000027_GO:0003729_GO:0022625_GO:0009506_GO:0022626_GO:0005737_GO:0005886_GO:0002181_GO:0005783_GO:0005886_GO:0022626_GO:0022626_GO:0022625_GO:0022625_GO:0005634_GO:0022625_GO:0005829
	Ta1.1_01356	AT1G18550	GO:0008574_GO:0005874_GO:0008017_GO:0003777_GO:0008574_GO:0007018_GO:0005871_GO:0016887_GO:0005634
	Ta1.1_01357	AT1G18560	GO:0005634_GO:0046983
	Ta1.1_01358	AT1G18570	GO:0009625_GO:0000976_GO:0009682_GO:0052544_GO:0009759_GO:0052544_GO:0009617_GO:0000976_GO:0009625_GO:0042742_GO:0000976_GO:0009759_GO:0003700_GO:0052544_GO:0042742_GO:0042742_GO:0005634_GO:0009759_GO:0009759_GO:0009682_GO:0009617_GO:0009682_GO:0000976
	Ta1.1_01359	AT1G18580	GO:0010246_GO:0010246_GO:0005794_GO:0010192_GO:0048358_GO:0080001_GO:0048358_GO:0010246_GO:0048358_GO:0000137_GO:0080001_GO:0010246_GO:0005739_GO:0048358_GO:0010246_GO:0010192_GO:0010192_GO:0080001_GO:0080001_GO:0047262_GO:0047262_GO:0000137_GO:0016757
	Ta1.1_01361	AT1G18600	GO:0004252_GO:0005739_GO:0004252
	Ta1.1_01362	AT1G18610	GO:0005575_GO:0008150_GO:0003674
	Ta1.1_01364	AT1G18620	GO:0051513_GO:0051513_GO:0051513_GO:0005634_GO:0009826_GO:0051513_GO:0051513_GO:0005634_GO:0005634_GO:0005634_GO:0003674_GO:0005634_GO:0009826_GO:0009826
	Ta1.1_01366	AT1G18650	GO:0009506_GO:0031225_GO:0001872_GO:0030247_GO:0005576_GO:0031225_GO:0008150_GO:0005886
	Ta1.1_01367	AT1G18660	GO:0005886_GO:0005737_GO:0005634_GO:0005515_GO:0005634_GO:0005634
	Ta1.1_01368	AT1G18670	GO:0005886_GO:0004672_GO:0004693_GO:0002229_GO:0006468_GO:0002229_GO:1900426_GO:2000031_GO:0005634_GO:0070816_GO:0032968_GO:0004672_GO:0070816_GO:0000307_GO:0070816_GO:0042742_GO:0042742_GO:0005634_GO:0006468_GO:0042742_GO:2000031_GO:0070816_GO:0070816_GO:1902290_GO:0006468_GO:1902290_GO:0032968_GO:0006468_GO:2000031_GO:0006468_GO:0006468_GO:0005634_GO:0004693_GO:0032968_GO:0004672_GO:0008353_GO:…
	Ta1.1_01369	AT1G18680	GO:0009507
	Ta1.1_01371	AT1G18700	GO:0005634_GO:0005783_GO:0009507_GO:0009507_GO:0005783_GO:0009507_GO:0009507_GO:0009507
	Ta1.1_01373	AT1G18710	GO:0140547_GO:0010214_GO:0005634_GO:0140547_GO:0010214_GO:0005634_GO:0010214_GO:0140547_GO:0003700_GO:0005737_GO:0140547_GO:0010214
	Ta1.1_01374	AT1G18720	GO:0009507_GO:0005634_GO:0009507_GO:0046521_GO:0046521_GO:0046521_GO:0046521_GO:0003674
	Ta1.1_01375	AT1G18730	GO:0009535_GO:0009535_GO:0009535_GO:0009535_GO:0010598_GO:0009535_GO:0009507_GO:0009773_GO:0009535_GO:0009535_GO:0009535_GO:0009535_GO:0009507_GO:0009507_GO:0009535_GO:0009773_GO:0009535_GO:0009535_GO:0009535_GO:0009535_GO:0009535_GO:0010598_GO:0009773_GO:0010598_GO:0009535_GO:0009507_GO:0009535_GO:0003674_GO:0009535_GO:0009535_GO:0009535_GO:0009773
	Ta1.1_01376	AT1G18740	GO:0009631_GO:0005515_GO:0005515_GO:0009631_GO:0005634_GO:0005515_GO:0005737_GO:0005634
	Ta1.1_01380	AT1G18810	GO:0003674_GO:0009506_GO:0005634_GO:0009638_GO:0009638
	Ta1.1_01381	AT1G18830	GO:0090110_GO:0007029_GO:0006886_GO:0090110_GO:0030127_GO:0006888_GO:0005737_GO:0030127_GO:0006886_GO:0006888_GO:0070971_GO:0005737_GO:0005737_GO:0090110_GO:0030127_GO:0005198
	Ta1.1_01382	AT1G18835	GO:0005634_GO:0005515_GO:0003700_GO:0005737_GO:0006355_GO:0005515_GO:0006355_GO:0005515_GO:0048509_GO:0000976_GO:0005515_GO:0005634_GO:0006355_GO:0005515_GO:0005515_GO:0000976_GO:0005515_GO:0005515_GO:0005576_GO:0042803_GO:0006355
	Ta1.1_01384	AT1G18840	GO:0008150_GO:0005773_GO:0005773
	Ta1.1_01385	AT1G18850	GO:0006364_GO:0006364_GO:0008150_GO:0003674_GO:0006364_GO:0005730_GO:0005634
	Ta1.1_01386	AT1G18860	GO:0006355_GO:0006355_GO:0003700_GO:0006355_GO:0003700_GO:0006355_GO:0003700_GO:0005634
	Ta1.1_01387	AT1G18870	GO:0042372_GO:0009058_GO:0009058_GO:0042372_GO:0042372_GO:0042372_GO:0009536_GO:0009507_GO:0042372_GO:0042372_GO:0008909_GO:0008909_GO:0042372_GO:0009536_GO:0009697_GO:0009697_GO:0042372_GO:0042372_GO:0009507_GO:0009697_GO:0009507_GO:0008909
	Ta1.1_01388	AT1G18880	GO:0055085_GO:0090408_GO:0005886_GO:0015112_GO:0005886_GO:0055085_GO:0010233
	Ta1.1_01389	AT1G18890	GO:0004683_GO:0009931_GO:0009738_GO:0004683_GO:0009931_GO:0005516_GO:0046777_GO:0106310_GO:0009738_GO:0004672_GO:0004672_GO:0035556_GO:0046777_GO:0106311_GO:0046777_GO:0004674_GO:0106311_GO:0005509_GO:0009738_GO:0046777_GO:0018105_GO:0106310_GO:0009931_GO:0004674_GO:0009738_GO:0005886_GO:0005886_GO:0018105_GO:0004672_GO:0018105_GO:0106311_GO:0106310_GO:0046777_GO:0004674_GO:0005634_GO:0005737_GO:…
	Ta1.1_01390	AT1G18900	GO:0005739_GO:0005739_GO:0005739_GO:0005739
	Ta1.1_01392	AT1G18940	GO:0005575_GO:0003674_GO:0008150
	Ta1.1_01394	AT1G18960	GO:0006355_GO:0003700_GO:0006355_GO:0006355_GO:0006355_GO:0005634
	Ta1.1_01395	AT1G18980	GO:0030145_GO:0005618_GO:0005576_GO:0006950
	Ta1.1_01396	AT1G18990	GO:0017022_GO:0005737_GO:0008150
	Ta1.1_01398	AT1G19000	GO:0006355_GO:0000976_GO:0003700_GO:0000976_GO:0000976_GO:0006355_GO:0006355_GO:0006355_GO:0005634_GO:0000976_GO:0005634
	Ta1.1_01400	AT1G19020	GO:0071456_GO:0071456_GO:0009611_GO:0009628_GO:0006979_GO:0000302_GO:0009617_GO:0071456_GO:0000302_GO:0009617_GO:0005575_GO:0071456
	Ta1.1_01401	AT1G19025	GO:0036297_GO:0036297_GO:0005634_GO:0003684_GO:0006303_GO:0031848_GO:0031848_GO:0036297_GO:0005634_GO:0035312_GO:0031848_GO:0006303_GO:0005634_GO:0035312_GO:0031848_GO:0006303
	Ta1.1_01402	AT1G19050	GO:0005515_GO:0009736_GO:0000160_GO:0005634_GO:0005515_GO:0005515_GO:0009736_GO:0006355_GO:0000156_GO:0009735_GO:0019827_GO:0006355_GO:0005634_GO:0005515_GO:0006355_GO:0009736_GO:0009736_GO:0009735_GO:0000156_GO:0006355_GO:0009736_GO:0009736_GO:0009736_GO:0005515_GO:0010200_GO:0005515_GO:0005515_GO:0009736
	Ta1.1_01403	AT1G19090	GO:0106310_GO:0106311_GO:0006468_GO:0106311_GO:0006468_GO:0006468_GO:0106311_GO:0009507_GO:0106310_GO:0106310
	Ta1.1_01404	AT1G19100	GO:0005515_GO:0031935_GO:0005515_GO:0006282_GO:1902290_GO:0005515_GO:0006282_GO:0031935_GO:0003677_GO:0005634_GO:0009941_GO:0031935_GO:0080188_GO:0004519_GO:0031935_GO:0031935_GO:0031935_GO:0031935_GO:1902290_GO:0006282_GO:0009941_GO:0080188_GO:0005515_GO:0080188_GO:0005515_GO:0042803_GO:0005515_GO:0009506_GO:1902290_GO:0080188_GO:0009941_GO:0005515_GO:0005515_GO:0005634_GO:0005515_GO:0031935_GO:…
	Ta1.1_01405	AT1G19110	GO:0003674_GO:0005886_GO:0005576_GO:0005634_GO:0008150
	Ta1.1_01406	AT1G19115	GO:0009630_GO:0005634_GO:0005634_GO:0005634_GO:0003674_GO:0009630_GO:0005634
	Ta1.1_01407	AT1G19130	GO:0005622_GO:0005829_GO:0005829_GO:0003674_GO:0005634_GO:0008150
	Ta1.1_01408	AT1G05630	GO:0046856_GO:0009737_GO:0004439_GO:0046856_GO:0009846_GO:0009737_GO:0010182_GO:0009743_GO:0048364_GO:0009737_GO:0010252_GO:0009630_GO:0009737_GO:0010087_GO:0052659_GO:0009637_GO:0048364_GO:0009630_GO:0046855_GO:0010182_GO:0046855_GO:0046855_GO:0005737_GO:0046856_GO:0005737_GO:0046856_GO:0046855_GO:0010182_GO:0009737_GO:0046855_GO:0004445_GO:0046856_GO:0007584_GO:0046855_GO:0005737_GO:0046855_GO:…
	Ta1.1_01409	AT1G05640	GO:0019888_GO:0005737_GO:0035304_GO:0005886_GO:0008157_GO:0035304_GO:0035304_GO:0035304
	Ta1.1_01410	AT1G05650	GO:0005576_GO:0005975_GO:0004650
	Ta1.1_01411	AT1G05670	GO:0005783_GO:0005794_GO:0005739_GO:0005739_GO:0016757_GO:0005739
	Ta1.1_01412	AT1G05680	GO:0080024_GO:0071475_GO:0071475_GO:0071475_GO:0071215_GO:0042631_GO:0042631_GO:0052638_GO:0071215_GO:0070301_GO:0080044_GO:0010016_GO:0035251_GO:0042631_GO:0080024_GO:0080167_GO:0016757_GO:0009507_GO:0042631_GO:0042631_GO:0070301_GO:0071215_GO:0042631_GO:0070301_GO:0010016_GO:0071475_GO:0080043
	Ta1.1_01770	AT3G05530	GO:0006511_GO:0008540_GO:0045899_GO:0005634_GO:0045899_GO:0016887_GO:0005829_GO:0010498_GO:0006511_GO:0005516_GO:0000502_GO:0005634_GO:0045899_GO:0008540_GO:0045899_GO:0010498_GO:0005634_GO:0009555_GO:0010498_GO:0005829_GO:0010498_GO:0006511_GO:0009553_GO:0005737_GO:0005829_GO:0016887_GO:0006511_GO:0045899
	Ta1.1_01773	AT3G05520	GO:0030036_GO:0005737_GO:0051693_GO:0051016_GO:0030479_GO:0030479_GO:0030036_GO:0005737_GO:0051015_GO:0051016_GO:0051016_GO:0030036_GO:0008290_GO:0051693_GO:0008290_GO:0005737_GO:0051016_GO:0005634_GO:0051015_GO:0007015_GO:0007015_GO:0030036
	Ta1.1_01777	AT3G05480	GO:0000077_GO:0005634_GO:0006282_GO:0000077_GO:0000077_GO:0071479_GO:0031573_GO:0031573_GO:0006281_GO:0006282_GO:0000076_GO:0006281_GO:0030896_GO:0031573_GO:0030896_GO:0005634_GO:0000076_GO:0006282_GO:0006282_GO:0008408_GO:0006281_GO:0005634_GO:0071479_GO:0006282
	Ta1.1_01778	AT3G05470	GO:0003779_GO:0003779_GO:0005576
	Ta1.1_01779	AT3G05440	GO:0005575_GO:0003674_GO:0008150
	Ta1.1_01783	AT3G05430	GO:0005634_GO:0003674_GO:0005634_GO:0008150
	Ta1.1_01784	AT3G05420	GO:0009723_GO:0009753_GO:0005515_GO:0006869_GO:0005829_GO:0009723_GO:0005829_GO:0000062_GO:0009416_GO:0000062_GO:0005829_GO:0005515_GO:0005634_GO:0005515_GO:0000062_GO:0005634_GO:0006869_GO:0005829_GO:0009753_GO:0005737_GO:0005829_GO:0005515_GO:0000062_GO:0000062_GO:0005829_GO:0000062
	Ta1.1_01785	AT3G05410	GO:0009654_GO:0005509_GO:0009654_GO:0015979_GO:0009507_GO:0009507_GO:0019898
	Ta1.1_01787	AT3G05390
	Ta1.1_01788	AT3G05380	GO:0006357_GO:0005634_GO:0006357_GO:0051726_GO:0005654_GO:0051726_GO:0006351_GO:0000003_GO:0006351_GO:0006357_GO:0006357_GO:0005515_GO:0005634_GO:0005634_GO:0003677_GO:0005634_GO:0017053_GO:0006351_GO:0006351_GO:0005634
	Ta1.1_01790	AT3G05340	GO:0009451_GO:0009451_GO:0009507_GO:0043231_GO:0003723
	Ta1.1_01791	AT3G05350	GO:0009507_GO:0009570_GO:0009570_GO:0009507_GO:0009570_GO:0009570_GO:0070006_GO:0005829_GO:0009570_GO:0070006_GO:0009570
	Ta1.1_01793	AT3G05330	GO:0005515_GO:0005739_GO:0000911_GO:0009574_GO:0005515_GO:0005875_GO:0000914_GO:0000911_GO:0009574_GO:0009574_GO:0000914_GO:0005875_GO:0005829_GO:0009574_GO:0000914
	Ta1.1_01794	AT3G05327	GO:0005737
	Ta1.1_01796	AT3G05320	GO:0009856_GO:0005794
	Ta1.1_01797	AT3G05310	GO:0031307_GO:0005525_GO:0031307_GO:0003924_GO:0007005_GO:0003924_GO:0005509_GO:0005509_GO:0010821_GO:0005739_GO:0005525_GO:0010821_GO:0005739_GO:0005739_GO:0031307
	Ta1.1_01799	AT3G05290	GO:0015866_GO:0015866_GO:0006635_GO:0015217_GO:0005347_GO:0005779_GO:0090351_GO:0005347_GO:0006635_GO:0090351_GO:0006635_GO:0005779_GO:0015867_GO:0005779_GO:0015867_GO:0006635_GO:0005779_GO:0007031_GO:0015217_GO:0015217_GO:0005777_GO:0080024_GO:0006635_GO:0005347_GO:0080024_GO:0006635_GO:0006635_GO:0009507_GO:0005347_GO:0006635
	Ta1.1_01800	AT3G05280	GO:0005794_GO:0005829_GO:0005515_GO:0016192_GO:0005794_GO:0016192_GO:0005829_GO:0005794
	Ta1.1_01802	AT3G05450	GO:0005634
	Ta1.1_01803	AT3G05260	GO:0009507
	Ta1.1_01804	AT3G05250	GO:0005737
	Ta1.1_01805	AT3G05240	GO:0005739_GO:0005739_GO:0080156_GO:0080156
	Ta1.1_01806	AT3G05230	GO:0005618_GO:0045047_GO:0005618_GO:0005787_GO:0009507_GO:0009506_GO:0005787_GO:0005783_GO:0006465_GO:0005787_GO:0045047_GO:0005783_GO:0006465_GO:0006465
	Ta1.1_01807	AT3G05220	GO:0030001_GO:0009506_GO:0005576
	Ta1.1_01808	AT3G05210	GO:0006296_GO:0010213_GO:0006294_GO:0070914_GO:0003684_GO:0000110_GO:0006296_GO:0017108_GO:0000710_GO:0000724_GO:0006294_GO:0005634_GO:0070914_GO:0070522_GO:0010224_GO:0003697_GO:0000710_GO:0010213_GO:0070914_GO:0000710_GO:0000724_GO:0006296_GO:0003684_GO:0017108_GO:0006296_GO:0000724_GO:0005634_GO:0006296_GO:0006312_GO:0010213_GO:0070914_GO:0070914_GO:0010332_GO:0000710_GO:0006294_GO:0000710_GO:…
	Ta1.1_01809	AT3G05200	GO:0016567_GO:0042742_GO:0004842_GO:0005886_GO:0004842_GO:0098542_GO:0098542_GO:0004842_GO:0098542_GO:0042742_GO:0042742_GO:0005886_GO:0004842_GO:0010200_GO:0005576_GO:0016567
	Ta1.1_01810	AT3G05190	GO:0009507_GO:0009507_GO:0003824_GO:0009507_GO:0019752_GO:0019752
	Ta1.1_01811	AT3G05180	GO:0048046_GO:0009627_GO:0009627_GO:0016788_GO:0009627
	Ta1.1_01812	AT3G05170	GO:0016791_GO:0005634_GO:0005975
	Ta1.1_01815	AT3G05400	GO:0055085_GO:0015144_GO:0022857_GO:0022857_GO:0055085_GO:0055085_GO:0055085
	Ta1.1_01816	AT3G06040	GO:0005739_GO:0003735_GO:0006412_GO:0005739_GO:0005739
	Ta1.1_01817	AT3G06050	GO:0006979_GO:0042744_GO:0005739_GO:0005739_GO:0005759_GO:0004601_GO:0005739_GO:0046686_GO:0006979_GO:0034599_GO:0005739_GO:0005739_GO:0045454_GO:0008379_GO:0005759_GO:0005829_GO:0005739_GO:0005737_GO:0034599_GO:0045454_GO:0042744_GO:0034599_GO:0005739_GO:0042744_GO:0005829
	Ta1.1_01818	AT3G06060	GO:0006666_GO:0016491_GO:0047560_GO:0005789_GO:0006666_GO:0005789_GO:0005789_GO:0030148_GO:0006666_GO:0030148_GO:0030148_GO:0030148_GO:0005789_GO:0005789_GO:0030148_GO:0030148_GO:0030148_GO:0030148_GO:0009507_GO:0009507_GO:0047560_GO:0005789
	Ta1.1_01819	AT3G05150	GO:0022857_GO:0015144_GO:0005634_GO:0055085_GO:0005634_GO:0055085
	Ta1.1_01820	AT3G05140	GO:0106311_GO:0106310_GO:0006468_GO:0005886_GO:0051020_GO:0006468_GO:0106311_GO:0006468_GO:0106311_GO:0005634_GO:0106310_GO:0051020_GO:0106310_GO:0005737_GO:0005634
	Ta1.1_01822	AT3G05545	GO:0004842_GO:0005634_GO:0016567_GO:0004842
	Ta1.1_01825	AT3G05570	GO:0008150
	Ta1.1_01826	AT5G27830	GO:0005634_GO:0005576_GO:0006979_GO:0005634_GO:0005576_GO:0005634_GO:0003674_GO:0005576
	Ta1.1_01827	AT3G05580	GO:0048768_GO:0048768_GO:0004722_GO:0106307_GO:0106307_GO:0048768_GO:0009860_GO:0005634_GO:0006470_GO:0009860_GO:0005634_GO:0004722_GO:0106306_GO:0048768_GO:0009860_GO:0004722_GO:0048768_GO:0004722_GO:0009860_GO:0004722_GO:0004722_GO:0005737_GO:0006470_GO:0106306_GO:0048768_GO:0009860_GO:0005829_GO:0009860_GO:0005737_GO:0005737_GO:0006470_GO:0009860
	Ta1.1_01830	AT3G05610	GO:0042545_GO:0045490_GO:0030599_GO:0046910_GO:0042545_GO:0045490_GO:0045490
	Ta1.1_01833	AT3G05950	GO:0005576_GO:0030145_GO:0005618
	Ta1.1_01834	AT3G05940	GO:0005576_GO:0005215_GO:0016021_GO:0006810
	Ta1.1_01835	AT3G05937	GO:0008150_GO:0003674_GO:0005739
	Ta1.1_01838	AT3G05930	GO:0009506_GO:0005576_GO:0010497_GO:0010497_GO:2000280_GO:0005618_GO:2000280_GO:0006950_GO:0030145
	Ta1.1_01839	AT3G05920	GO:0030001_GO:0005634_GO:0005634
	Ta1.1_01840	AT3G05910	GO:0071555_GO:0071555_GO:0005576_GO:0052793_GO:0009505_GO:0005576
	Ta1.1_01841	AT3G05900	GO:0005737_GO:0008150_GO:0005829_GO:0005829_GO:0003674_GO:0005737
	Ta1.1_01842	AT3G05890	GO:0009409_GO:0009409_GO:0016021
	Ta1.1_01843	AT3G05880	GO:0009409_GO:0042538_GO:0009409_GO:0042538_GO:0042538_GO:0042538_GO:0003674_GO:0009737_GO:0009737_GO:0016021
	Ta1.1_01845	AT5G48670	GO:0000978_GO:0005515_GO:0045944_GO:0000978_GO:0000976_GO:0000976_GO:0003700_GO:0005634_GO:0045944_GO:0005515_GO:0003700_GO:0043078_GO:0006357_GO:0005634_GO:0006357_GO:0000976_GO:0000981_GO:0006357_GO:0005634_GO:0000976_GO:0006357_GO:0045944_GO:0046983_GO:0045944
	Ta1.1_01847	AT3G05840	GO:0006468_GO:0004674_GO:0004674_GO:0106311_GO:0005938_GO:0007165_GO:0106310_GO:0004674_GO:0106311_GO:0106311_GO:0006468_GO:0009933_GO:0004674_GO:0005737_GO:0005634_GO:0016310_GO:0005515_GO:0106310_GO:0016310_GO:0005829_GO:0046777_GO:0046777_GO:0004674_GO:0006468_GO:0005515_GO:0004674_GO:0005737_GO:0004674_GO:0005515_GO:0004674_GO:0005829_GO:0046777_GO:0005634_GO:0106310_GO:0004674_GO:0005515_GO:…
	Ta1.1_01848	AT3G05830	GO:0005654_GO:0005515_GO:0005737_GO:0005515_GO:0005515_GO:0008150_GO:0005737_GO:0005737_GO:0005515_GO:0005515_GO:0005515_GO:0005635
	Ta1.1_01849	AT3G05820	GO:0005987_GO:0005739_GO:0005987_GO:0033926_GO:0033926_GO:0005987_GO:0009507_GO:0005987_GO:0004575_GO:0005739
	Ta1.1_01850	AT3G05810	GO:0003674_GO:0008150_GO:0009507_GO:0009507
	Ta1.1_01851	AT3G05800	GO:0003700_GO:0046983_GO:0009742_GO:0000976_GO:0006355_GO:0006355_GO:0009742_GO:0006355_GO:0000976_GO:0005634_GO:0003700_GO:0006355_GO:0009742_GO:0009742_GO:0005634
	Ta1.1_01852	AT3G05790	GO:0009507_GO:0051131_GO:0004252_GO:0005739_GO:0051131_GO:0005759_GO:0006515_GO:0006515_GO:0007005_GO:0003697_GO:0004176_GO:0005739_GO:0004252_GO:0006515_GO:0005759_GO:0006515_GO:0005739_GO:0004176
	Ta1.1_01853	AT3G05770	GO:0005634_GO:0005634_GO:0048868_GO:0048868_GO:0048868
	Ta1.1_01854	AT3G05760	GO:0005681_GO:0003676_GO:0008270_GO:0000398_GO:0046540_GO:0000398_GO:0000398_GO:0000398_GO:0005634_GO:0005634
	Ta1.1_01855	AT3G05750	GO:0000132_GO:0000132_GO:0005634_GO:0005634_GO:0005634_GO:0009574_GO:0003674_GO:0000132_GO:0005634_GO:0000913_GO:0009574_GO:0000913_GO:0000913
	Ta1.1_01856	AT1G54300	GO:0003674_GO:0008150_GO:0005634
	Ta1.1_01857	AT3G05740	GO:0000724_GO:0070417_GO:0003678_GO:0006281_GO:0042631_GO:0005634_GO:0070417_GO:0006281_GO:0005737_GO:0006268_GO:0042631_GO:0042631_GO:0000724_GO:0042631_GO:0006281_GO:0042631_GO:0003678_GO:0005694_GO:0006268_GO:0042631_GO:0006310_GO:0006268_GO:0005634_GO:0070417_GO:0009378_GO:0005634_GO:0032508_GO:0003676_GO:0006310_GO:0000724_GO:0043138_GO:0009378_GO:0043138_GO:0006268
	Ta1.1_01858	AT3G05725	GO:0008150_GO:0005634_GO:0003674
	Ta1.1_01859	AT3G05720	GO:0006607_GO:0008139_GO:0005737_GO:0006607_GO:0005737_GO:0061608_GO:0005634_GO:0005737
	Ta1.1_01863	AT3G05710	GO:0005802_GO:0005794_GO:0005802_GO:0005768_GO:1900150_GO:0006886_GO:0006906_GO:0006906_GO:0061025_GO:0031201_GO:0007034_GO:0016021_GO:1900150_GO:0048278_GO:0005802_GO:0007030_GO:0000149_GO:0005802_GO:0048278_GO:0005484_GO:0005794_GO:0006886_GO:0012505_GO:0007034_GO:1900150_GO:0006886_GO:0031201_GO:0005484_GO:0006906_GO:0005802_GO:0005802_GO:0009306_GO:0009306_GO:0006886
	Ta1.1_01864	AT3G05700	GO:0009651_GO:0009414_GO:0003677_GO:0045893_GO:0005634_GO:0005634_GO:0005634_GO:0045893_GO:0009737_GO:0045893_GO:0009414_GO:0009414_GO:0009651_GO:0045893_GO:0009737
	Ta1.1_01866	AT4G26050	GO:0008150_GO:0005739
	Ta1.1_01867	AT4G26060
	Ta1.1_01868	AT4G26070	GO:0002237_GO:0009414_GO:0005515_GO:0042742_GO:0009414_GO:0005515_GO:0005515_GO:0004708_GO:0005515_GO:0006468_GO:0009611_GO:0009611_GO:0006468_GO:0005634_GO:0005515_GO:0042542_GO:0006468_GO:0098542_GO:0009875_GO:0005515_GO:0005515_GO:0002237_GO:0000165_GO:0002237_GO:0004708_GO:0098542_GO:0004708_GO:0042742_GO:0042742_GO:0005515_GO:0009875_GO:0009507_GO:0005515_GO:0009507_GO:0005515_GO:0005515_GO:…
	Ta1.1_01869	AT4G26080	GO:0005515_GO:0005515_GO:0005515_GO:0005515_GO:0005515_GO:0005515_GO:0005515_GO:0009409_GO:0008287_GO:0005515_GO:0005515_GO:0005515_GO:0005515_GO:0009787_GO:0106306_GO:0106307_GO:0005515_GO:0005515_GO:0009788_GO:0005515_GO:0009737_GO:0005515_GO:0005829_GO:0005515_GO:0005515_GO:0005515_GO:0005515_GO:0005515_GO:0005515_GO:0005515_GO:0005515_GO:0009788_GO:0009737_GO:0005515_GO:0009409_GO:0005634_GO:…
	Ta1.1_01871	AT4G26090	GO:0016045_GO:0009626_GO:0009626_GO:0009626_GO:0042742_GO:0043531_GO:0043531_GO:0006952_GO:0042742_GO:0005886_GO:0042742_GO:0042742_GO:0009626_GO:0005515_GO:0005515_GO:0009626_GO:0042742_GO:0006952_GO:0042742_GO:0005515_GO:0016045
	Ta1.1_01860	AT4G26110	GO:0005634_GO:0006334_GO:0005515_GO:0005515_GO:0005515_GO:0005886_GO:0005634_GO:0042393_GO:0005515_GO:0006334_GO:0005515_GO:0005829_GO:0005515_GO:0005515_GO:0005515_GO:0005737_GO:0005829_GO:0005515_GO:0006334_GO:0006281_GO:0005829_GO:0042802_GO:0030154_GO:0005515_GO:0005515_GO:0005634_GO:0005634_GO:0042802_GO:0000785_GO:0042802_GO:0005737_GO:0016444_GO:0003682_GO:0005515_GO:0016444_GO:0005634_GO:…
	Ta1.1_01874	AT4G26120	GO:2000022_GO:0042742_GO:2000022_GO:0050832_GO:0050832_GO:0042742_GO:0010200_GO:0042742_GO:0050832_GO:0016567_GO:0005515_GO:2000022_GO:2000022_GO:2000022_GO:0005634_GO:0005737
	Ta1.1_01875	AT4G26130	GO:0003674_GO:0008150
	Ta1.1_01876	AT4G26140	GO:0005576_GO:0005576_GO:0005576_GO:0004565_GO:0005576_GO:0004565_GO:0005773_GO:0005576_GO:0005576_GO:0005829_GO:0005975_GO:0005576_GO:0005576_GO:0005618_GO:0005618_GO:0005576
	Ta1.1_01877	AT4G26150	GO:2000028_GO:1902326_GO:0080050_GO:0010187_GO:0009740_GO:0009735_GO:0003700_GO:0009739_GO:0080050_GO:0010029_GO:0010151_GO:1902326_GO:0010029_GO:0009736_GO:1902326_GO:0010468_GO:0010380_GO:2000028_GO:1902326_GO:0009740_GO:0043565_GO:0010167_GO:0010029_GO:0009938_GO:0090693_GO:0010380_GO:0009910_GO:0009938_GO:0009735_GO:0009938_GO:0000976_GO:0005634_GO:1902326_GO:0009740_GO:0009938_GO:0009733_GO:…
	Ta1.1_01879	AT4G26180	GO:0005743_GO:1990559_GO:0005739_GO:0005739_GO:0005743_GO:0005743_GO:0055085_GO:0005739_GO:0005743_GO:1990559_GO:0055085_GO:0005743_GO:0005743_GO:0015228_GO:0005739
	Ta1.1_01880	AT4G26200	GO:0042802_GO:0009693_GO:0005515_GO:0009693_GO:0005515_GO:0005737_GO:0009693_GO:0009693_GO:0016847_GO:0009693_GO:0030170_GO:0009693_GO:0005515
	Ta1.1_01882	AT4G26210	GO:0015986_GO:0009536_GO:0015078_GO:0015986_GO:0015986_GO:0000276_GO:0015986_GO:0015986_GO:0000276_GO:0000276
	Ta1.1_01883	AT4G26220	GO:0005829_GO:0005829_GO:0042409_GO:0042409_GO:0008757
	Ta1.1_01885	AT4G26240	GO:0005634
	Ta1.1_01892	AT4G26330	GO:0004252_GO:0005576_GO:0005777_GO:0004252_GO:0005576_GO:0009567_GO:0005737
	Ta1.1_01895	AT4G26370	GO:0006355_GO:0009507_GO:0009507_GO:0006355_GO:0005739_GO:0009507_GO:0006353_GO:0006353_GO:0003729_GO:0006355_GO:0009507_GO:0006353_GO:0005739_GO:0006353_GO:0006355
	Ta1.1_01896	AT4G26390	GO:0006096_GO:0030955_GO:0006096_GO:0006096_GO:0006096_GO:0005829_GO:0006096_GO:0006096_GO:0006096_GO:0006096_GO:0006096_GO:0000287_GO:0006096_GO:0005737_GO:0004743_GO:0005737_GO:0006096_GO:0006096
	Ta1.1_01897	AT4G26400	GO:0010200_GO:0005634_GO:0016567_GO:0005737_GO:0005634_GO:0061630_GO:0061630
	Ta1.1_01899	AT4G26420	GO:0102117_GO:0032259_GO:0008757_GO:0008757_GO:0032259_GO:0010341_GO:0005575
	Ta1.1_01900	AT4G26440	GO:0006355_GO:0005634_GO:0009846_GO:0009409_GO:0003700_GO:0005515_GO:0009846_GO:0003700_GO:0003700_GO:0000976_GO:0043565_GO:0009409_GO:0006355_GO:0006355_GO:0005634_GO:0006355_GO:0000976_GO:0009555
	Ta1.1_01902	AT4G26450	GO:0005634_GO:0005634
	Ta1.1_01903	AT4G26455	GO:0006997_GO:0005635_GO:0005515_GO:0005515_GO:0005515_GO:0009504_GO:0005515_GO:0005515_GO:0005515_GO:0005515_GO:0005635_GO:0005515_GO:0005515_GO:0005515_GO:0005515_GO:0005515_GO:0042803_GO:0005515_GO:0046982
	Ta1.1_01904	AT4G26466	GO:0010183_GO:0010183_GO:0010183_GO:0010198_GO:0005886_GO:0010198_GO:0010183_GO:0010198_GO:0005515_GO:0010198_GO:0010198_GO:0010198_GO:0009567_GO:0005886_GO:0010483_GO:0010483_GO:0010183
	Ta1.1_01905	AT4G26470	GO:0005509_GO:0005886_GO:0005886_GO:0005509_GO:0005737_GO:0005886
	Ta1.1_01906	AT4G26480	GO:0048024_GO:0003729_GO:0005634_GO:0048024_GO:0005634_GO:0048024_GO:0003723_GO:0005634_GO:0005634
	Ta1.1_01908	AT4G26485	GO:0070475_GO:0005634_GO:0070042_GO:0070475_GO:0070042_GO:0005737_GO:0070475
	Ta1.1_01911	AT4G26530	GO:0005737_GO:0006096_GO:0006096_GO:0006096_GO:0006094_GO:0005737_GO:0004332_GO:0030388_GO:0006096_GO:0006096_GO:0006096_GO:0003729_GO:0006096_GO:0006096_GO:0006096_GO:0030388_GO:0006096_GO:0006096_GO:0005829_GO:0006096_GO:0006096_GO:0005829_GO:0006096_GO:0006096_GO:0006094_GO:0006096_GO:0005829_GO:0004332_GO:0004332_GO:0005737_GO:0006096_GO:0006094_GO:0006096_GO:0005515
	Ta1.1_01912	AT4G26540	GO:0010082_GO:0042277_GO:0005886_GO:0005515_GO:0042277_GO:2000280_GO:0016301_GO:0106311_GO:2000280_GO:0010082_GO:0010078_GO:0106311_GO:0010082_GO:0042277_GO:0106310_GO:0001653_GO:0106310_GO:0010078_GO:0005886_GO:0006468_GO:0006468_GO:0042277_GO:0001653_GO:0005886_GO:0106311_GO:0106310_GO:0042277_GO:0006468_GO:0042277
	Ta1.1_01913	AT4G26550	GO:0005794_GO:0016192_GO:0005768_GO:0005886_GO:0005802_GO:0005794_GO:0016192_GO:0005802_GO:0003674
	Ta1.1_01914	AT4G26555	GO:0009507_GO:0009507_GO:0005634_GO:0003755_GO:0009507_GO:0005634
	Ta1.1_01916	AT4G26570	GO:0005774_GO:0005515_GO:0005515_GO:0005509_GO:0005774_GO:0005774_GO:0019900_GO:0005515_GO:0005515_GO:0005773_GO:0005515_GO:0005515_GO:0005829_GO:0055075_GO:0005774_GO:0005515_GO:0005513_GO:0009705_GO:0009705_GO:0009705_GO:0005515_GO:0016020_GO:0005773_GO:0005886_GO:0009705_GO:0005515
	Ta1.1_01917	AT4G26580	GO:0009507_GO:0009507
	Ta1.1_01918	AT4G26590	GO:0035673_GO:0005887_GO:0035673_GO:0035673_GO:0016020_GO:0005887_GO:0006857_GO:0005737
	Ta1.1_01919	AT4G26600	GO:0001510_GO:0008757_GO:0005634_GO:0000470_GO:0001510_GO:0005730_GO:0006396_GO:0005634_GO:0001510_GO:0001510_GO:0005634_GO:0005634_GO:0070475_GO:0009383_GO:0005634_GO:0070475_GO:0005730_GO:0009383_GO:0070475_GO:0006396_GO:0001510_GO:0000470_GO:0005634_GO:0005634_GO:0005634_GO:0001510_GO:0000470
	Ta1.1_01920	AT4G26610	GO:0005886_GO:0009638_GO:0004674_GO:0005634_GO:0005737_GO:0006468_GO:0106311_GO:0106310_GO:0106310_GO:0004674_GO:0004674_GO:0016301_GO:0006468_GO:0004672_GO:0004672_GO:0005515_GO:0010540_GO:0005515_GO:0005515_GO:0004672_GO:0009638_GO:0106311_GO:0006468_GO:0106310_GO:0006468_GO:0005737_GO:0006468_GO:0106311_GO:0006468
	Ta1.1_01921	AT4G26620	GO:0008150_GO:0003674_GO:0005829_GO:0005634
	Ta1.1_01923	AT4G26630	GO:0005515_GO:0005515_GO:0005515_GO:0005634_GO:0005515_GO:2000779_GO:0005515_GO:0009651_GO:0005829_GO:0005515_GO:0005515_GO:0005829_GO:2000779_GO:2000779_GO:0009651_GO:0005515_GO:0005515_GO:2000779_GO:0005634_GO:0042393_GO:0005634_GO:0005515_GO:0006338_GO:0005515_GO:0003682_GO:0045892_GO:0045892_GO:0005515_GO:0005515_GO:0045892_GO:0005515_GO:0005829_GO:0045892_GO:0005515_GO:2000779_GO:0005515_GO:…
	Ta1.1_01924	AT4G26640	GO:0005634_GO:0003700_GO:0000976_GO:0005634_GO:0003700_GO:0000976_GO:0045893_GO:0005634_GO:0005634_GO:0000976_GO:0006355_GO:0005634_GO:0006355_GO:0009611_GO:0003700_GO:0045893_GO:0000976_GO:0006355_GO:0003700_GO:0045893_GO:0000976_GO:0045893_GO:0009961_GO:0000976_GO:0005634_GO:0005634_GO:0006355_GO:0043565
	Ta1.1_01928	AT3G05690	GO:0016602_GO:0006357_GO:0006355_GO:0003700_GO:0006355_GO:0000978_GO:0000981_GO:0006357_GO:0005634_GO:0006355_GO:0006355_GO:0005634_GO:0006355_GO:0009567_GO:0006357_GO:0003700_GO:0006355_GO:0006357_GO:0003700_GO:0006355_GO:0006355_GO:0000978
	Ta1.1_01930	AT3G05675	GO:0005634_GO:0016567_GO:0005634_GO:0005634
	Ta1.1_01931	AT3G05670	GO:0005634_GO:0005634_GO:0005634
	Ta1.1_01934	AT3G05630	GO:0004630_GO:0009733_GO:0006654_GO:0060627_GO:0009395_GO:0006654_GO:0019375_GO:0008610_GO:0006995_GO:0006995_GO:0006995_GO:0005634_GO:0009395_GO:0004630_GO:0070290_GO:0048017_GO:0009395_GO:0006654_GO:0009395_GO:0004630_GO:0009733_GO:0019375_GO:0009395_GO:0019375_GO:0009395_GO:0005773_GO:0006995_GO:0016036_GO:0008610_GO:0006654_GO:0016036_GO:0048364_GO:0019375_GO:0009395_GO:0005886_GO:0048364_GO:…
	Ta1.1_01935	AT3G05625	GO:0008150_GO:0009507_GO:0009570_GO:0009570_GO:0009507_GO:0009507_GO:0009507
	Ta1.1_01936	AT3G05620	GO:0045490_GO:0042545_GO:0030599_GO:0042545_GO:0045490_GO:0045490_GO:0046910
	Ta1.1_01939	AT3G05960	GO:0015144_GO:0015145_GO:0034219_GO:0034219
	Ta1.1_01940	AT3G05970	GO:0005829_GO:0005783_GO:0006631_GO:0004467_GO:0004467_GO:0004467_GO:0001676_GO:0004467_GO:0004467_GO:0006631_GO:0016020_GO:0009507_GO:0001676_GO:0010193_GO:0001676_GO:0004467_GO:0004467_GO:0006631_GO:0005777_GO:0010193_GO:0004467
	Ta1.1_01942	AT3G05980	GO:0003674_GO:0005634_GO:0008150
	Ta1.1_01945	AT3G06010	GO:0045944_GO:0009651_GO:0010231_GO:0010231_GO:0009651_GO:0010078_GO:0009408_GO:0003678_GO:0008094_GO:0010231_GO:0045944_GO:0045944_GO:0009414_GO:0009414_GO:0005634_GO:0043044_GO:0010492_GO:0045944_GO:0005634_GO:0010078_GO:0042393_GO:0009414_GO:0003677_GO:0003678_GO:0009408_GO:0010231
	Ta1.1_01946	AT3G06020	GO:0010075_GO:0005634_GO:0003674_GO:0010075
	Ta1.1_01947	AT3G06030	GO:0048046_GO:0046777_GO:0004709_GO:0005886_GO:0004674_GO:0004709_GO:0043622_GO:0004674_GO:0043622_GO:0046777_GO:0004709_GO:0043622_GO:0046777_GO:0004674_GO:0043622
	Ta1.1_01948	AT3G06035	GO:0005886_GO:0003674_GO:0031225_GO:0005829_GO:0008150_GO:0031225
	Ta1.1_01949	AT3G06070	GO:0005575_GO:0003674_GO:0008150
	Ta1.1_01950	AT3G06080	GO:0005634_GO:0007623_GO:0005794_GO:0005634_GO:0016413
	Ta1.1_01952	AT3G06100	GO:0035445_GO:0035445_GO:0005576_GO:0055085_GO:0015267_GO:0035445_GO:0005576_GO:0055085_GO:0046715_GO:0015250_GO:0035445
	Ta1.1_01953	AT3G06110	GO:0043407_GO:0035335_GO:0043407_GO:0005737_GO:0008330_GO:0008330_GO:0000188_GO:0034599_GO:0004725_GO:0000188_GO:0043407_GO:0010193_GO:0034051_GO:0017017_GO:0005737_GO:0005886_GO:0000188_GO:0043407_GO:0006470_GO:0006470_GO:0043407_GO:0106306_GO:0043407_GO:0005737_GO:0004725_GO:0034051_GO:0034599_GO:0005515_GO:0043407_GO:0035335_GO:0004721_GO:0033549_GO:0035970_GO:0034051_GO:0000188_GO:0010193_GO:…
	Ta1.1_01954	AT3G06120	GO:0045893_GO:0005634_GO:0010374_GO:0005634_GO:0003700_GO:0010374_GO:0045893_GO:0000976_GO:0005634_GO:0009913_GO:0000976_GO:0046983_GO:0010374_GO:0045893_GO:0010374_GO:0003700_GO:0045893_GO:0009913
	Ta1.1_01955	AT3G06130	GO:0005737_GO:0030001_GO:0005737_GO:0005618
	Ta1.1_01956	AT3G06140	GO:0004842_GO:0061630_GO:0005634_GO:0004842_GO:0016567_GO:0016567_GO:0016567_GO:0061630
	Ta1.1_01957	AT3G06145	GO:0005739_GO:0008150_GO:0003674
	Ta1.1_01960	AT3G06210	GO:0008150
	Ta1.1_01963	AT3G06180	GO:0005739
	Ta1.1_01964	AT3G06170	GO:0009507_GO:0016020
	Ta1.1_01965	AT3G06240	GO:0005515_GO:0005634_GO:0008150_GO:0005515_GO:0005515
	Ta1.1_01966	AT3G06250	GO:0005634_GO:0005634_GO:0005515_GO:0006355_GO:0006355_GO:0006355_GO:0005634_GO:0008270_GO:0006355
	Ta1.1_01967	AT3G06260	GO:0045489_GO:0016757_GO:0045489_GO:0090406_GO:0045489_GO:0047262_GO:0005794_GO:0009507
	Ta1.1_01968	AT3G06270	GO:0006470_GO:0004724_GO:0005886_GO:0006470_GO:0106307_GO:0004724_GO:0106306_GO:0106307_GO:0006470_GO:0106306
	Ta1.1_01969	AT3G06290	GO:0006406_GO:0044030_GO:0005634_GO:0090065_GO:0034399_GO:0006406_GO:0070390_GO:0034399_GO:0003674_GO:0005737_GO:0060968_GO:0044030_GO:0005634_GO:0005634_GO:0090065_GO:0005634_GO:0006406_GO:0005634_GO:0044030_GO:0090065_GO:0060968_GO:0044030
	Ta1.1_01970	AT3G06300	GO:0080147_GO:0018401_GO:0005794_GO:0005506_GO:0005802_GO:0018401_GO:0005794_GO:0080147_GO:0004656_GO:0005768_GO:0080147_GO:0005783_GO:0031418_GO:0000137_GO:0000137_GO:0005802_GO:0031418_GO:0005576_GO:0080147
	Ta1.1_01973	AT3G06340	GO:0005737_GO:0005737_GO:0005737_GO:0005737
	Ta1.1_01974	AT3G06350	GO:0050661_GO:0009507_GO:0009793_GO:0009423_GO:0019632_GO:0009793_GO:0009793_GO:0009793_GO:0009793_GO:0009793_GO:0004764_GO:0003855_GO:0019632_GO:0019632_GO:0009570_GO:0009793_GO:0009570_GO:0019632_GO:0009423_GO:0009423_GO:0009423_GO:0003855_GO:0009793_GO:0009570_GO:0009423_GO:0009423_GO:0009507_GO:0009507_GO:0009793_GO:0009793_GO:0004764_GO:0009570
	Ta1.1_01975	AT3G06360	GO:0031225_GO:0008150_GO:0005886_GO:0031225
	Ta1.1_01976	AT3G06370	GO:0005886_GO:0009651_GO:0098719_GO:0051453_GO:0015386_GO:0015385_GO:0015081_GO:0015385_GO:0071805_GO:0098719_GO:0005774_GO:0006885_GO:0009651_GO:0009507_GO:0071805_GO:0005774_GO:0005774_GO:0005774
	Ta1.1_01977	AT3G06380	GO:0005886_GO:0006355_GO:0009507_GO:0009620_GO:0005515_GO:0009507_GO:0016567_GO:0000976_GO:0006355_GO:0009620_GO:0000976_GO:0006355_GO:0006355_GO:0005515
	Ta1.1_01979	AT3G06390	GO:0005886_GO:0005886_GO:0005634_GO:0005886_GO:0051539
	Ta1.1_01980	AT3G06400	GO:0005515_GO:0005515_GO:0010228_GO:0005829_GO:0043565_GO:0010228_GO:0003677_GO:0005634_GO:0005829_GO:0051510_GO:0005515_GO:0005515_GO:1900036_GO:0031491_GO:0005634_GO:0005634_GO:0031491_GO:0051510_GO:0010228_GO:0005515_GO:0016584_GO:0009561_GO:0005634_GO:0051510_GO:0005515_GO:0005634_GO:0016818_GO:0016584_GO:0010228_GO:0051510_GO:0034728_GO:0043044_GO:0016584_GO:0048510_GO:0005515_GO:0009553_GO:…
	Ta1.1_01981	AT3G06410	GO:0005634_GO:0008150_GO:0003729_GO:0003729_GO:0003729
	Ta1.1_01982	AT3G06420	GO:0006995_GO:0006995_GO:0005634_GO:0006995_GO:0006995
	Ta1.1_01983	AT3G06430	GO:0048868_GO:0019843_GO:0048868_GO:0009793_GO:0003729_GO:0009793_GO:0009793_GO:0048868_GO:0005515_GO:0009507_GO:0009793_GO:0009793_GO:0005515_GO:0005515_GO:0009793_GO:0009793_GO:0009793_GO:0009793_GO:0009507_GO:0009555_GO:0009793_GO:0009553
	Ta1.1_01984	AT3G06440	GO:0048354_GO:0080147_GO:0018258_GO:0010405_GO:0048354_GO:0048354_GO:0080147_GO:0030246_GO:0010405_GO:0010405_GO:1990714_GO:0005794_GO:0048354_GO:0005794_GO:0005794_GO:0048354_GO:0018258_GO:0048354_GO:0080147_GO:0016757_GO:0018258_GO:0018258_GO:0018258_GO:0048354_GO:0080147
	Ta1.1_01985	AT3G06450	GO:0005737_GO:0005737_GO:0005737_GO:0022857_GO:0015301_GO:0055085_GO:0055085_GO:0050801_GO:0005452_GO:0005737_GO:0005886_GO:0005886_GO:0005886_GO:0005886
	Ta1.1_01986	AT3G06470	GO:0005789_GO:0019367_GO:0030148_GO:0042761_GO:0030176_GO:0005789_GO:0034625_GO:0030148_GO:0042761_GO:0005515_GO:0019367_GO:0030176_GO:0005789_GO:0034626_GO:0102337_GO:0102338_GO:0009922_GO:0042761_GO:0030148_GO:0034626_GO:0019367_GO:0034625_GO:0034626_GO:0030176_GO:0030148_GO:0019367_GO:0102336_GO:0102756_GO:0042761_GO:0042761_GO:0042761_GO:0034625_GO:0042761_GO:0042761_GO:0034625_GO:0034626
	Ta1.1_01987	AT3G06480	GO:0005634_GO:0005737_GO:1990904_GO:0003724_GO:0003676_GO:0003723_GO:0005634_GO:0005634_GO:0005773_GO:0003724
	Ta1.1_01988	AT3G06483	GO:0006468_GO:0004740_GO:0005524_GO:0010906_GO:0005739_GO:0009927_GO:0006468_GO:0010906_GO:0005829_GO:0046777_GO:0004740_GO:0004740_GO:0004740_GO:0004740_GO:0005524_GO:0009927_GO:0004740_GO:0005739_GO:0009927_GO:0004740_GO:0010906_GO:0046777_GO:0004740_GO:0004740_GO:0006468_GO:0046777_GO:0042803_GO:0005739
	Ta1.1_01989	AT3G06490	GO:0000976_GO:0000976_GO:0120195_GO:0009620_GO:0005634_GO:0000976_GO:0000976_GO:0009620_GO:0006355_GO:0005634_GO:0120195_GO:0043565_GO:0000976_GO:0005634_GO:0006355_GO:0120195_GO:0006355_GO:0003700_GO:0000976_GO:0006355_GO:0000976_GO:0000976_GO:0009620_GO:0120195_GO:0000976_GO:0009620_GO:0000976_GO:0008219
	Ta1.1_01990	AT3G06500	GO:0005987_GO:0005739_GO:0005576_GO:0005987_GO:0005987_GO:0004575_GO:0033926_GO:0005739_GO:0005987_GO:0004575_GO:0007623_GO:0048510_GO:0033926_GO:0010029_GO:0005739_GO:0010029
	Ta1.1_01991	AT3G06510	GO:0050826_GO:0009941_GO:0009536_GO:0009707_GO:0102996_GO:0009707_GO:0009409_GO:0009707_GO:0009507_GO:0050826_GO:0005829_GO:0005975_GO:0009409_GO:0031359_GO:0009707_GO:0009941_GO:0008422_GO:0050826_GO:0009941_GO:0009941_GO:0009941_GO:0009409_GO:0009707_GO:0009941_GO:0009707_GO:0008378_GO:0008422_GO:0009507_GO:0046480_GO:0031359_GO:0031359_GO:0009941_GO:0008378_GO:0009941_GO:0031359_GO:0016757_GO:…
	Ta1.1_01993	AT3G06550	GO:0045492_GO:0045491_GO:0005794_GO:0045492_GO:0045491_GO:0045492_GO:0005794_GO:0000138_GO:1990937_GO:0000138_GO:0045492_GO:0010411_GO:0045491_GO:0010411_GO:0010411_GO:0045492_GO:1990937_GO:0009834_GO:0010411_GO:0045492_GO:0045492_GO:0005794_GO:0005783_GO:0045492_GO:1990937_GO:0009834_GO:0050832_GO:0045491_GO:1990937_GO:1990937_GO:1990937_GO:0005975_GO:0009737_GO:0050832_GO:0009834_GO:0005794_GO:…
	Ta1.1_01995	AT3G06540	GO:2000541_GO:0006886_GO:0005829_GO:0005968_GO:0018344_GO:0005829_GO:2000541_GO:0007264_GO:0005737_GO:0016192_GO:0005737_GO:0006886_GO:2000541_GO:0018344_GO:0031267_GO:0005968_GO:0005737_GO:0016192_GO:0018344_GO:2000541_GO:0005634_GO:0005092_GO:2000541
	Ta1.1_01996	AT3G06580	GO:0046835_GO:0004335_GO:0005829_GO:0006012_GO:0006012_GO:0046835_GO:0046835_GO:0006012_GO:0005737_GO:0004335_GO:0004335_GO:0005829_GO:0046835_GO:0004335_GO:0005829_GO:0046835_GO:0004335_GO:0006012_GO:0004335_GO:0004335_GO:0006012_GO:0004335_GO:0046835_GO:0006012
	Ta1.1_01997	AT3G06590	GO:0005515_GO:0006355_GO:0005515_GO:0009651_GO:0000976_GO:0043565_GO:0006355_GO:0042542_GO:0005515_GO:0009651_GO:0005634_GO:0005515_GO:0005515_GO:0005515_GO:0006355_GO:0005634_GO:0046983_GO:0005515_GO:0003700_GO:0005634_GO:0005515_GO:0003700_GO:0005634_GO:0005634_GO:0006979_GO:0005515_GO:0006355_GO:0009651_GO:0005515_GO:0000976_GO:0009651_GO:0042542
	Ta1.1_01998	AT3G06600	GO:0005634_GO:0005515_GO:0005515_GO:0008150_GO:0005635_GO:0005515_GO:0005634_GO:0005515_GO:0005515_GO:0005634
	Ta1.1_01999	AT3G06610	GO:0005829_GO:0050821_GO:0043066_GO:0043066_GO:0005829_GO:0005634_GO:0005829
	Ta1.1_02003	AT3G06650	GO:0006085_GO:0005829_GO:0006085_GO:0005737_GO:0006085_GO:0006633_GO:0009346_GO:0003878_GO:0005829_GO:0005829_GO:0006085_GO:0003878_GO:0005737_GO:0006633_GO:0006085_GO:0006633_GO:0006633_GO:0006085_GO:0006085_GO:0006085_GO:0005829
	Ta1.1_02005	AT3G66654	GO:0005797_GO:0005794_GO:0005768_GO:0009507_GO:0005794_GO:0005794_GO:0009507_GO:0005802_GO:0005794_GO:0000413_GO:0003755_GO:0009507_GO:0005886_GO:0005886_GO:0005794_GO:0005886_GO:0009507_GO:0005794_GO:0009507_GO:0005797_GO:0005802
	Ta1.1_02006	AT3G66656	GO:0006355_GO:0005634_GO:0003700_GO:0006357_GO:0046983_GO:0006355_GO:0006355_GO:0000978_GO:0000981_GO:0006357_GO:0006357_GO:0006357_GO:0000978_GO:0006355_GO:0003700
	Ta1.1_02007	AT3G66658	GO:0006081_GO:0005783_GO:0005737_GO:0043878_GO:0016620_GO:0006081_GO:0005737_GO:0005783_GO:0004029
	Ta1.1_02009	AT3G36659	GO:0004857_GO:0043086_GO:0005634
	Ta1.1_02010	AT3G06660	GO:0031011_GO:0005634_GO:0043044_GO:0031011
	Ta1.1_02015	AT1G10700	GO:0005737_GO:0000287_GO:0002189_GO:0006015_GO:0006164_GO:0009507_GO:0009507_GO:0004749_GO:0006164_GO:0006015_GO:0006164_GO:0009116_GO:0006164_GO:0004749_GO:0009116_GO:0006015
	Ta1.1_02017	AT1G10680	GO:0055085_GO:0042626_GO:0005739_GO:0042626_GO:0005634_GO:0055085_GO:0055085_GO:0016021_GO:0005634_GO:0016887_GO:0042626_GO:0055085
	Ta1.1_02018	AT1G10670	GO:0045995_GO:0005524_GO:0006633_GO:0005737_GO:0043481_GO:0006085_GO:0003878_GO:0048366_GO:0009911_GO:0019252_GO:0006085_GO:0009911_GO:0016117_GO:0005829_GO:0005524_GO:0016117_GO:0005737_GO:0006633_GO:0043481_GO:0009911_GO:0006085_GO:0005829_GO:0045995_GO:0009911_GO:0019252_GO:0010025_GO:0016117_GO:0045793_GO:0005737_GO:0019252_GO:0016117_GO:0015995_GO:0006085_GO:0009911_GO:0005737_GO:0010025_GO:…
	Ta1.1_02019	AT1G10660	GO:0008150_GO:0016020_GO:0003674
	Ta1.1_02020	AT1G10657	GO:0008150_GO:0005739_GO:0005739_GO:0005739_GO:0005739_GO:0003674
	Ta1.1_02021	AT1G10650	GO:0005737_GO:0005737_GO:0004842_GO:0005515_GO:0004842
	Ta1.1_02022	AT5G60080	GO:0005524_GO:0016310_GO:0006468_GO:0006468_GO:0016310_GO:0006468_GO:0005886_GO:0005524
	Ta1.1_02023	AT1G10640	GO:0005576_GO:0005975_GO:0004650
	Ta1.1_02025	AT1G10620	GO:0006468_GO:0006468_GO:0016310_GO:0106310_GO:0106311_GO:0016310_GO:0106310_GO:0006468_GO:0106310_GO:0106311_GO:0106311_GO:0005634
	Ta1.1_02026	AT1G10610	GO:0005634_GO:0046983_GO:0006355_GO:0006355_GO:0006355_GO:0009507_GO:0006355_GO:0006355_GO:0005515_GO:0043565_GO:0003700_GO:0006355_GO:0006355_GO:0005634_GO:0003700_GO:0003700_GO:0006355
	Ta1.1_02027	AT1G10600	GO:0005634_GO:0070536_GO:0070122_GO:0005768_GO:0071108_GO:0061578_GO:0070536_GO:0005739_GO:0071108_GO:0070536_GO:0016020_GO:0004843_GO:0070122_GO:0061578_GO:0070536_GO:0005634_GO:0004843_GO:0005634
	Ta1.1_02028	AT1G10590	GO:0005886_GO:0005886_GO:0005886_GO:0003729_GO:0003729_GO:0005886_GO:0005576_GO:0005886_GO:0008150_GO:0005886
	Ta1.1_02029	AT1G10586	GO:0006357_GO:0006357_GO:0006357_GO:0006357_GO:0090575_GO:0000977_GO:0000977_GO:0003700_GO:0006357_GO:0000981_GO:0006357_GO:0006357_GO:0005634_GO:0006357_GO:0046983
	Ta1.1_02031	AT1G10580	GO:0071013_GO:0003729_GO:0080008_GO:0005576_GO:0000398_GO:0000398_GO:0005634
	Ta1.1_02033	AT1G10570	GO:0005634_GO:0016926_GO:0005634_GO:0070140_GO:0016926_GO:0016926_GO:0070139_GO:0070140_GO:0010228_GO:0005634_GO:0070139_GO:0005634_GO:0009651_GO:0010228_GO:0010228_GO:0009651_GO:0010228_GO:0016926
	Ta1.1_02035	AT1G10550	GO:0010411_GO:0004553_GO:0005887_GO:0009831_GO:0005887_GO:0010411_GO:0016762_GO:0009831_GO:0009831_GO:0005576_GO:0010411_GO:0042546
	Ta1.1_02036	AT1G10540	GO:0055085_GO:0009506_GO:0022857_GO:0009506_GO:0022857_GO:0005634_GO:0005886_GO:0005215_GO:0055085
	Ta1.1_02037	AT1G10530	GO:0003674
	Ta1.1_02038	AT1G10522	GO:0010468_GO:0042646_GO:0003677_GO:0005515_GO:0009642_GO:0000427_GO:0042646_GO:0010468
	Ta1.1_02039	AT1G10520	GO:0003887_GO:0006289_GO:0005515_GO:0006302_GO:0006303_GO:0010224_GO:0006302_GO:0003887_GO:0006289_GO:0006303_GO:0006303_GO:0006303_GO:0005515_GO:0006289_GO:0003887_GO:0006302_GO:0006303_GO:0005515_GO:0003887_GO:0005634_GO:0006303_GO:0005634_GO:0005634
	Ta1.1_02040	AT1G10510	GO:0009941_GO:0009941_GO:0009536_GO:0009793_GO:0009941_GO:0009793_GO:0009941_GO:0005576_GO:0005739_GO:0009941_GO:0009941_GO:0009793_GO:0009941_GO:0009941_GO:0009507_GO:0009793_GO:0009507_GO:0009793_GO:0009941_GO:0009941_GO:0009941_GO:0009941
	Ta1.1_02041	AT1G10500	GO:0016226_GO:0016226_GO:0005198_GO:0009570_GO:0030674_GO:0016226_GO:0009570_GO:0009570_GO:0030674_GO:0016226_GO:0009570_GO:0016226_GO:0009570_GO:0009570_GO:0016226_GO:0097428_GO:0009507_GO:0097428
	Ta1.1_02043	AT1G10480	GO:0000976_GO:0000976_GO:0000976_GO:0009740_GO:0010026_GO:0006355_GO:0000976_GO:0010026_GO:0009740_GO:0000976_GO:0005634_GO:0010026_GO:0048767_GO:0009740_GO:0000976_GO:0009740_GO:0009740_GO:0003700_GO:0010026_GO:0048767_GO:0009736_GO:0010026_GO:0010026_GO:0009740_GO:0005515_GO:0000976_GO:0009740_GO:0048767_GO:0009740_GO:0048766_GO:0006355_GO:0009736_GO:0005515_GO:0005515_GO:0006355_GO:0009740_GO:…
	Ta1.1_02044	AT1G10470	GO:0005737_GO:0009736_GO:0005515_GO:0004674_GO:0010017_GO:0009736_GO:0006355_GO:0010017_GO:0009736_GO:0005634_GO:0046777_GO:0010114_GO:0005737_GO:0005515_GO:0000160_GO:0010017_GO:0009736_GO:0009736_GO:0006355_GO:0004674_GO:0005737_GO:0005634_GO:0009793_GO:0009735_GO:0005515_GO:0006355_GO:0000156_GO:0005737_GO:0006355_GO:0009735_GO:0007623_GO:0009793_GO:0009735_GO:0046777_GO:0005634_GO:0005515_GO:…
	Ta1.1_02045	AT1G10450	GO:0003714_GO:0000118_GO:0004407_GO:0000122_GO:0005634_GO:0000122_GO:0005634_GO:0000122_GO:0005634_GO:0000785_GO:0016575_GO:0016575_GO:0000118_GO:0004407_GO:0000122_GO:0016575
	Ta1.1_02047	AT1G10430	GO:0005829_GO:0005737_GO:0009788_GO:0006470_GO:0009788_GO:0005515_GO:0106307_GO:0005737_GO:0005515_GO:0009903_GO:0006470_GO:0106306_GO:0032000_GO:0006470_GO:0006470_GO:0034613_GO:0005737_GO:0009788_GO:0005886_GO:0006470_GO:0005515_GO:0009903_GO:0106307_GO:0005634_GO:0006470_GO:0032000_GO:0032000_GO:0005515_GO:0009788_GO:0009788_GO:0032000_GO:0005634_GO:0106306_GO:0005777_GO:0005886
	Ta1.1_02050	AT1G10417	GO:0009507_GO:0005737_GO:0003674_GO:0005737_GO:0008150
	Ta1.1_02051	AT1G10410	GO:0005634
	Ta1.1_02053	AT1G10390	GO:0017056_GO:0006406_GO:0006606_GO:0005515_GO:0048573_GO:0048573_GO:0031965_GO:0006406_GO:0044614_GO:0031965_GO:0005634_GO:0006405_GO:0005634_GO:0044614_GO:1902446_GO:0006606_GO:0048573_GO:0048573_GO:0006405_GO:0005635_GO:0006406_GO:0005634_GO:0005634_GO:0005737_GO:0000973_GO:0048573
	Ta1.1_02054	AT1G10385	GO:0000145_GO:0006893_GO:0008104_GO:0006893_GO:0003674
	Ta1.1_02055	AT1G10380	GO:0005576_GO:0005576_GO:0008150_GO:0030247
	Ta1.1_02057	AT1G10350	GO:0005737_GO:0051082_GO:0051085_GO:0051087_GO:0005829
	Ta1.1_02046	AT1G10330	GO:0005739
	Ta1.1_02059	AT1G10320	GO:0005634_GO:0000398_GO:0089701_GO:0089701_GO:0005681_GO:0000398_GO:0000398_GO:0005634_GO:0030628_GO:0000398
	Ta1.1_02060	AT1G10310	GO:0005829_GO:0006760_GO:0016616_GO:0016616_GO:0006760_GO:0006760_GO:0009507_GO:0005829_GO:0006760
	Ta1.1_02062	AT4G12190	GO:0061630_GO:0016567_GO:0061630_GO:0005737
	Ta1.1_02064	AT1G10300	GO:0003924_GO:0005634_GO:1900426_GO:1900426_GO:0005525_GO:1900426_GO:0005525_GO:0010118_GO:0005634_GO:0005634
	Ta1.1_02065	AT1G10290	GO:0016020_GO:0005774_GO:0009506_GO:0006896_GO:0005774_GO:0000266_GO:0003924_GO:0005886_GO:0005737_GO:0005794_GO:0005576_GO:0005886_GO:0008017_GO:0006896_GO:0005886_GO:0005737_GO:0003924
	Ta1.1_02066	AT1G10280	GO:0005739_GO:0016757
	Ta1.1_02068	AT1G10240	GO:0005634_GO:0005515_GO:0006355_GO:0006355_GO:0006355_GO:0006355_GO:0008270_GO:0005634
	Ta1.1_02070	AT1G10210	GO:0004707_GO:0009734_GO:0004707_GO:0005737_GO:0009734_GO:0035556_GO:0005515_GO:0004672_GO:0009734_GO:0005515_GO:0016301_GO:0005515_GO:0005515_GO:0009734_GO:0006468_GO:0005515_GO:0005634_GO:0004707_GO:0004672_GO:0005515_GO:0006468_GO:0005515_GO:0005634_GO:0005634_GO:0004707_GO:0010468_GO:0007165_GO:0004707_GO:0005515_GO:0006468_GO:0004707_GO:0004672_GO:0005634
	Ta1.1_02071	AT1G10200	GO:0003729_GO:0051017_GO:0051015_GO:0005886_GO:0051015_GO:0051015_GO:0015629_GO:0005886_GO:0005737_GO:0051017_GO:0005737_GO:0051017_GO:0051017_GO:0015629_GO:0051015
	Ta1.1_02072	AT1G10180	GO:0060321_GO:0006893_GO:0003674_GO:0008104_GO:0060321_GO:0005634_GO:0006893_GO:0060321_GO:0060321_GO:0000145
	Ta1.1_02073	AT1G10170	GO:0005634_GO:0000981_GO:0006355_GO:0006355_GO:0005634_GO:0006355_GO:0042742_GO:0008270_GO:0006355_GO:0009642_GO:0003729_GO:0005634_GO:0010188_GO:0009697_GO:0000977_GO:0042742_GO:0006355_GO:0005515_GO:0005634_GO:0005634_GO:0000977_GO:0016567_GO:0042742_GO:0009651_GO:0005634_GO:0010310_GO:0010310_GO:0003729_GO:0006355_GO:0005634_GO:0009651_GO:0006355_GO:0006355_GO:0003700_GO:0009697_GO:0009697
	Ta1.1_02074	AT1G10155	GO:0008150_GO:0003674
	Ta1.1_02075	AT1G10150	GO:0030246_GO:0005739
	Ta1.1_02076	AT1G10140	GO:0005886_GO:0071456_GO:0003674_GO:0071456_GO:0071456_GO:0071456
	Ta1.1_02077	AT1G10130	GO:0005794_GO:0006874_GO:0005388_GO:0005388_GO:0012505_GO:0005388_GO:0005634_GO:0008553_GO:0006816_GO:0015410_GO:0055071_GO:0048364_GO:0005802_GO:0070588_GO:0016887_GO:0048364_GO:0005802_GO:0005388_GO:0005388_GO:0005794_GO:0006828_GO:0070588_GO:0005794_GO:0005768
	Ta1.1_02078	AT1G10120	GO:0003700_GO:0005634_GO:0003700_GO:0000976_GO:0005515_GO:0006355_GO:0046983_GO:0003700_GO:0000976_GO:0006355_GO:0005634_GO:0005634_GO:0005634_GO:0000976_GO:0006355_GO:0006355_GO:0009637_GO:0000976
	Ta1.1_02080	AT1G10090	GO:0005886_GO:0005227_GO:0005576
	Ta1.1_02081	AT1G10070	GO:0052654_GO:0009097_GO:0009507_GO:0009098_GO:0004084_GO:0005737_GO:0052655_GO:0009099_GO:0009098_GO:0009507_GO:0009099_GO:0009098_GO:0004084_GO:0005829_GO:0009097_GO:0009097_GO:0052656_GO:0009507_GO:0009099_GO:0071669
	Ta1.1_02082	AT1G10050	GO:0004553_GO:0045493_GO:0005576_GO:0005975_GO:0045493_GO:0031176_GO:0005576_GO:0005576_GO:0045493_GO:0045493
	Ta1.1_02083	AT1G10040	GO:0044255_GO:0044255_GO:0005634_GO:0005634_GO:0044255
	Ta1.1_02084	AT1G10030	GO:0005739_GO:0030674_GO:0005783
	Ta1.1_02085	AT1G10020	GO:0008150_GO:0003674_GO:0005634
	Ta1.1_02086	AT1G10010	GO:0005886_GO:0005886_GO:0015171_GO:0015171_GO:0016020_GO:0005886_GO:0006865
	Ta1.1_02087	AT1G09980	GO:0044255_GO:0044255_GO:0044255
	Ta1.1_02088	AT1G09970	GO:0106310_GO:0005886_GO:0005515_GO:0046777_GO:0005515_GO:0005886_GO:0004672_GO:0106311_GO:0106311_GO:0005515_GO:0005515_GO:0042277_GO:0045087_GO:0106310_GO:0046777_GO:0005886_GO:0042802_GO:0005886_GO:0005515_GO:0004672_GO:0045087_GO:0016301_GO:0005515_GO:0046777_GO:0005886_GO:0004672_GO:0001653_GO:0006979_GO:0009845_GO:0005515_GO:0106310_GO:0045087_GO:0005515_GO:0106311
	Ta1.1_02089	AT2G29630	GO:0009570_GO:0016830_GO:0009228_GO:0080041_GO:0009507_GO:0009507_GO:0009507_GO:0009229_GO:0009507_GO:0009570_GO:0009229_GO:0009507_GO:0009228_GO:0009228_GO:0009229_GO:0005737_GO:0009228_GO:0009570_GO:0009570_GO:0009570_GO:0016045_GO:0009536_GO:0010266_GO:0009570_GO:0016045_GO:0009228_GO:0009228_GO:0009507_GO:0009570_GO:0010266_GO:0009570_GO:0051536
	Ta1.1_02090	AT2G29640	GO:0004843_GO:0005634_GO:0004843_GO:0016579_GO:0016579
	Ta1.1_02091	AT2G29650	GO:0009535_GO:0009535_GO:0009416_GO:0009507_GO:0009535_GO:0009535_GO:0055085_GO:0055085_GO:0009507_GO:0005315_GO:0022857_GO:0030504_GO:0005739_GO:0009624_GO:0009579_GO:0009535_GO:0009624_GO:0008514
	Ta1.1_02092	AT2G29660	GO:0003700_GO:0031225_GO:0000976_GO:0006355_GO:0006355_GO:0006355_GO:0000976_GO:0005576_GO:0006355_GO:0031225
	Ta1.1_02093	AT2G29670	GO:0009507_GO:0009507_GO:0006396_GO:0006396
	Ta1.1_02094	AT2G29680	GO:0005634_GO:0003688_GO:0006270_GO:0033314_GO:0006270_GO:0005515_GO:0042023_GO:0042023_GO:0005515_GO:0005634_GO:0033314_GO:0042023_GO:0005515_GO:0042023_GO:0005634_GO:0006270_GO:0006270
	Ta1.1_02095	AT2G29690	GO:0000162_GO:0009073_GO:0004049_GO:0009073_GO:0000162_GO:0000162_GO:0000162_GO:0009507_GO:0005950_GO:0000162_GO:0004049_GO:0005634_GO:0009073_GO:0000162_GO:0009058_GO:0000162_GO:0009507_GO:0004049_GO:0000162_GO:0000162
	Ta1.1_02096	AT2G29700	GO:0035091_GO:0005777_GO:0005737_GO:0007165
	Ta1.1_02097	AT2G29730	GO:0047893_GO:0016757_GO:0102425_GO:0080043_GO:0102360
	Ta1.1_02102	AT2G29900	GO:0004175_GO:0016485_GO:0005634_GO:0005798_GO:0005798_GO:0043231_GO:0016485_GO:0004190_GO:0004175_GO:0005887_GO:0005887_GO:0004190
	Ta1.1_01415	AT5G23250	GO:0004776_GO:0005739_GO:0005739_GO:0004775_GO:0005739_GO:0006099_GO:0005739_GO:0005739_GO:0006099_GO:0006099_GO:0005739_GO:0004775_GO:0005739_GO:0005739_GO:0006099_GO:0009361_GO:0005507
	Ta1.1_01417	AT5G23230	GO:0005575_GO:0019674_GO:0008936
	Ta1.1_01418	AT5G23210	GO:0005739_GO:0005576_GO:0005773_GO:0005773_GO:0004185_GO:0004185_GO:0005773
	Ta1.1_01419	AT5G23200	GO:0003674_GO:0008150_GO:0005575
	Ta1.1_01420	AT5G23190	GO:0042761_GO:0042761_GO:0005783_GO:0010345_GO:0042761_GO:0016705_GO:0042761_GO:0009507_GO:0010345_GO:0010345_GO:0010345_GO:0020037_GO:0005506
	Ta1.1_01421	AT5G23170	GO:0106310_GO:0016310_GO:0106311_GO:0006468_GO:0005886_GO:0106311_GO:0006468_GO:0016310_GO:0106310_GO:0106310_GO:0006468_GO:0106311
	Ta1.1_01422	AT5G23160	GO:0008150_GO:0003674_GO:0005739
	Ta1.1_01424	AT5G23140	GO:0006515_GO:0005759_GO:0022904_GO:0051117_GO:0008270_GO:0009535_GO:0009570_GO:0009840_GO:0009535_GO:0004252_GO:0004252_GO:0050897_GO:0009840_GO:0005829_GO:0006515_GO:0009536_GO:0006515_GO:0009507_GO:0004176_GO:0009570_GO:0009535_GO:0005739_GO:0006515_GO:0009535_GO:0009368_GO:0005739_GO:0009535_GO:0004176_GO:0005739_GO:0005759_GO:0009532
	Ta1.1_01425	AT5G23130	GO:0005515_GO:0005515_GO:0005634
	Ta1.1_01426	AT5G23120	GO:0009543_GO:0009535_GO:0009507_GO:0009535_GO:0009535_GO:0009535_GO:0009535_GO:0009507_GO:0009534_GO:0009543_GO:0009533_GO:0009941_GO:0009941_GO:0009941_GO:0065003_GO:0009533_GO:0009570_GO:0009535_GO:0009543_GO:0009507_GO:0009535_GO:0009543_GO:0009534_GO:0009657_GO:0046686_GO:0009543_GO:0009543_GO:0009535_GO:0009579_GO:0009533_GO:0009579_GO:0009570_GO:0009535_GO:0009535_GO:0009535_GO:0009570_GO:…
	Ta1.1_01427	AT5G23110	GO:0009506_GO:0009536
	Ta1.1_01428	AT5G23100	GO:0010274_GO:0005634_GO:0003674
	Ta1.1_01429	AT5G23090	GO:0006355_GO:0000976_GO:0005634_GO:0006355_GO:0005634_GO:0006355_GO:0005634_GO:0005634_GO:0005515_GO:0003700_GO:0005634_GO:0005515_GO:0005634_GO:0005634_GO:0000976_GO:0046982_GO:0000976_GO:0005634_GO:0000976_GO:0006355
	Ta1.1_01430	AT5G23080	GO:0005515_GO:0030422_GO:0005634_GO:0035196_GO:0003723_GO:0030422_GO:0003723_GO:0006396_GO:0006396_GO:0005634_GO:0035196_GO:0030422_GO:0070883_GO:0070878_GO:0035196_GO:0005634_GO:0005634_GO:0010087_GO:0007275
	Ta1.1_01432	AT5G23060	GO:0009507_GO:0005739_GO:0009535_GO:0009704_GO:0009579_GO:0009535_GO:0090333_GO:0009535_GO:0009534_GO:0009579_GO:0071277_GO:0009535_GO:0009535_GO:0009507_GO:0009535_GO:0009535_GO:0009535_GO:0009534_GO:0009535_GO:0071277_GO:0071277_GO:0009535_GO:0009507_GO:0009534_GO:0009535_GO:0009536_GO:0009535_GO:0071277_GO:0009704_GO:0009535_GO:0009534_GO:0009535_GO:0009507_GO:0009535
	Ta1.1_01433	AT5G23050	GO:0009507
	Ta1.1_01436	AT5G23030	GO:0005886_GO:0003674_GO:0005576_GO:0009506
	Ta1.1_01438	AT5G23010	GO:0019761_GO:0046912_GO:0019761_GO:0009098_GO:0009507_GO:0019752_GO:0009625_GO:0009507_GO:0019761_GO:0009507_GO:0010177_GO:0009507_GO:0009414_GO:0019761_GO:0019761_GO:0019761_GO:0019752_GO:0019761_GO:0019761_GO:0009507_GO:0019761_GO:0019761_GO:0009098_GO:0019761_GO:0009507_GO:0019761_GO:0019761_GO:0009414_GO:0009098_GO:0009625_GO:0019761_GO:0009414_GO:0019761_GO:0019761
	Ta1.1_01439	AT5G08130	GO:0005515_GO:0009742_GO:0003700_GO:0003677_GO:0005515_GO:0005515_GO:0005634_GO:0005515_GO:0006351_GO:0005515_GO:0005634_GO:0042802_GO:0005515_GO:0005634_GO:0006351_GO:0006355_GO:0005634_GO:0005515_GO:0005634_GO:0005515_GO:0005515_GO:0009742_GO:0005515_GO:0000976_GO:0005515_GO:0005515_GO:0006355_GO:0006355_GO:0003700_GO:0005515_GO:0005515_GO:0005634_GO:0005634_GO:0005515_GO:0005515_GO:0009742_GO:…
	Ta1.1_01440	AT5G60810	GO:0010628_GO:0016036_GO:0016036_GO:2000280_GO:2000067_GO:0009786_GO:0008284_GO:2000067_GO:0010082_GO:2000067_GO:0005515_GO:0010078_GO:0010082_GO:0016036_GO:2000280_GO:0010608_GO:0010082_GO:0016036_GO:0010082_GO:0016036_GO:0010628_GO:0008284_GO:2000023_GO:0005515_GO:0030154_GO:2000023_GO:0010082_GO:0008083_GO:0005515_GO:0030154_GO:0010082_GO:0005515_GO:2000067_GO:0051302_GO:0010078_GO:0008083_GO:…
	Ta1.1_01441	AT5G60820	GO:0006511_GO:0061630_GO:0006511_GO:0005634_GO:0061630_GO:0006511_GO:0006511
	Ta1.1_01442	AT5G60830	GO:0006355_GO:0006355_GO:0006355_GO:0005634_GO:0006355_GO:0003700_GO:0006355_GO:0006355_GO:0006355_GO:0006355_GO:0003700
	Ta1.1_01443	AT5G60840	GO:0008150_GO:0003674_GO:0005634_GO:0005737
	Ta1.1_01444	AT5G60850	GO:0006355_GO:0000976_GO:0000976_GO:0000976_GO:0000976_GO:0003700_GO:0000976_GO:0000976_GO:0000976_GO:0000976_GO:0003700_GO:0000976_GO:0005634_GO:0006355_GO:0006355_GO:0000976_GO:0006355
	Ta1.1_01445	AT5G60860	GO:0003924_GO:0005768
	Ta1.1_01447	AT5G60870	GO:0009788_GO:0032981_GO:0010228_GO:0009788_GO:0009507_GO:0005515_GO:0008380_GO:0032981_GO:0010228_GO:0005739_GO:0009788_GO:0005739_GO:0008380_GO:0008380_GO:0005794_GO:0009788_GO:0010228_GO:0072702_GO:2001020_GO:0008380_GO:0010228_GO:2001020_GO:0009788_GO:0009507_GO:0005737
	Ta1.1_01448	AT5G60880	GO:0005515_GO:0005515_GO:0005515_GO:0005634_GO:0005886_GO:0005634_GO:0010374_GO:0008356_GO:0005515_GO:0010374_GO:0005515_GO:0005938_GO:0019897_GO:0005634_GO:0005938_GO:0009786_GO:0009826_GO:0009826_GO:0009826_GO:0009786_GO:0019897_GO:0005515
	Ta1.1_01449	AT5G60890	GO:0045893_GO:0000976_GO:0010438_GO:0009759_GO:0005634_GO:0000162_GO:0005634_GO:0009759_GO:0005515_GO:0002213_GO:0003700_GO:0000976_GO:0002213_GO:0000976_GO:0000976_GO:0045893_GO:0000162_GO:0010438_GO:0010438_GO:0000976_GO:0000976_GO:0045893_GO:0000976_GO:0009759_GO:0000162_GO:0045893_GO:0010438_GO:0002213_GO:0009759_GO:0000976
	Ta1.1_01452	AT5G60910	GO:0045944_GO:0003700_GO:0009911_GO:0045944_GO:0009911_GO:0000978_GO:0009911_GO:0000976_GO:0006355_GO:0045944_GO:0006357_GO:0005634_GO:0003700_GO:0005634_GO:0000978_GO:0045944_GO:0005515_GO:0043565_GO:0010154_GO:0005515_GO:0003700_GO:0000976_GO:0006355_GO:0010154_GO:0005634_GO:0009911_GO:0060560_GO:0010077_GO:0006357_GO:0009911_GO:0060560_GO:0010154_GO:0046983_GO:0006355_GO:0006357_GO:0005515_GO:…
	Ta1.1_01453	AT5G60920	GO:0046658_GO:0052324_GO:0046658_GO:0009825_GO:0052324_GO:0010215_GO:0009651_GO:0003674_GO:0031225_GO:0031225_GO:0009897_GO:0046658_GO:0010215_GO:0009897_GO:0009651_GO:0010215_GO:0005886_GO:0010215_GO:0046658_GO:0009930_GO:0031225_GO:0052324_GO:0052324_GO:0005886_GO:0005886_GO:0052324_GO:0009505_GO:0031225
	Ta1.1_01454	AT5G60930	GO:0005634_GO:0009506_GO:0005634_GO:0007052_GO:0007018_GO:0005634_GO:0008017_GO:0003777_GO:0007052_GO:0007052
	Ta1.1_01455	AT5G60940	GO:0005737_GO:0005737_GO:0080008_GO:0005848
	Ta1.1_01456	AT5G60950	GO:0010215_GO:0010215_GO:0002239_GO:0002239_GO:0052324_GO:0005886_GO:0046658_GO:0046658_GO:0052324_GO:0052324_GO:0052324_GO:0052324
	Ta1.1_01457	AT5G60960	GO:0003723_GO:0005739_GO:0005739_GO:0003729_GO:0005844_GO:0005634_GO:0005515_GO:0005634_GO:0005739_GO:0005739_GO:0005515_GO:0003729
	Ta1.1_01458	AT5G60970	GO:0005515_GO:0006355_GO:0045962_GO:0043565_GO:0010150_GO:0009965_GO:0005515_GO:0006355_GO:0005515_GO:0048366_GO:0048366_GO:0006355_GO:0048366_GO:0005515_GO:0030154_GO:0009965_GO:0003700_GO:0005515_GO:0003700_GO:0005515_GO:0006355_GO:0005515_GO:0005634_GO:0005515_GO:0005634_GO:0048366_GO:0009408_GO:0010150_GO:0009408
	Ta1.1_01459	AT5G60980	GO:0003729_GO:0005829_GO:0009737_GO:0009737_GO:0009536_GO:0005737_GO:1990904_GO:0003729_GO:0003729_GO:0005515_GO:0005634
	Ta1.1_01460	AT5G60990	GO:0006364_GO:0006364_GO:0003724_GO:0003724_GO:0006364_GO:0005634_GO:0005634
	Ta1.1_01462	AT5G61010	GO:0006887_GO:0005515_GO:0005829_GO:1903533_GO:0005634_GO:0005515_GO:0005576_GO:0006887_GO:0005515_GO:0005515_GO:0005829_GO:1903553_GO:0005886_GO:1903553_GO:0052542_GO:1903533_GO:0005515_GO:0070062_GO:0006955_GO:0005515_GO:0005515_GO:0000145_GO:0005634_GO:1903533_GO:1903533_GO:0000145
	Ta1.1_01463	AT5G61030	GO:0080156_GO:0009409_GO:0005515_GO:0003723_GO:0016554_GO:0005739_GO:0003729_GO:0005515_GO:0005524_GO:0003697_GO:0080156_GO:0005524_GO:0005515_GO:0009409_GO:0005739_GO:0016554_GO:0005507_GO:0005515_GO:0005739_GO:0005739
	Ta1.1_01464	AT5G61040	GO:0005634_GO:0003674_GO:0008356
	Ta1.1_01466	AT5G61060	GO:0004407_GO:0005634_GO:0005634_GO:0032041_GO:0004407_GO:0005634_GO:0032041_GO:0005737
	Ta1.1_01467	AT5G61090	GO:0004523_GO:0008150_GO:0003676_GO:0005634_GO:0004523_GO:0005634
	Ta1.1_01468	AT5G61120	GO:0008150_GO:0005634_GO:0005634_GO:0005634
	Ta1.1_01469	AT5G61130	GO:0046658_GO:0005634_GO:0009536_GO:0009506_GO:0001872_GO:0030247_GO:0052543_GO:0009506_GO:0031225_GO:0031225_GO:0046658_GO:0052543_GO:0009505_GO:0005886
	Ta1.1_01470	AT5G61140	GO:0043138_GO:0003723_GO:0043138_GO:0003724_GO:0005634_GO:0005634_GO:0003729_GO:0005634_GO:0003676_GO:0003724
	Ta1.1_01471	AT5G61150	GO:0032968_GO:0005634_GO:0032968_GO:0016593_GO:0005634_GO:0016570_GO:0009910_GO:0016593_GO:0016570_GO:0005829_GO:0032968_GO:0005634_GO:0032968_GO:0006368_GO:1990269_GO:0005634_GO:0006368_GO:0009910_GO:0016593_GO:0009910_GO:0009910_GO:0009910_GO:0006368_GO:0010048_GO:0006368_GO:0016570_GO:0016593_GO:0010048
	Ta1.1_01478	AT5G61190	GO:0009507_GO:0005634_GO:0005634_GO:0005634_GO:0005777_GO:0005634_GO:0008270_GO:0005634_GO:0005634_GO:0010468_GO:0005634_GO:0005634_GO:0003676_GO:0005634_GO:0005634_GO:0005634
	Ta1.1_01479	AT5G61200	GO:0005737_GO:0005515_GO:0005737_GO:0008150
	Ta1.1_01480	AT5G61210	GO:0009737_GO:0005886_GO:0009612_GO:0005515_GO:0005515_GO:0005515_GO:0051707_GO:0005886_GO:0005886_GO:0061025_GO:0005515_GO:0005634_GO:0005886_GO:0000911_GO:0016192_GO:0005484_GO:0005886_GO:0009612_GO:0005634_GO:0016021_GO:0009737_GO:0005484_GO:0051707_GO:0005886_GO:0000911_GO:0009504_GO:0016192
	Ta1.1_01481	AT5G61220	GO:0009536_GO:0005739_GO:0005739_GO:0005739
	Ta1.1_01482	AT5G61228
	Ta1.1_01483	AT5G61230	GO:0001933_GO:0080173_GO:0005515_GO:0005634_GO:0010218_GO:0005737_GO:0080173_GO:0080173_GO:0005739_GO:0009567_GO:0005515_GO:0005515_GO:0001933_GO:0010313_GO:0001933_GO:0009553_GO:0005739_GO:0010218_GO:0005634_GO:0009744_GO:0005515_GO:0031542_GO:0005515_GO:0031542_GO:0009644_GO:0010313_GO:0031542_GO:0005515_GO:0005634_GO:0031542_GO:0001933_GO:0005515
	Ta1.1_01484	AT5G61240	GO:0099503_GO:0005802_GO:0005794_GO:0000138_GO:0005576_GO:0099503_GO:0005768_GO:0005794_GO:0000138_GO:0005794_GO:0005794_GO:0005802_GO:0005794_GO:0007165_GO:0016020_GO:0005576
	Ta1.1_01485	AT5G61250	GO:0004566_GO:0005576_GO:0005576_GO:0009505_GO:0005576_GO:0004566
	Ta1.1_01486	AT5G61260	GO:0005516_GO:0005634_GO:0005634_GO:0008150_GO:0005634
	Ta1.1_01487	AT5G61270	GO:0003700_GO:0003700_GO:0009416_GO:0005634_GO:0006355_GO:0009704_GO:0046983_GO:0009704_GO:0005634_GO:0005515_GO:0006355_GO:0003690_GO:0006355_GO:0016607_GO:0006355_GO:0005634_GO:0005634_GO:0003700
	Ta1.1_01488	AT5G61280	GO:0005634_GO:0005739_GO:0008150
	Ta1.1_01489	AT5G61290	GO:0004499_GO:0050661_GO:0009507_GO:0050660_GO:0050660
	Ta1.1_01490	AT5G61300	GO:0005634_GO:0008150_GO:0005634_GO:0003674
	Ta1.1_01491	AT5G61310	GO:0005746_GO:0005739_GO:0005746_GO:0005739_GO:0005739_GO:0005739_GO:0005739_GO:0005746_GO:0005739
	Ta1.1_01493	AT5G61330	GO:0005634_GO:0005634_GO:0005634_GO:0005730_GO:0005634_GO:0003674_GO:0008150
	Ta1.1_01494	AT5G61340	GO:0008150_GO:0003674_GO:0005739_GO:0009507
	Ta1.1_01495	AT5G61350	GO:0009705_GO:0080147_GO:0009506_GO:0097275_GO:0009705_GO:0009507_GO:0046777_GO:0080147_GO:0016301_GO:0080147_GO:0004672_GO:0080147_GO:0004672_GO:0080147_GO:0080147_GO:0098590_GO:0004672_GO:0005886_GO:0004672_GO:0098590_GO:0004672_GO:0080147_GO:0046777_GO:0004672_GO:0080147_GO:0046777_GO:0051924
	Ta1.1_01496	AT5G61370	GO:0003674_GO:0005739_GO:0008150_GO:0005739
	Ta1.1_01497	AT5G61380	GO:0007623_GO:0006355_GO:0006355_GO:0005634_GO:0005515_GO:0010031_GO:0006355_GO:0007623_GO:0005515_GO:0005515_GO:0005515_GO:0003677_GO:0006355_GO:0006351_GO:0006355_GO:0006351_GO:0006351_GO:0005515_GO:0005634_GO:0006355_GO:0003677_GO:0005515_GO:0000156_GO:0005634_GO:0005515_GO:0006355_GO:0005515_GO:0005515_GO:0005634_GO:0006351_GO:0010629_GO:0005515_GO:0006355_GO:0005515_GO:0010468_GO:0005515_GO:…
	Ta1.1_01498	AT5G61400	GO:0005739_GO:0008150_GO:0003674
	Ta1.1_01499	AT5G61410	GO:0009793_GO:0009507_GO:0009793_GO:0019253_GO:0009409_GO:0048046_GO:0009624_GO:0010319_GO:0009941_GO:0009536_GO:0009507_GO:0019253_GO:0048046_GO:0009570_GO:0009570_GO:0009793_GO:0009052_GO:0044262_GO:0009941_GO:0010319_GO:0019253_GO:0009941_GO:0009624_GO:0019253_GO:0009570_GO:0009507_GO:0009052_GO:0044262_GO:0009793_GO:0019323_GO:0009579_GO:0019323_GO:0009507_GO:0009941_GO:0005829_GO:0009409_GO:…
	Ta1.1_01500	AT5G61420	GO:0010439_GO:0009625_GO:0009682_GO:0010439_GO:0000976_GO:0006355_GO:0010439_GO:0003700_GO:0010439_GO:0010439_GO:0010438_GO:0050832_GO:0009682_GO:0010438_GO:0005634_GO:0005634_GO:0005634_GO:0006355_GO:0010439_GO:0010439_GO:0010439_GO:0006355_GO:0010439_GO:0010438_GO:0009625_GO:0010439_GO:0010439_GO:0000976_GO:0010439_GO:0006355_GO:0050832_GO:0010439_GO:0009682_GO:0050832_GO:0000976_GO:0000976_GO:…
	Ta1.1_01501	AT5G61430	GO:0003677_GO:0006355_GO:0003700_GO:0006355_GO:0006355_GO:0005634_GO:0006355_GO:0006355_GO:0006355_GO:0006355_GO:0006355_GO:0005634
	Ta1.1_01502	AT5G61440	GO:0009507_GO:0009507_GO:0009507
	Ta1.1_01503	AT5G61450	GO:0005634_GO:0008150
	Ta1.1_01504	AT5G61460	GO:0000724_GO:0007062_GO:0000724_GO:0007062_GO:0030915_GO:0010165_GO:0006302_GO:0005634_GO:0000724_GO:0006302_GO:0007062_GO:0006302
	Ta1.1_01505	AT5G61470	GO:0003700_GO:0005634_GO:0006355_GO:0006355_GO:0006355_GO:0006355
	Ta1.1_01506	AT5G61480	GO:0005515_GO:0005886_GO:0010067_GO:0005515_GO:0106310_GO:0106310_GO:0005515_GO:0106310_GO:0005515_GO:0051301_GO:0010223_GO:0010223_GO:0010067_GO:0010067_GO:0106311_GO:0010067_GO:0005515_GO:0005886_GO:0010087_GO:0006468_GO:0006468_GO:0005886_GO:0010089_GO:0006468_GO:0005515_GO:0106311_GO:0051301_GO:0106311_GO:0005515_GO:0010067_GO:0005515_GO:0010087
	Ta1.1_01508	AT5G61500	GO:0000045_GO:0044804_GO:0000045_GO:0005737_GO:0000153_GO:0005829_GO:0000422_GO:0000422_GO:0000422_GO:0044804_GO:0000045_GO:0000045_GO:0019776_GO:0000422_GO:0005829_GO:0044804_GO:0005737
	Ta1.1_01510	AT5G61520	GO:0005739_GO:0015144_GO:0055085_GO:0055085_GO:0022857
	Ta1.1_01511	AT5G61530	GO:0009507_GO:0009507_GO:0009507_GO:0007165_GO:0005737_GO:0009507
	Ta1.1_01513	AT5G61540	GO:0006517_GO:0003948_GO:0005737_GO:0006517_GO:0008798_GO:0005576_GO:0005576_GO:0006517_GO:0005576_GO:0006517_GO:0008798
	Ta1.1_01515	AT5G61570	GO:0004672_GO:0005524_GO:0004672_GO:0004672_GO:0006468_GO:0016310_GO:0006468_GO:0016310_GO:0005576_GO:0005524_GO:0006468_GO:0009507
	Ta1.1_01517	AT5G61580	GO:0006096_GO:0006096_GO:0005737_GO:0009507_GO:0006096_GO:0006002_GO:0006096_GO:0006096_GO:0003872_GO:0003872_GO:0009507_GO:0003872_GO:0006002_GO:0003872_GO:0006096_GO:0009507
	Ta1.1_01518	AT5G61590	GO:0000976_GO:1904277_GO:0045893_GO:0009414_GO:0000976_GO:0000976_GO:0000976_GO:0000976_GO:0006355_GO:0006355_GO:0019760_GO:0000976_GO:0045893_GO:0005634_GO:0003700_GO:0045893_GO:0000976_GO:0006355_GO:0000976_GO:0005634_GO:0045893_GO:0009414_GO:0000976_GO:0000976_GO:0000976_GO:0000976_GO:0019760_GO:0000976_GO:0000976_GO:0003700_GO:0000976_GO:0019760_GO:0000976_GO:0000976_GO:1904277_GO:0009414_GO:…
	Ta1.1_01520	AT5G61610	GO:0019953_GO:0012511_GO:0005576_GO:0005576_GO:0019915
	Ta1.1_01521	AT5G61600	GO:0051301_GO:0045893_GO:0050832_GO:0050832_GO:0045893_GO:0050832_GO:0000976_GO:0005515_GO:0010087_GO:0000976_GO:0000976_GO:0005634_GO:0045893_GO:0045893_GO:0000976_GO:0003700_GO:0000976_GO:0000976
	Ta1.1_01522	AT5G61620	GO:0008270_GO:0006355_GO:0006355_GO:0006355_GO:0006355_GO:0005634_GO:0003700
	Ta1.1_01523	AT5G61630	GO:0008150_GO:0003674_GO:0009507
	Ta1.1_01524	AT5G61640	GO:0034599_GO:0008113_GO:0034599_GO:0034599_GO:0008113_GO:0006979_GO:0005886_GO:0036456_GO:0005737_GO:0005829_GO:0005886
	Ta1.1_01525	AT5G61650	GO:0005515_GO:0000079_GO:0000079_GO:0000079_GO:0019901_GO:0005737_GO:0000079_GO:0000079_GO:0000079
	Ta1.1_01526	AT5G61660	GO:0008150_GO:0003674
	Ta1.1_01527	AT5G61670	GO:0005515_GO:1904143_GO:0005515_GO:0016120_GO:0009658_GO:0005634_GO:0009661_GO:0016120_GO:1904143_GO:0009507_GO:1904143_GO:0050821_GO:0016120_GO:0016120_GO:0005634_GO:0009536_GO:0005515_GO:0005634_GO:1904143_GO:0005515_GO:0009658_GO:0009658_GO:0050821_GO:0005634
	Ta1.1_01528	AT5G61680	GO:0052689_GO:0042545_GO:0042545_GO:0005576_GO:0045490_GO:0045490_GO:0045490_GO:0045490_GO:0045490_GO:0030599_GO:0045490
	Ta1.1_01529	AT5G61690	GO:0006869_GO:0005319_GO:0022857_GO:0043231_GO:0055085_GO:0016887_GO:0042626_GO:0055085_GO:0042626
	Ta1.1_01530	AT5G61730	GO:0006869_GO:0006641_GO:0048317_GO:0042626_GO:0010867_GO:0022857_GO:0048316_GO:0055085_GO:0048317_GO:0015245_GO:0005783_GO:0006641_GO:0016887_GO:0005886_GO:0010867_GO:0034197_GO:0048317_GO:0005783_GO:0042626_GO:0005319_GO:0048317_GO:0006641_GO:0048316_GO:0048316_GO:0055085_GO:0043231_GO:0048316_GO:0010867_GO:0010867
	Ta1.1_01532	AT5G61750	GO:0030145_GO:0005576_GO:0006950_GO:0005618
	Ta1.1_01533	AT5G61760	GO:0019900_GO:0010264_GO:0005634_GO:0006355_GO:0009555_GO:0009749_GO:0051765_GO:0000823_GO:0006355_GO:0010183_GO:0047326_GO:0051766_GO:0032958_GO:0006355_GO:0010264_GO:0052725_GO:0005634_GO:0010183_GO:0005737_GO:0010183_GO:0009793_GO:0009793_GO:0000823_GO:0047326_GO:0051765_GO:0009793_GO:0008440_GO:0005634_GO:0010264_GO:0052725_GO:0009793_GO:0010264_GO:0051765_GO:0000823_GO:0005634_GO:0051766_GO:…
	Ta1.1_01535	AT5G61780	GO:0005737_GO:0009506_GO:0006401_GO:0003729_GO:0005783_GO:0003723_GO:0009686_GO:0003723_GO:0009536_GO:0005635_GO:0006402_GO:0006402_GO:0046686_GO:0006397_GO:0006401_GO:0009686_GO:0010494_GO:0003723_GO:0009686_GO:0005829_GO:0046686_GO:0006402_GO:0009845_GO:0010494_GO:0006401_GO:0006402_GO:0006402_GO:0016442_GO:0010372_GO:0009651_GO:0003729_GO:0010372_GO:0031047_GO:0034605_GO:0005829_GO:0010494_GO:…
	Ta1.1_01536	AT5G61790	GO:0009505_GO:0005773_GO:0009506_GO:0030968_GO:0005739_GO:0030968_GO:0030968_GO:0005783_GO:0005773_GO:0005783_GO:0009507_GO:0005789_GO:0051082_GO:0005886_GO:0005509_GO:0030968_GO:0005774_GO:0006457_GO:0005739_GO:0005789_GO:0005774_GO:0005789_GO:0043231
	Ta1.1_01537	AT5G61800	GO:0005739
	Ta1.1_01538	AT5G61810	GO:0080122_GO:0098655_GO:0070588_GO:0015866_GO:0005347_GO:0015867_GO:0005509_GO:0006855_GO:0098656_GO:0015867_GO:0015866_GO:0005739_GO:0035435_GO:0098656_GO:1901679_GO:0070588_GO:0015085_GO:0080121_GO:0015217_GO:0005509_GO:0015114_GO:1901679_GO:0015867_GO:0055085_GO:0035435_GO:0006855_GO:0015114_GO:0035435_GO:0005347_GO:0015217_GO:0098655_GO:0005347_GO:0006855_GO:0035435_GO:0005739_GO:0055085_GO:…
	Ta1.1_01539	AT5G61820	GO:0005773_GO:0003674_GO:0009507_GO:0008150_GO:0009507
	Ta1.1_01540	AT5G61830	GO:0005737_GO:0016020_GO:0005737
	Ta1.1_01541	AT5G61840	GO:0010417_GO:0005802_GO:0006486_GO:0047517_GO:0006486_GO:0009834_GO:0005794_GO:0010417_GO:0042546_GO:0010417_GO:0045492_GO:0045492_GO:0045492_GO:0045492_GO:0045492_GO:0005794_GO:0080116_GO:0010417_GO:0005794_GO:0005768_GO:0080116_GO:0047517_GO:0005802_GO:0005794_GO:0006486_GO:0010417_GO:0045492_GO:0005794_GO:0010417_GO:0006486_GO:0010417_GO:0045492_GO:0005797_GO:0005797_GO:0006486_GO:0009834_GO:…
	Ta1.1_01542	AT5G61850	GO:0005515_GO:0006355_GO:0006355_GO:0005634_GO:0005634_GO:0010077_GO:0010582_GO:0006355_GO:0043621_GO:0009740_GO:0031490_GO:0005515_GO:0005515_GO:0009908_GO:0010582_GO:0031490_GO:0003700_GO:0009740_GO:0010582_GO:0009740_GO:0009908_GO:0005515_GO:0043565_GO:0003700_GO:0005634_GO:0000976_GO:0009740_GO:0042803_GO:0006355_GO:0000976
	Ta1.1_01543	AT5G61865	GO:0008150_GO:0003674_GO:0005739
	Ta1.1_01545	AT5G61880	GO:0005744_GO:0005743_GO:0005743_GO:0030150_GO:0005744_GO:0005743_GO:0031348_GO:0030150_GO:0005739_GO:0030150_GO:0005744_GO:0005744_GO:0030150_GO:0005739_GO:0030150_GO:0005739_GO:0005744_GO:0005744_GO:0030150
	Ta1.1_01546	AT5G61890	GO:0000976_GO:0005634_GO:0000976_GO:0050832_GO:0000976_GO:0000976_GO:0000976_GO:0005515_GO:0000976_GO:0005515_GO:0006355_GO:0006355_GO:0000976_GO:0050832_GO:0000976_GO:0006355_GO:0000976_GO:0006355_GO:0000976_GO:0000976_GO:0050832_GO:0003700_GO:0000976
	Ta1.1_01547	AT5G61900	GO:0009626_GO:0009626_GO:0005886_GO:0009626_GO:0060548_GO:0060548_GO:0009506_GO:0009536_GO:0005544_GO:0005886_GO:0005886_GO:0005886_GO:0045793_GO:0005634_GO:0005544_GO:0009270_GO:0009626_GO:0005886_GO:0009270_GO:0010186_GO:0071277_GO:0009626_GO:0019725_GO:0019725_GO:0005634_GO:0071277_GO:0009266
	Ta1.1_01548	AT5G61920	GO:0005634
	Ta1.1_01549	AT5G61930	GO:0003723_GO:0008150
	Ta1.1_01550	AT5G61960	GO:0003729_GO:0005634_GO:0000398_GO:0005515_GO:0005634_GO:0005634_GO:0005634_GO:0045836_GO:0005634_GO:0005634_GO:0016607_GO:0005634_GO:0005634_GO:0005634_GO:0003723_GO:0045836_GO:0003729_GO:0000398_GO:0048507_GO:0005634_GO:0005634_GO:0045836_GO:0045836
	Ta1.1_01551	AT5G61970	GO:0006614_GO:0005829_GO:0005634_GO:0005047_GO:0005786_GO:0006614_GO:0030942_GO:0009536_GO:0008312
	Ta1.1_01552	AT5G61980	GO:0035618_GO:0030139_GO:0030139_GO:0048768_GO:0007010_GO:0048768_GO:0005886_GO:0048768_GO:0048768_GO:0048768_GO:0048768
	Ta1.1_01553	AT5G61990	GO:0008150_GO:0005739_GO:0003674
	Ta1.1_01554	AT5G62000	GO:0005515_GO:0010227_GO:0045892_GO:0005515_GO:0048481_GO:0045892_GO:0005515_GO:0043565_GO:0048481_GO:0005634_GO:0005515_GO:0010227_GO:0005634_GO:0005634_GO:0005634_GO:0005634_GO:0009737_GO:0010047_GO:0009911_GO:0009911_GO:0003700_GO:0006355_GO:0005515_GO:0045892_GO:0009911_GO:0009911_GO:0005515_GO:0005515_GO:0048481_GO:0006355_GO:0045892_GO:1903288_GO:0005515_GO:0005515_GO:0010227_GO:0010227_GO:…
	Ta1.1_01555	AT5G62020	GO:0003700_GO:0000976_GO:0000976_GO:0006357_GO:0010200_GO:0000976_GO:0000978_GO:0000978_GO:0005634_GO:0000976_GO:0006357_GO:0000976_GO:0000976_GO:0006357_GO:0006357_GO:0003700_GO:0005634
	Ta1.1_01556	AT5G62030	GO:0017183_GO:0017183_GO:0005737_GO:0017183_GO:0017183_GO:0017183_GO:0017183_GO:0017183_GO:0017183_GO:0003674_GO:0017183_GO:0017183_GO:0017183_GO:0017183
	Ta1.1_01557	AT5G62040	GO:0010228_GO:0005737_GO:0010228_GO:0010228_GO:0009908_GO:0010228_GO:0010228_GO:0009908_GO:0010228_GO:0010228_GO:0010228
	Ta1.1_01558	AT5G62050	GO:0051205_GO:0065003_GO:0005743_GO:0032979_GO:0005739_GO:0045039_GO:0033617_GO:0032979_GO:0045039_GO:0005739_GO:0031305_GO:0065003_GO:0032977_GO:0032979_GO:0005743_GO:0031305_GO:0031305_GO:0015450_GO:0033617_GO:0045039_GO:0005743_GO:0051205
	Ta1.1_01559	AT5G62065	GO:0006869_GO:0016020_GO:0005576
	Ta1.1_01560	AT5G62070	GO:0005856_GO:0008150_GO:0005730_GO:0003674
	Ta1.1_01561	AT5G62080	GO:0005576
	Ta1.1_01562	AT5G62090	GO:0000122_GO:0009793_GO:0048467_GO:0045944_GO:0045944_GO:0000122_GO:1901001_GO:0000122_GO:0005515_GO:0048467_GO:0000122_GO:0048481_GO:0005634_GO:0047484_GO:0048481_GO:0045944_GO:0005634_GO:0005634_GO:0005667_GO:0009793_GO:0045944_GO:0009793_GO:0048481_GO:1901001_GO:0001102_GO:0047484_GO:0010044_GO:0048481_GO:0005634_GO:0009793_GO:0009793_GO:0048467
	Ta1.1_01564	AT5G62100	GO:0000774_GO:0005634_GO:0051087_GO:0051087_GO:0005634_GO:0000774_GO:0005737_GO:0005739_GO:0050821_GO:0005634_GO:0051087_GO:0031072
	Ta1.1_01565	AT5G62130	GO:0006506_GO:0016788_GO:0006506_GO:0031227_GO:0031227_GO:0005886_GO:0005794_GO:0005794_GO:0006506_GO:0031227_GO:0006506_GO:0006506_GO:0006506_GO:0005794
	Ta1.1_01566	AT5G62140	GO:0009507_GO:0009536_GO:0009507
	Ta1.1_01567	AT5G62150	GO:0005739_GO:0003674
	Ta1.1_01568	AT5G62160	GO:0005886_GO:0071577_GO:0046873_GO:0071577_GO:0005886_GO:0071577_GO:0005385_GO:0071577_GO:0016020
	Ta1.1_01569	AT5G62165	GO:0005634_GO:0005634_GO:0006357_GO:0045944_GO:0006355_GO:0010150_GO:0005634_GO:0005634_GO:0010150_GO:0009909_GO:0005634_GO:0005515_GO:0005515_GO:0045944_GO:0006357_GO:0006355_GO:0005634_GO:0005634_GO:0000978_GO:0005634_GO:0000977_GO:0005634_GO:0009838_GO:0006357_GO:0005634_GO:0005634_GO:0006355_GO:0003700_GO:0009909_GO:0009909_GO:0003700_GO:0005634_GO:0045944_GO:0080187_GO:0080187_GO:0005634_GO:…
	Ta1.1_01570	AT5G62170	GO:0008150_GO:0003674_GO:0005634_GO:0005634_GO:0005634_GO:0005634
	Ta1.1_01571	AT5G62180	GO:0005634_GO:0016787
	Ta1.1_01572	AT5G62190	GO:0005634_GO:0005730_GO:0003724_GO:0005730_GO:0005730_GO:0016070_GO:0017151_GO:0003724_GO:0003723_GO:0005634_GO:0016070
	Ta1.1_01573	AT5G62200	GO:0031225_GO:0009536_GO:0031225_GO:0008150_GO:0005774_GO:0005515_GO:0005774
	Ta1.1_01574	AT5G62210	GO:0080167_GO:0031225_GO:0031225_GO:0003674
	Ta1.1_01575	AT5G62220	GO:0009969_GO:0006486_GO:0006486_GO:0006486_GO:0006486_GO:0009969_GO:0008378_GO:0006486_GO:0009969_GO:0005515_GO:0005794_GO:0009969_GO:0009969_GO:0005794_GO:0005515_GO:0005515_GO:0009969_GO:0008378_GO:0009969_GO:0009969_GO:0005515
	Ta1.1_01576	AT5G62230	GO:0005515_GO:0005515_GO:0010103_GO:0033612_GO:0033612_GO:0006468_GO:0005515_GO:0106310_GO:0010103_GO:0048481_GO:0106311_GO:0033612_GO:0009553_GO:0004672_GO:0106311_GO:0033612_GO:0048481_GO:0005886_GO:0005886_GO:0106311_GO:0016020_GO:0005515_GO:0048481_GO:0016301_GO:0005515_GO:0005515_GO:0010103_GO:0005515_GO:0004672_GO:0005102_GO:0005515_GO:0106310_GO:0033612_GO:0005515_GO:0005515_GO:0006468_GO:…
	Ta1.1_01577	AT5G62240	GO:0090307_GO:0032147_GO:0072686_GO:0032147_GO:0005634_GO:0008017_GO:0005634_GO:0032147_GO:0090307_GO:0060236_GO:0032147_GO:0005880_GO:0005880_GO:0055028_GO:0072686_GO:0032147_GO:0060236_GO:0090307_GO:0030295_GO:0030295_GO:0055028_GO:0060236
	Ta1.1_01578	AT5G62250	GO:0005819_GO:0000226_GO:0000226_GO:0005819_GO:0005634_GO:0005634_GO:0008017_GO:0005737
	Ta1.1_01579	AT5G62260	GO:0005634_GO:0005634_GO:0003680_GO:0005634
	Ta1.1_01580	AT5G62270	GO:0005739_GO:0009793_GO:0003674_GO:0009507_GO:0007154_GO:0009793_GO:0048868_GO:0048229_GO:0009793_GO:0007006_GO:0048868_GO:0009793_GO:0009793_GO:0048868
	Ta1.1_01581	AT5G62280	GO:0003674_GO:0005575_GO:0008150
	Ta1.1_01582	AT5G62290	GO:0000387_GO:0006884_GO:0034709_GO:0006821_GO:0006884_GO:0005634_GO:0034715_GO:0005886_GO:0000387_GO:0034709_GO:0000387_GO:0005829_GO:0005634_GO:0000387
	Ta1.1_01583	AT5G62310	GO:0004674_GO:0035556_GO:0106311_GO:0016310_GO:0004674_GO:0009826_GO:0004674_GO:0018105_GO:0016310_GO:0004674_GO:0018105_GO:0106310_GO:0009826_GO:0016301_GO:0018105_GO:0106310_GO:0005737_GO:0004674_GO:0106311_GO:0004674_GO:0106311_GO:0009826_GO:0106310
	Ta1.1_01584	AT5G62320	GO:0003700_GO:0000976_GO:0030154_GO:0000976_GO:0005634_GO:0005634
	Ta1.1_01587	AT5G62370	GO:0009507_GO:0008150_GO:0005739
	Ta1.1_01588	AT5G62380	GO:0005634_GO:0048759_GO:0045893_GO:0009737_GO:0009741_GO:0045893_GO:0010981_GO:0009531_GO:0045893_GO:0043068_GO:0009733_GO:0045893_GO:0045893_GO:0009735_GO:0005634_GO:0003700_GO:0003700_GO:0045893_GO:0006355_GO:0005634_GO:0045491_GO:0045491_GO:0006355_GO:0006355_GO:0090058_GO:0048759_GO:0003700_GO:0043068_GO:0003700_GO:0010089_GO:0042803_GO:0000976_GO:0045893_GO:0009735_GO:0009620_GO:0043565_GO:…
	Ta1.1_01589	AT5G62390	GO:0006457_GO:0009506_GO:0005515_GO:0034620_GO:0009536_GO:0034605_GO:0005515_GO:0005783_GO:0034605_GO:0005783_GO:0070417_GO:0070417_GO:0009506_GO:0034620_GO:0034605_GO:0005783_GO:0009507_GO:0034620_GO:0070417_GO:0005886_GO:0005886_GO:0006457
	Ta1.1_01590	AT5G62400	GO:0005739_GO:0008150_GO:0003674
	Ta1.1_01592	AT5G62410	GO:0000796_GO:0022857
	Ta1.1_01593	AT5G62420	GO:0004032_GO:0005829_GO:0005737
	Ta1.1_01596	AT5G62430	GO:0006355_GO:0005515_GO:0000978_GO:0006355_GO:0006355_GO:0045892_GO:0003700_GO:0003700_GO:0005515_GO:0005634_GO:0010228_GO:0006355_GO:0005515_GO:0000978_GO:0045892_GO:0048510_GO:0010228_GO:0010228_GO:0005515_GO:0001227_GO:0005515_GO:0010228_GO:0010228_GO:0005515_GO:0005515_GO:0010228_GO:0045892_GO:0003677_GO:0003700_GO:0005634_GO:0005515_GO:0003677_GO:0009658_GO:0045892_GO:0005634_GO:0001227_GO:…
	Ta1.1_01598	AT5G51530	GO:0005634_GO:0005634
	Ta1.1_01599	AT5G62460	GO:0071472_GO:0071470_GO:0004842_GO:0071472_GO:0016020_GO:0005634_GO:0071470_GO:0071470_GO:0005634_GO:0071472_GO:0008270_GO:0071470_GO:0016567_GO:0005886_GO:0005634_GO:0004842_GO:0071472_GO:0005737
	Ta1.1_01600	AT5G62470	GO:1904278_GO:0009787_GO:0009787_GO:0009409_GO:0045893_GO:0010115_GO:2000033_GO:0010115_GO:2000033_GO:1904278_GO:0010025_GO:0006355_GO:0010115_GO:0045893_GO:2000033_GO:0005634_GO:0043565_GO:0006355_GO:0009733_GO:0010025_GO:0045893_GO:0009787_GO:0006355_GO:0009787_GO:0010468_GO:0009414_GO:0009733_GO:0010115_GO:0009787_GO:0009414_GO:0005634_GO:0045893_GO:0006355_GO:0003700_GO:0009414_GO:0010115_GO:…
	Ta1.1_01602	AT5G62490	GO:0042538_GO:0009737_GO:0042538_GO:0009737_GO:0003674
	Ta1.1_01603	AT5G62500	GO:0001578_GO:0009652_GO:0009524_GO:0035371_GO:0051225_GO:0001578_GO:0005874_GO:0051233_GO:0009652_GO:0010005_GO:0009652_GO:0031110_GO:0009652_GO:0009652_GO:0051010_GO:0009958_GO:1904825_GO:0051225_GO:0005881_GO:0009958_GO:0010005_GO:0005819_GO:0005815_GO:0031110_GO:0005815_GO:0005737_GO:0005881_GO:0005634_GO:0051225_GO:0005819_GO:0009652_GO:0051233
	Ta1.1_01605	AT5G62520	GO:0009651_GO:0071456_GO:0003950_GO:0005634_GO:0071456_GO:0071456_GO:0005515_GO:0005739_GO:0009651_GO:0072593_GO:0005515_GO:0071456_GO:0005515_GO:0005515_GO:0072593_GO:0005634
	Ta1.1_01606	AT5G62530	GO:0010133_GO:0003842_GO:0005739_GO:0010133_GO:0005829_GO:0005739_GO:0003842_GO:0005739_GO:0072593_GO:0010133_GO:0003842_GO:0009651_GO:0016620_GO:0010133_GO:0072593_GO:0008270_GO:0010133_GO:0010133_GO:0010133_GO:0006560_GO:0005739_GO:0009536_GO:0010133_GO:0006560_GO:0005739_GO:0009651_GO:0010133_GO:0050897
	Ta1.1_01607	AT5G62540	GO:0005634_GO:0005737_GO:0043161_GO:0000209_GO:0016574_GO:0006511_GO:0006511_GO:0043161_GO:0016574_GO:0061631_GO:0004842_GO:0006511_GO:0043161_GO:0006511_GO:0043161_GO:0061631_GO:0006281_GO:0006281_GO:0006511_GO:0016574_GO:0006511_GO:0006281_GO:0006511_GO:0006511_GO:0004842
	Ta1.1_01609	AT5G62550	GO:0009507_GO:0008150_GO:0003674_GO:0005886
	Ta1.1_01611	AT5G62570	GO:1900425_GO:0005634_GO:0005516_GO:0005516_GO:0005516_GO:0043565_GO:1900425_GO:0005634_GO:0005516_GO:1900425_GO:0080142_GO:0005739_GO:0080142_GO:0003700_GO:0080142_GO:0005634
	Ta1.1_01612	AT5G62575	GO:0005749_GO:0006099_GO:0005749_GO:0005749_GO:0009507_GO:0006099_GO:0043495_GO:0009507_GO:0045273_GO:0005739_GO:0009536_GO:0045273_GO:0005739
	Ta1.1_01613	AT5G62580	GO:0005634_GO:0005874_GO:0008150_GO:0005634_GO:0008017
	Ta1.1_01614	AT5G62600	GO:0005515_GO:0005515_GO:0043484_GO:0006606_GO:0005515_GO:0005515_GO:0043484_GO:0005515_GO:0043484_GO:0006606_GO:0005737_GO:0005515_GO:0006606_GO:0005634_GO:0006606
	Ta1.1_01615	AT5G62610	GO:0006355_GO:0046983_GO:0006355_GO:0000976_GO:0005634_GO:0005515_GO:0005515_GO:0000976_GO:0000976_GO:0003700_GO:0000976_GO:0005515_GO:0000976_GO:0000976_GO:0000976_GO:0006355_GO:0005634_GO:0000976_GO:0003700_GO:0005634_GO:0005515_GO:0000976_GO:0003700_GO:0005515_GO:0006355_GO:0000976_GO:0005515
	Ta1.1_01617	AT2G25710	GO:0009507_GO:0009507_GO:0004078_GO:0005737_GO:0005829_GO:0042966_GO:0009507_GO:0009305_GO:0009507_GO:0042966_GO:0004077_GO:0009507_GO:0004077_GO:0009536_GO:0004077_GO:0009507
	Ta1.1_01620	AT5G62630	GO:0031225_GO:0031225_GO:0005886_GO:0005886_GO:0009536_GO:0046658_GO:0046658
	Ta1.1_01621	AT5G62640	GO:0048573_GO:0005634_GO:0005681_GO:2000028_GO:0048573_GO:0048573_GO:2000028_GO:2000028_GO:0048573_GO:0048573_GO:0005634_GO:0006396_GO:0006396_GO:0005634_GO:2000028_GO:0005634_GO:0045292_GO:0003674_GO:0005634_GO:0045292_GO:2000028
	Ta1.1_01622	AT5G62650	GO:0015031_GO:0005575_GO:0003674
	Ta1.1_01624	AT5G62680	GO:0080167_GO:0005886_GO:0005886_GO:0055085_GO:1901349_GO:0055085_GO:0090448_GO:0009506_GO:0090449_GO:0005886
	Ta1.1_01625	AT5G62710	GO:0004672_GO:0005515_GO:0005515_GO:0006468_GO:0005634_GO:0005515_GO:0005515_GO:0006468_GO:0004672_GO:0005515_GO:0005515_GO:0005515_GO:0009507_GO:0006468_GO:0004672
	Ta1.1_01626	AT5G62720	GO:0009941_GO:0009507_GO:0009941_GO:0009941_GO:0009941_GO:0009941_GO:0009941_GO:0009706_GO:0009706_GO:0009941_GO:0009706_GO:0009507_GO:0015112_GO:0015706_GO:0009706_GO:0009941_GO:0009507_GO:0009941
	Ta1.1_01627	AT5G62730	GO:0005576_GO:0055085_GO:0005576_GO:0022857_GO:0055085
	Ta1.1_01628	AT5G62740	GO:0005773_GO:0005774_GO:0005886_GO:0005886_GO:0009536_GO:0005737_GO:0043424_GO:0005794_GO:0005515_GO:0005774_GO:0005886_GO:0009506
	Ta1.1_01630	AT5G62760	GO:0005634_GO:0032204_GO:0005634_GO:0032204_GO:0005634_GO:0032204_GO:0005634_GO:0005737_GO:0005634_GO:0005634_GO:0032204_GO:0005634_GO:0032204
	Ta1.1_01631	AT5G62770	GO:0005634
	Ta1.1_01632	AT5G62790	GO:0051484_GO:0019288_GO:0019288_GO:0030604_GO:0051484_GO:0019288_GO:0019288_GO:0009570_GO:0009570_GO:0051484_GO:0070402_GO:0019288_GO:0019288_GO:0008299_GO:0009507_GO:0008299_GO:0019288_GO:0019288_GO:0019288_GO:0009570_GO:0070402_GO:0030604_GO:0009570_GO:0009507_GO:0070402_GO:0019288_GO:0019288_GO:0008299_GO:0030145_GO:0009507_GO:0019288_GO:0046686_GO:0070402_GO:0009507_GO:0051484_GO:0009507_GO:…
	Ta1.1_01633	AT5G62810	GO:0005102_GO:0005515_GO:0005778_GO:0006625_GO:0005777_GO:0006625_GO:0007031_GO:0005778_GO:0005778_GO:0005739_GO:0005886_GO:0005829_GO:0006625_GO:1990429_GO:0005777_GO:0016560_GO:0005515_GO:0005777_GO:0016560_GO:0005778_GO:0005634_GO:0016560_GO:0009536
	Ta1.1_01634	AT5G62820	GO:0005886_GO:0051539_GO:0005634
	Ta1.1_01635	AT5G62840	GO:0009507
	Ta1.1_01636	AT5G62850	GO:0016021_GO:0005515_GO:0005887_GO:0005515_GO:0051260_GO:0005515_GO:0009507_GO:0008643_GO:0005887_GO:0051260_GO:0005515_GO:0005515_GO:0051119_GO:0051119
	Ta1.1_01637	AT5G62865	GO:0005634
	Ta1.1_01638	AT5G62880	GO:0005515_GO:0009531_GO:0019901_GO:0005525_GO:0005515_GO:2001009_GO:0007015_GO:0009664_GO:0030865_GO:0005515_GO:0005525_GO:0032956_GO:0005515_GO:2001009_GO:0005525_GO:0005886_GO:0007015_GO:0009788_GO:0005515_GO:2001009_GO:0031410_GO:0019901_GO:0005634_GO:2001009_GO:0031410_GO:2001009_GO:0005886_GO:0007264_GO:0009664_GO:0005525_GO:0019901_GO:0005634_GO:0007163_GO:0042995_GO:0043231_GO:0032956_GO:…
	Ta1.1_01640	AT5G62890	GO:0055085_GO:0005773_GO:0009506_GO:0022857_GO:0005783_GO:0009506_GO:0005618_GO:0055085_GO:0005773_GO:0005215_GO:0005618_GO:0005618_GO:0022857_GO:0005739
	Ta1.1_01641	AT5G62900	GO:0009620_GO:0009620_GO:0005634_GO:0003674
	Ta1.1_01642	AT5G62910	GO:0005634_GO:0004842_GO:0005634_GO:0030014_GO:0016567_GO:0004842
	Ta1.1_01643	AT5G62920	GO:0009736_GO:0005515_GO:0009736_GO:0009735_GO:0000160_GO:0006355_GO:0005622_GO:0009736_GO:0000156_GO:0006355_GO:0009736_GO:0009735_GO:0005515_GO:0006355_GO:0009736_GO:0000156_GO:0009735_GO:0009735_GO:0005737_GO:0009736_GO:0009736_GO:0009736_GO:0000156_GO:0006355_GO:0005634
	Ta1.1_01644	AT5G62930	GO:0016788_GO:0005737_GO:0005829_GO:0005737_GO:0005634
	Ta1.1_01645	AT5G62940	GO:0000976_GO:0010087_GO:0006355_GO:0045893_GO:0006355_GO:0045893_GO:0005634_GO:0090057_GO:0003700_GO:0000976_GO:0006355_GO:0045893_GO:0003700_GO:0003700_GO:0010067_GO:0090057_GO:0010067_GO:0005634_GO:0006355_GO:0010067_GO:0045893_GO:0010067_GO:0010067
	Ta1.1_01648	AT5G62960	GO:0009507_GO:0003674_GO:0008150_GO:0016020_GO:0009507
	Ta1.1_01649	AT5G62980	GO:0046654_GO:0046654_GO:0046654_GO:0006760_GO:0006760_GO:0005737_GO:0004150_GO:0005829_GO:0004150
	Ta1.1_01650	AT5G62990	GO:0003723_GO:0009793_GO:0009507_GO:0009793_GO:0009793_GO:0005634_GO:0009793_GO:0009793_GO:0005634_GO:0005681
	Ta1.1_01651	AT5G63000	GO:0005739_GO:0005737
	Ta1.1_01652	AT5G63010	GO:0005634_GO:0008150_GO:0080008_GO:0080008
	Ta1.1_01654	AT5G63030	GO:0034599_GO:0005515_GO:0005737_GO:0005783_GO:0034599_GO:0034599_GO:0005737_GO:0015035_GO:0004362_GO:0005777
	Ta1.1_01655	AT5G63040	GO:0009507_GO:0003674_GO:0009507_GO:0009536_GO:0008150_GO:0009507_GO:0009507
	Ta1.1_01656	AT5G63050	GO:0009793_GO:0009536_GO:0009793_GO:0009507_GO:0003674_GO:0009793_GO:0009793_GO:0009793_GO:0009507
	Ta1.1_01657	AT5G63060	GO:0009570_GO:1901981_GO:0005794_GO:0008526_GO:0005794_GO:0009570_GO:0009507_GO:0070300_GO:0070300
	Ta1.1_01661	AT5G63090	GO:0005515_GO:0005634_GO:0000976_GO:0010199_GO:0005634_GO:0005634_GO:0000976_GO:0005634_GO:0005515_GO:0005515_GO:0005515
	Ta1.1_01662	AT5G63100	GO:0005739_GO:0009507_GO:0009507
	Ta1.1_01663	AT5G63110	GO:0010228_GO:0009651_GO:0010431_GO:0009941_GO:0005515_GO:0009793_GO:0016575_GO:0004407_GO:0016575_GO:0016575_GO:0005515_GO:0009793_GO:0016458_GO:0009941_GO:0009737_GO:0010431_GO:0016441_GO:0016441_GO:0004407_GO:0005515_GO:0005515_GO:0005634_GO:0010228_GO:0004407_GO:0010228_GO:0010228_GO:0004407_GO:0032041_GO:0005634_GO:0005515_GO:0005634_GO:0005515_GO:0009793_GO:0009941_GO:0004407_GO:0009793_GO:…
	Ta1.1_01664	AT5G63120	GO:0003676_GO:0005634_GO:0003729_GO:0003729_GO:0003723_GO:0003724_GO:0003724
	Ta1.1_01665	AT5G63130	GO:0071456_GO:0071456_GO:0005634_GO:0003674_GO:0071456_GO:0071456_GO:0005634
	Ta1.1_01666	AT5G63135	GO:0005680_GO:0090266_GO:0009507_GO:0090266_GO:0090266_GO:0003674
	Ta1.1_01667	AT5G63140	GO:0016311_GO:0016311_GO:0003993_GO:0016788
	Ta1.1_01669	AT5G63160	GO:0009751_GO:0005634_GO:0005516_GO:0005737_GO:0005737_GO:0006355_GO:0009733_GO:0009553_GO:0005737_GO:0005634_GO:0005634_GO:0006355_GO:0009555_GO:0042542_GO:0005515_GO:0009733_GO:0005515_GO:0005515_GO:0005634_GO:0006355_GO:0016567_GO:0006355_GO:0042542
	Ta1.1_01671	AT2G42160	GO:0004842_GO:0010029_GO:0005737_GO:0004842_GO:0005737_GO:0010029_GO:0000151_GO:0005515_GO:0016567_GO:0000151_GO:0010029_GO:0004842_GO:0046982_GO:0016567_GO:0004842_GO:0005737_GO:0010029_GO:0008270
	Ta1.1_01674	AT5G63190	GO:0009646_GO:0005515_GO:0005634_GO:0003729_GO:0022625_GO:0005515_GO:0090549_GO:0043022_GO:0022625_GO:0005634_GO:0045892_GO:0005515_GO:0005515_GO:0045892_GO:0005515_GO:0005515_GO:0005515_GO:0005829_GO:0045892_GO:0045892_GO:0090549
	Ta1.1_01675	AT5G63200	GO:0005634_GO:0008150_GO:0005634
	Ta1.1_01680	AT5G63230	GO:0008150_GO:0005576
	Ta1.1_01682	AT5G63260	GO:0003729_GO:0005634_GO:0005634_GO:0003729_GO:0008150_GO:0003729
	Ta1.1_01683	AT5G63280	GO:0000976_GO:0000976_GO:0000976_GO:0000976_GO:0000976_GO:0000976_GO:0000976_GO:0000976_GO:0000976_GO:0000976_GO:0008150
	Ta1.1_01684	AT5G63290	GO:0006779_GO:0004109_GO:0005737_GO:0006779_GO:0051539_GO:0006779_GO:0009507
	Ta1.1_01686	AT5G63320	GO:0005634_GO:0009737_GO:0009409_GO:0005515_GO:0009651_GO:0009409_GO:0005515_GO:0051365_GO:0009651_GO:0045892_GO:0005634_GO:0051365_GO:0051365_GO:0009737_GO:0005634_GO:0051365_GO:0045892_GO:0045892_GO:0045892_GO:0005634
	Ta1.1_01687	AT5G63350	GO:2000143_GO:2000143_GO:2000143_GO:0005634_GO:0005515_GO:2000143
	Ta1.1_01688	AT5G63380	GO:0005739_GO:0016405_GO:0016207_GO:0009695_GO:0009695_GO:0005777_GO:0009695_GO:0004321
	Ta1.1_01689	AT5G63390	GO:0016757_GO:0009507_GO:0005737
	Ta1.1_01690	AT5G63400	GO:0009536_GO:0005507_GO:0005737_GO:0005739_GO:0005774_GO:0005774_GO:0005739_GO:0046686_GO:0004017_GO:0005524_GO:0046686_GO:0004017_GO:0004017_GO:0005737_GO:0005774_GO:0005524_GO:0005739_GO:0005739_GO:0005737_GO:0004017_GO:0005739_GO:0005774_GO:0005829
	Ta1.1_01694	AT5G63420	GO:0009793_GO:0009793_GO:0009942_GO:0003729_GO:0009507_GO:0009793_GO:0009793_GO:0009793_GO:0009793_GO:0009507_GO:0005634_GO:0009942_GO:0009942_GO:0009793_GO:0009793_GO:0060918_GO:0004519_GO:0008409_GO:0009793_GO:0009536_GO:0009416_GO:0009942_GO:0009793_GO:0009658_GO:0009942
	Ta1.1_01695	AT5G63440	GO:0005515_GO:0097167_GO:0097167_GO:0097167_GO:2000306_GO:0097167_GO:0009640_GO:0005515_GO:0005515_GO:2000306_GO:0009640_GO:0005634_GO:2000306_GO:2000306_GO:0005634_GO:0097167_GO:2000306_GO:2000306_GO:0005634_GO:0009507_GO:0097167
	Ta1.1_01697	AT5G63450	GO:0052694_GO:0020037_GO:0005515_GO:0009694_GO:0009611_GO:0009507_GO:0009694_GO:0016705_GO:0005506
	Ta1.1_01698	AT5G63460	GO:0080008_GO:0005634_GO:0032434_GO:0009414_GO:0009414_GO:0009507_GO:0005515_GO:0009507_GO:0009414_GO:0005634_GO:0032436_GO:0032434_GO:0032436_GO:0032436_GO:0032434_GO:0009507_GO:0005515_GO:0032434_GO:0031647_GO:0032436
	Ta1.1_01700	AT5G63480	GO:0016592_GO:0016592_GO:0009507_GO:0003674_GO:0016592
	Ta1.1_01701	AT5G63490
	Ta1.1_01702	AT5G63500	GO:0003674_GO:0031225_GO:0008150_GO:0031225
	Ta1.1_01703	AT5G63510	GO:0005747_GO:0009853_GO:0009651_GO:0005739_GO:0005747_GO:0045271_GO:0010228_GO:0009853_GO:0009536_GO:0010228_GO:0005747_GO:0005739_GO:0031966_GO:0005739_GO:0005747_GO:0005515_GO:0005515_GO:0010228_GO:0009737_GO:0009737_GO:0031966_GO:0009651_GO:0005747_GO:0005739_GO:0010228_GO:0004089_GO:0005747_GO:0031966
	Ta1.1_01704	AT5G63520	GO:0032436_GO:0032436_GO:0032436_GO:0000209_GO:0032436_GO:0005634_GO:0005515_GO:0005515
	Ta1.1_01705	AT5G63530	GO:0005886_GO:0005634_GO:0046916_GO:0046914_GO:0005886_GO:0005634_GO:0030001
	Ta1.1_01706	AT5G63540	GO:0000724_GO:0000724_GO:0005634_GO:0000724_GO:0000724_GO:0000712_GO:0000724_GO:0000712_GO:0000724_GO:0031422_GO:0000712_GO:0000712_GO:0000712_GO:0031422_GO:0005634_GO:0000712_GO:0000712_GO:0000712_GO:0000712_GO:0051321_GO:0051321_GO:0000712_GO:0016604_GO:0000166
	Ta1.1_01707	AT5G63560	GO:0090430_GO:0005737_GO:0090431_GO:0090431_GO:0090431_GO:0090431_GO:0016747_GO:0009536
	Ta1.1_01708	AT5G63570	GO:0009536_GO:0009570_GO:0005737_GO:0048046_GO:0009507_GO:0042286_GO:0009507_GO:0015995_GO:0006779_GO:0006782_GO:0006782_GO:0006779_GO:0009941_GO:0030170_GO:0006782_GO:0009416_GO:0009570_GO:0009507_GO:0042286_GO:0009570_GO:0009507_GO:0006779_GO:0042803_GO:0008483_GO:0009570_GO:0030170_GO:0009941_GO:0009941_GO:0015995_GO:0006779_GO:0006779_GO:0009570_GO:0006779_GO:0015995_GO:0005829_GO:0009570
	Ta1.1_01710	AT5G63590	GO:0051555_GO:0009416_GO:0005737_GO:0045431_GO:0009813_GO:0045431_GO:0009416_GO:0051213_GO:0051555_GO:0045431_GO:0009813
	Ta1.1_01711	AT5G63610	GO:0006468_GO:0005515_GO:0005634_GO:0004693_GO:0008353_GO:0004693_GO:0005634_GO:0019900_GO:0006468_GO:0005634_GO:0006468_GO:0008353_GO:0016592_GO:0004693_GO:0005515_GO:0008353
	Ta1.1_01712	AT5G63620	GO:0009507_GO:0008270_GO:0050897_GO:0009507_GO:0009507_GO:0005739_GO:0010033_GO:0009536
	Ta1.1_01713	AT5G63630	GO:0003724_GO:0009507_GO:0003724_GO:0005634_GO:0009507
	Ta1.1_01714	AT5G63640	GO:0005634_GO:0006886_GO:0005634_GO:0006886_GO:0005886_GO:0009536
	Ta1.1_01715	AT5G63650	GO:0004674_GO:0006970_GO:0035556_GO:0006468_GO:0106311_GO:0006970_GO:0004674_GO:0004674_GO:0009651_GO:0003729_GO:0005634_GO:0006468_GO:0106310_GO:0006468_GO:0005634_GO:0106310_GO:0005634_GO:0106310_GO:0009651_GO:0016301_GO:0106311_GO:0009536_GO:0006970_GO:0006970_GO:0005737_GO:0106311
	Ta1.1_01716	AT5G08560	GO:0009733_GO:0005737_GO:0005737_GO:0009737_GO:0006970_GO:0010150_GO:0009733_GO:0009737_GO:0005737_GO:0006970_GO:0010150_GO:0005634_GO:0009416_GO:0005737_GO:0009723_GO:0009723_GO:0005515_GO:0009646
	Ta1.1_01718	AT5G63680	GO:0005737_GO:0005737_GO:0000287_GO:0046686_GO:0006096_GO:0006096_GO:0006096_GO:0005737_GO:0006096_GO:0006096_GO:0005737_GO:0004743_GO:0006096_GO:0006096_GO:0006096_GO:0006096_GO:0005886_GO:0006096_GO:0006096_GO:0005829_GO:0009536_GO:0006096_GO:0030955
	Ta1.1_01719	AT5G63690	GO:0007093_GO:0003677_GO:0005634_GO:0005634_GO:0000724_GO:0000724_GO:0007093_GO:0010212_GO:0070876_GO:0000724
	Ta1.1_01720	AT5G63700	GO:0003677_GO:0005634_GO:0005634
	Ta1.1_01721	AT5G63710	GO:0106310_GO:0005515_GO:0006468_GO:0005515_GO:0005515_GO:0006468_GO:0106310_GO:0004672_GO:0005515_GO:0006468_GO:0005515_GO:0004672_GO:0005515_GO:0004672_GO:0005515_GO:0005515_GO:0005515_GO:0009507_GO:0005515_GO:0005515_GO:0005515_GO:0005515_GO:0106311_GO:0005515_GO:0005515_GO:0005515_GO:0005515_GO:0005515_GO:0005515_GO:0005515_GO:0106310_GO:0106311_GO:0106311_GO:0005515_GO:0009507
	Ta1.1_01722	AT5G63720	GO:0005739_GO:0003674_GO:0009555_GO:0009567
	Ta1.1_01724	AT5G63770	GO:0048366_GO:0003951_GO:0048364_GO:0004143_GO:0009409_GO:0009611_GO:0004143_GO:0007205_GO:0003951_GO:0005737_GO:0009409_GO:0005737_GO:0048364_GO:0035556_GO:0048366
	Ta1.1_01725	AT5G63780	GO:0005634_GO:0010492_GO:0008270_GO:0048507_GO:0005634
	Ta1.1_01726	AT5G63790	GO:0006355_GO:0000976_GO:0019760_GO:0000976_GO:0071456_GO:0001666_GO:0000976_GO:0000976_GO:0019760_GO:0003700_GO:0000976_GO:0005634_GO:0000976_GO:0005515_GO:0000976_GO:0000976_GO:0000976_GO:0000976_GO:0000976_GO:0000976_GO:0009507_GO:0006355_GO:0000976_GO:0000976_GO:0071456_GO:0000976_GO:0019760_GO:0000976_GO:0000976_GO:0000976_GO:0000976_GO:0000976_GO:0000976_GO:0006355_GO:0006355_GO:0000976_GO:…
	Ta1.1_01727	AT5G63800	GO:0048354_GO:0048354_GO:0048354_GO:0009827_GO:0005618_GO:0005618_GO:0005618_GO:0009536_GO:0004565_GO:0048354_GO:0005975_GO:0048046_GO:0048354_GO:0005576_GO:0009827_GO:0004565_GO:0005773_GO:0048354_GO:0048354
	Ta1.1_01728	AT5G63810	GO:0005975_GO:0005773_GO:0004565_GO:0080167_GO:0005576_GO:0005618_GO:0004565_GO:0009536_GO:0005618
	Ta1.1_01729	AT5G63830	GO:0008150_GO:0009507
	Ta1.1_01730	AT5G63840	GO:0030246_GO:0006491_GO:0042742_GO:0030244_GO:0006491_GO:0009826_GO:0033919_GO:0004553_GO:0009536_GO:0009826_GO:0042742_GO:0006491_GO:0004553_GO:0042742_GO:0005783_GO:0009826_GO:0005783_GO:0005576_GO:0030244_GO:0030244_GO:0015926_GO:0005975_GO:0090599_GO:0046686_GO:0030244
	Ta1.1_01731	AT5G63850	GO:0009414_GO:0005886_GO:0015175_GO:0009414_GO:0006865_GO:0015171_GO:0015399_GO:0055085_GO:0015172_GO:0055085_GO:0009414_GO:0005886
	Ta1.1_01732	AT5G63860	GO:0010224_GO:0005634_GO:0005515_GO:0009649_GO:0005515_GO:0009411_GO:0000785_GO:0005515_GO:0042803_GO:0005829_GO:0009649_GO:0005515_GO:0005085_GO:0005829_GO:0009536_GO:0010224_GO:0042802_GO:0003682_GO:0005515_GO:0005737_GO:0005515
	Ta1.1_01733	AT5G63870	GO:0004722_GO:0009785_GO:0004722_GO:0009585_GO:0006470_GO:0106307_GO:0009785_GO:0005829_GO:0009585_GO:0106307_GO:0006470_GO:0009408_GO:0005634_GO:0006470_GO:0009785_GO:0005634_GO:0106306_GO:0004722_GO:0004722_GO:0106306_GO:0009785_GO:0009585_GO:0009408_GO:0005634_GO:0005575_GO:0005634_GO:0009585_GO:0009585
	Ta1.1_01734	AT5G63880	GO:0005771_GO:0000815_GO:0005737_GO:0005515_GO:0006900_GO:0009536_GO:0007034_GO:0005737_GO:0005886_GO:0005515_GO:0000815_GO:0032511_GO:0007034_GO:0005515_GO:0006900_GO:0005515_GO:0000815_GO:0032511_GO:0006900_GO:0005515_GO:0000815_GO:0005515_GO:0016192_GO:0016192
	Ta1.1_01735	AT5G63890	GO:0009507_GO:0005829_GO:0009570_GO:0005737_GO:0000105_GO:0009570_GO:0004399_GO:0009507_GO:0009411_GO:0009507_GO:0000105_GO:0009570_GO:0000105_GO:0009570_GO:0009536_GO:0005829_GO:0000105_GO:0000105_GO:0009555_GO:0009507_GO:0004399_GO:0051287_GO:0009570_GO:0000105_GO:0009570
	Ta1.1_01738	AT5G63900	GO:0008080_GO:0005634
	Ta1.1_01740	AT5G63910	GO:0030327_GO:0030328_GO:0045338_GO:0045338_GO:0009738_GO:0005773_GO:0009738_GO:0030327_GO:0030327_GO:0030328_GO:0009738_GO:0045338_GO:0102149_GO:0001735_GO:0030327_GO:0005774_GO:0030327_GO:0030327_GO:0001735_GO:0030327_GO:0030327_GO:0005576_GO:0005774_GO:0009738
	Ta1.1_01741	AT5G63920	GO:0000712_GO:0000712_GO:0006281_GO:0000712_GO:0007059_GO:0000712_GO:0005634_GO:0006281_GO:0008270_GO:0000712_GO:0000278_GO:0051321_GO:0003916_GO:0005694_GO:0003917_GO:0005634_GO:0006265_GO:0006281_GO:0051321_GO:0006265
	Ta1.1_01742	AT5G63940	GO:0006468_GO:0006468_GO:0005886_GO:0004672_GO:0004672_GO:0004672_GO:0005886_GO:0006468
	Ta1.1_01743	AT5G63950	GO:0045951_GO:0045951_GO:0005634_GO:0045951_GO:0005634_GO:0045951_GO:0046686_GO:0015616_GO:0015616
	Ta1.1_01744	AT5G63960	GO:0008296_GO:0005634_GO:0045004_GO:0003887_GO:0006261_GO:0000166_GO:0043625_GO:0045004_GO:0043625_GO:0006287_GO:0003887_GO:0005634_GO:0045004_GO:0045004_GO:0045004_GO:0008296_GO:0006297_GO:0006287_GO:0006297_GO:0006261_GO:0006287_GO:0006297_GO:0003887_GO:0006261_GO:0003887
	Ta1.1_01745	AT5G63970	GO:0005515_GO:0005515_GO:0005515_GO:0009611_GO:0005634_GO:0004842_GO:0042742_GO:0009867_GO:0009867_GO:0042742_GO:0009867_GO:0004842_GO:0042742_GO:0005515_GO:0009867_GO:0005515_GO:0005737
	Ta1.1_01747	AT5G64010	GO:0090332_GO:0009414_GO:0003674_GO:0009414_GO:0009414_GO:0005634
	Ta1.1_01748	AT5G64020	GO:1990937_GO:0005975_GO:0009834_GO:1990937_GO:0045492_GO:0005794_GO:0045492_GO:0045492_GO:0010411_GO:0016407_GO:0045492_GO:1990937_GO:0010411_GO:0010411
	Ta1.1_01749	AT5G64030	GO:0005576_GO:0005794_GO:0005802_GO:0005797_GO:0005802_GO:0005797_GO:0005737_GO:0005768_GO:0005802_GO:0005794_GO:0005794_GO:0005802_GO:0009536_GO:0005768_GO:0005794
	Ta1.1_01750	AT5G64040	GO:0009543_GO:0009522_GO:0009535_GO:0009773_GO:0009535_GO:0009507_GO:0005516_GO:0009535_GO:0009522_GO:0009773_GO:0030093_GO:0005516_GO:0030093_GO:0009536_GO:0009579_GO:0009535_GO:0009543_GO:0009534_GO:0009535_GO:0009543_GO:0009535_GO:0009507_GO:0009535_GO:0009522_GO:0009535_GO:0009543_GO:0009535_GO:0030093_GO:0009535_GO:0009534_GO:0009543_GO:0009534_GO:0030093_GO:0030093_GO:0009522_GO:0009535_GO:…
	Ta1.1_01751	AT5G64050	GO:0008270_GO:0006424_GO:0043039_GO:0043039_GO:0009507_GO:0006424_GO:0004818_GO:0006424_GO:0004818_GO:0048481_GO:0048481_GO:0006424_GO:0005737_GO:0009507_GO:0048481_GO:0043039_GO:0006424_GO:0000049_GO:0006424_GO:0005515_GO:0007005_GO:0006424_GO:0048481_GO:0009658_GO:0009570_GO:0009570_GO:0006424_GO:0005739_GO:0005739_GO:0009536_GO:0009507
	Ta1.1_01752	AT5G64060	GO:0006355_GO:0006355_GO:0003700_GO:0005634_GO:0000976_GO:0003677_GO:0000976_GO:0006355_GO:0006355_GO:0005634
	Ta1.1_01753	AT1G10490	GO:1904812_GO:1904812_GO:0005634_GO:1990883_GO:0005634_GO:0005730_GO:0000049_GO:1904812
	Ta1.1_01754	AT5G64070	GO:0052742_GO:0005737_GO:0009860_GO:0006661_GO:0005829_GO:0048768_GO:0009860_GO:0046854_GO:0043424_GO:0009860_GO:0005515_GO:0004430_GO:0004430_GO:0004430_GO:0006661_GO:0046854_GO:0048015_GO:0030659_GO:0046854_GO:0005634_GO:0031267_GO:0006661_GO:0048768_GO:0004430_GO:0030659_GO:0004430_GO:0035619_GO:0048768_GO:0048768_GO:0009860_GO:0005634_GO:0005886_GO:0006661_GO:0005515_GO:0005515_GO:0048015_GO:…
	Ta1.1_01755	AT5G64080	GO:0005886_GO:0046658_GO:0006869_GO:0009536_GO:0010089_GO:0005886_GO:0008289_GO:0046658_GO:0046658_GO:0031225_GO:0046658_GO:0031225
	Ta1.1_01756	AT5G64090	GO:0009507_GO:0005886_GO:0046854_GO:0046854_GO:0046854_GO:0072659_GO:0003674_GO:0009536_GO:0005886
	Ta1.1_01757	AT5G64120	GO:0098869_GO:0005576_GO:0048046_GO:0006950_GO:0009506_GO:0009505_GO:0005618_GO:0004601_GO:0009808_GO:0004601_GO:0004601_GO:0005618_GO:0050832_GO:0045730_GO:0098869_GO:0050832_GO:0099503_GO:0020037_GO:0009505_GO:0099503_GO:0009808_GO:0009808_GO:0006979_GO:0050832_GO:0004601
	Ta1.1_01758	AT5G64130	GO:0005886_GO:0005634_GO:0005737_GO:0035308_GO:0009536_GO:0005829_GO:0005739_GO:0005886_GO:0035308_GO:0005737_GO:0035308_GO:0035308_GO:0004864_GO:0005886
	Ta1.1_01759	AT5G64160	GO:0008150_GO:0003674_GO:0005634
	Ta1.1_01760	AT5G64170	GO:0006355_GO:0005634_GO:0005634_GO:0006354_GO:0032922_GO:0005515_GO:0005515_GO:0005515_GO:0005515_GO:0006354_GO:0005634_GO:0006354_GO:0006355_GO:0003712_GO:0005634_GO:0032922_GO:0006354_GO:0009649_GO:0009649_GO:0006355_GO:0006355_GO:0070063
	Ta1.1_01761	AT5G64180	GO:0005634_GO:0005634_GO:0005515_GO:0008150
	Ta1.1_01762	AT5G64190	GO:0008150_GO:0003674_GO:0005739_GO:0005739
	Ta1.1_01763	AT5G64200	GO:0000398_GO:0008380_GO:0008380_GO:0005829_GO:0005737_GO:0000398_GO:0000398_GO:0003729_GO:0016607_GO:0016607_GO:0000398_GO:0003723_GO:0003729
	Ta1.1_01764	AT5G64210	GO:0005739_GO:0005740_GO:0009916_GO:0005739_GO:0010230_GO:0102721_GO:0009916_GO:0005739_GO:0010230_GO:0005740_GO:0009916
	Ta1.1_01765	AT5G64220	GO:0009409_GO:0045893_GO:0005634_GO:0000976_GO:0006355_GO:0009409_GO:0003700_GO:0006355_GO:0000976_GO:0005634_GO:0005634_GO:0006355_GO:0009507_GO:0045893_GO:0003690_GO:0000976_GO:0000976_GO:0045893_GO:0006357_GO:0006357_GO:0006355_GO:0000976_GO:0000976_GO:0003712_GO:0071275_GO:0009507_GO:0006357_GO:0006357_GO:0071275_GO:0045893
	Ta1.1_01766	AT5G64230	GO:0003674_GO:0016567
	Ta1.1_01769	AT5G56360	GO:0006491_GO:0042742_GO:0009507_GO:0006491_GO:0006491_GO:0005516_GO:0005516_GO:0005783_GO:0042742_GO:0042742_GO:0009536_GO:0017177
	Ta1.1_03882	AT2G37610	GO:0045839_GO:0005739_GO:0045839_GO:0005634_GO:0032875_GO:0032875_GO:0045839_GO:0032875_GO:0032875
	Ta1.1_03884	AT2G37630	GO:0005515_GO:0050832_GO:0050832_GO:0009615_GO:0000976_GO:0003700_GO:0009965_GO:0042802_GO:0010338_GO:0005515_GO:0000976_GO:0005515_GO:0042742_GO:0045088_GO:0009944_GO:0005515_GO:0005515_GO:0045892_GO:0000976_GO:0005515_GO:0005634_GO:0042803_GO:0009965_GO:0008356_GO:0045892_GO:0000976_GO:0045892_GO:0005730_GO:0010338_GO:0000976_GO:0000976_GO:0000976_GO:0009946_GO:0005515_GO:0005515_GO:0050832_GO:…
	Ta1.1_03885	AT2G37640	GO:0005576_GO:0009664_GO:0006949_GO:0009664_GO:0009739_GO:0009826_GO:0009828_GO:0009826_GO:0005576_GO:0010114_GO:0009826_GO:0009739_GO:0006949_GO:0009828
	Ta1.1_03886	AT2G37650	GO:0005634_GO:0006355_GO:0003700_GO:0006355_GO:0006355_GO:0005634_GO:0006355_GO:0043565_GO:0006355_GO:0003700_GO:0005634_GO:0006355_GO:0006355_GO:0006355
	Ta1.1_03887	AT2G37660	GO:0009570_GO:0005783_GO:0009507_GO:0009570_GO:0048046_GO:0009507_GO:0009570_GO:0009507_GO:0009570_GO:0009570_GO:0042742_GO:0042742_GO:0005507_GO:0009507_GO:0009570_GO:0042742_GO:0009579
	Ta1.1_03889	AT3G46860	GO:0009611_GO:0006952_GO:0005576
	Ta1.1_03890	AT2G37670	GO:0005737_GO:0005634
	Ta1.1_03891	AT2G37678	GO:0005634_GO:0005737_GO:0010029_GO:0005515_GO:0005737_GO:0010218_GO:0051457_GO:0045893_GO:0031048_GO:0010018_GO:0005634_GO:0005634_GO:0005737_GO:0010114_GO:0010218_GO:0045893_GO:0045893_GO:0031048_GO:0016604_GO:0051457_GO:0010029_GO:0045893_GO:0010218_GO:0005515_GO:0005634_GO:0005515_GO:0005634_GO:0005634_GO:0009416_GO:0005737_GO:0016604_GO:0031048_GO:0009416_GO:0010218_GO:0005737_GO:0031048_GO:…
	Ta1.1_03892	AT2G37680	GO:0006623_GO:0007039_GO:0005737_GO:0034657_GO:0043161_GO:0045721_GO:0007039_GO:0007039_GO:0019898_GO:0043161_GO:0045721_GO:0043161_GO:0045721_GO:0007039_GO:0045721_GO:0043161_GO:0006623_GO:0005737
	Ta1.1_03893	AT2G37690	GO:0009507_GO:0006189_GO:0009507_GO:0043727_GO:0009507_GO:0004638_GO:0046872_GO:0009570_GO:0006189_GO:0009555_GO:0006189_GO:0009570_GO:0006189
	Ta1.1_03894	AT2G05140	GO:0043727_GO:0006189_GO:0006189_GO:0009507_GO:0006189_GO:0004638_GO:0006189
	Ta1.1_03895	AT2G37700	GO:0005739_GO:0005506_GO:0005739_GO:0016126_GO:0005789_GO:0016126_GO:0008610_GO:0008610_GO:0005789_GO:0005789_GO:0005739_GO:0000254_GO:0016491_GO:0005739_GO:0016126_GO:0008610_GO:0016491_GO:0016020
	Ta1.1_03897	AT2G37730	GO:0016757_GO:0005794_GO:0008375_GO:0008150
	Ta1.1_03898	AT2G37740	GO:0006355_GO:0006355_GO:0006355_GO:0003700_GO:0005634_GO:0006355
	Ta1.1_03899	AT2G37750	GO:0008150_GO:0003674
	Ta1.1_03900	AT2G37790	GO:0005634_GO:0005829_GO:0005737_GO:0005829_GO:0004032
	Ta1.1_03902	AT2G37800	GO:0003674_GO:0035556_GO:0005575
	Ta1.1_03904	AT2G37820	GO:0005575
	Ta1.1_03905	AT2G37840	GO:0004674_GO:0005737_GO:0005634_GO:0016310_GO:0016310_GO:0004674_GO:0004674_GO:0046777_GO:0046777_GO:0046777
	Ta1.1_03906	AT2G37860	GO:0009706_GO:0048366_GO:0009648_GO:0009507_GO:0009706_GO:0009507_GO:0000302_GO:0005739_GO:0009706_GO:0000302_GO:0005783_GO:0009536_GO:0048366_GO:0009941_GO:0009507_GO:0003674_GO:0048366_GO:0048366_GO:0009706_GO:0009658_GO:0099402_GO:0009941_GO:0009941_GO:0099402
	Ta1.1_03907	AT2G37870	GO:0009627_GO:0005576_GO:0005504_GO:0009627_GO:0009506_GO:0006869_GO:0005504_GO:0009627
	Ta1.1_03908	AT2G37880	GO:0005634_GO:0010274_GO:0003674
	Ta1.1_03912	AT2G37900	GO:0022857_GO:0055085_GO:0006857_GO:0055085
	Ta1.1_03913	AT2G37920	GO:0003729_GO:0009793_GO:0009793_GO:0009793_GO:0005375_GO:0009793_GO:0009793
	Ta1.1_03915	AT2G37930	GO:0009941_GO:0005739_GO:0005739_GO:0005739_GO:0009941_GO:0003674_GO:0005886_GO:0005739_GO:0009941_GO:0008150
	Ta1.1_03916	AT2G37940	GO:0005887_GO:0045140_GO:0030148_GO:0030148_GO:0046513_GO:0005887_GO:0005802_GO:0005886_GO:0006952_GO:0030176_GO:0005802_GO:0045140_GO:0046513_GO:0046513_GO:0030176_GO:0030173_GO:0030176_GO:0005802_GO:0033188_GO:0030148_GO:0030173_GO:0030173_GO:0047493_GO:0045140_GO:0030148_GO:0005802_GO:0005886_GO:0046513
	Ta1.1_03920	AT2G37970	GO:0005886_GO:0005794_GO:0010017_GO:0005773_GO:0005783_GO:0020037_GO:0005886_GO:0005737_GO:0005886_GO:0010017_GO:0010017_GO:0005886_GO:0010017
	Ta1.1_03921	AT2G37960	GO:0005634_GO:0008150_GO:0003674_GO:0005634
	Ta1.1_03922	AT3G44780	GO:0003674_GO:0008150
	Ta1.1_03924	AT2G37980	GO:0005737_GO:0016757_GO:0005634
	Ta1.1_03925	AT2G37990	GO:0000447_GO:0000447_GO:0000055_GO:0005730_GO:0005730_GO:0000055_GO:0042273_GO:0030687_GO:0005634_GO:0000447
	Ta1.1_03926	AT2G38000	GO:0005783_GO:0005737
	Ta1.1_03927	AT2G38010	GO:0046514_GO:0046512_GO:0046514_GO:0046512_GO:0042759_GO:0046512_GO:0005576_GO:0009506_GO:0005576_GO:0042759_GO:0046512_GO:0005576_GO:0042759_GO:0102121_GO:0042759_GO:0017040_GO:0046514_GO:0005576_GO:0046514
	Ta1.1_03928	AT2G38020	GO:0032889_GO:0032991_GO:0032991_GO:0035542_GO:0032889_GO:0003779_GO:0006886_GO:0016197_GO:0033263_GO:0007033_GO:0005768_GO:0030897_GO:0035542_GO:0006886_GO:0009705_GO:0005783_GO:0035542_GO:0009705_GO:0016197_GO:0030897
	Ta1.1_03929	AT2G38025	GO:0030968_GO:0030433_GO:0005829_GO:0030433_GO:0030433_GO:0030433_GO:0030433_GO:0030433_GO:0004843_GO:0030433_GO:0016579_GO:0030433_GO:0030968_GO:0030433_GO:0030968_GO:0004843_GO:0016579_GO:0030433_GO:0030433_GO:0004843_GO:0030968_GO:0030433_GO:0004843
	Ta1.1_03930	AT2G38040	GO:0009507_GO:2001295_GO:0009941_GO:0009941_GO:0009941_GO:2001295_GO:0009941_GO:0009507_GO:2001295_GO:0003989_GO:0009941_GO:0009941_GO:0009536_GO:0009941_GO:0009317_GO:0009507_GO:0009570_GO:0009570_GO:0009570_GO:0009941_GO:0009507_GO:0009941_GO:0009941_GO:0009941_GO:0009570_GO:0009941_GO:0003989_GO:0009941_GO:0009941_GO:0005783_GO:2001295_GO:0009941
	Ta1.1_03931	AT2G38050	GO:0016132_GO:0009416_GO:0016132_GO:0016132_GO:0016132_GO:0050213_GO:0016132_GO:0016132_GO:0010268_GO:0003865_GO:0047751_GO:0016132_GO:0016132_GO:0016132_GO:0016132_GO:0050213_GO:0016132_GO:0016491_GO:0009917_GO:0016132
	Ta1.1_03932	AT2G38060	GO:0008514_GO:0009507_GO:0009536_GO:0055085_GO:0055085_GO:0009536_GO:0022857_GO:0005315_GO:0005315
	Ta1.1_03933	AT2G38070	GO:0005886_GO:0003674_GO:0005886_GO:0016324_GO:0016328_GO:0016324_GO:0005634_GO:0010088
	Ta1.1_03936	AT2G38090	GO:0006355_GO:0006355_GO:0003700_GO:0000976_GO:0000976_GO:0005634_GO:0006355_GO:0006355
	Ta1.1_03937	AT2G38100	GO:0042938_GO:0022857_GO:0015210_GO:0055085_GO:0055085_GO:0005576_GO:0005576_GO:0015171_GO:0015706_GO:0005576
	Ta1.1_03938	AT2G38110	GO:0010143_GO:0090447_GO:0102419_GO:0016020_GO:0010143_GO:0009908_GO:0016791_GO:0010143_GO:0005739_GO:0010143_GO:0016791_GO:0090447
	Ta1.1_03939	AT2G38120	GO:0005768_GO:0005886_GO:0010311_GO:0009926_GO:0010328_GO:0015171_GO:0009733_GO:0003333_GO:0010311_GO:0009733_GO:0010011_GO:0010311_GO:0009958_GO:0048765_GO:0005794_GO:0003333_GO:0048829_GO:0048765_GO:0010311_GO:0005886_GO:0001736_GO:0005515_GO:0048765_GO:0048765_GO:0009723_GO:0005886_GO:0009986_GO:0015171_GO:0009624_GO:0009958_GO:0009723_GO:0048829_GO:0010311_GO:0005886_GO:0010311_GO:0009624
	Ta1.1_03940	AT2G38130	GO:0017196_GO:0005515_GO:0004596_GO:0004596_GO:0005515_GO:0017196_GO:0005737_GO:0005737_GO:0005515_GO:0031417_GO:0005737_GO:0017196_GO:0005515_GO:0005515
	Ta1.1_03941	AT2G38140	GO:0009941_GO:0009507_GO:0009570_GO:0032544_GO:0032544_GO:0009536_GO:0009507_GO:0005783_GO:0009570_GO:0009536_GO:0009941_GO:0032544_GO:0009941_GO:0003729_GO:0032544_GO:0009507
	Ta1.1_03945	AT2G38150	GO:0005794_GO:0016757
	Ta1.1_03946	AT2G38152	GO:0005794
	Ta1.1_03947	AT2G38160	GO:0055028_GO:0005634_GO:0005634_GO:0055028_GO:0043622_GO:0055028_GO:0043622_GO:0055028_GO:0003674_GO:0005634_GO:0005634_GO:0005634_GO:0005634
	Ta1.1_03948	AT2G38170	GO:0005773_GO:0015369_GO:0009705_GO:0006816_GO:0015369_GO:0009631_GO:0006874_GO:0006816_GO:0009651_GO:0030026_GO:0005774_GO:0015368_GO:0015369_GO:0005774_GO:0009507_GO:0005515_GO:0009631_GO:0070588_GO:0006816_GO:0005773_GO:0006882_GO:0009705_GO:0009705_GO:0055062_GO:0015085_GO:0070588_GO:0015369_GO:0009651_GO:0005773_GO:0009705_GO:0005773
	Ta1.1_03949	AT2G38180	GO:0005737
	Ta1.1_03950	AT2G38185	GO:0000278_GO:0009555_GO:0009705_GO:0005634_GO:0009705_GO:0016567_GO:0005634_GO:0005768_GO:0005634_GO:0000278_GO:0005634
	Ta1.1_03951	AT2G38230	GO:0042823_GO:0008615_GO:0042823_GO:0005829_GO:0042823_GO:0005829_GO:0006520_GO:0009646_GO:0042823_GO:0009507_GO:0042823_GO:0042819_GO:0042819_GO:0005829_GO:0006520_GO:0005783_GO:0046982_GO:0005737_GO:0016843_GO:0008615_GO:0042823_GO:0036381_GO:0008615_GO:0042819
	Ta1.1_03953	AT2G38240	GO:0005829_GO:2000022_GO:2000022_GO:2000022_GO:0051213_GO:0120091_GO:0120091_GO:2000022_GO:0005737_GO:2000022_GO:0120091
	Ta1.1_03954	AT2G38250	GO:0005634_GO:0003700_GO:0005515_GO:0006355_GO:0005515_GO:0005730_GO:0006355_GO:0005515_GO:0005515_GO:0006355_GO:0005515_GO:0043565_GO:0006355_GO:0016592_GO:0005515_GO:0005515_GO:0005634
	Ta1.1_03955	AT2G38270	GO:0005515_GO:0005759_GO:0009570_GO:0009570_GO:0005759_GO:0009507_GO:0005515_GO:0009570_GO:0005515_GO:0009570_GO:0006812_GO:0009507_GO:0015035_GO:0009507
	Ta1.1_03956	AT2G38280	GO:0046033_GO:0031307_GO:0043231_GO:0005829_GO:0005829_GO:0005829_GO:0005634_GO:0009793_GO:0009737_GO:0031307_GO:0006188_GO:0009507_GO:0005783_GO:0006188_GO:0031307_GO:0009793_GO:0009793_GO:0003876_GO:0009737_GO:0046033_GO:0032264_GO:0032264_GO:0031307_GO:0032264_GO:0009793_GO:0043424_GO:0031307_GO:0009793_GO:0032264_GO:0031307_GO:0009507_GO:0005829_GO:0046033_GO:0006188_GO:0006188_GO:0005515_GO:…
	Ta1.1_03957	AT2G38290	GO:0009506_GO:0005886_GO:0005886_GO:0005737_GO:0015696_GO:0005886_GO:0072488_GO:0005887_GO:0072488_GO:0008519_GO:0009624_GO:0009624_GO:0005886_GO:0008519_GO:0015398_GO:0005887_GO:0019740
	Ta1.1_03958	AT2G38300	GO:0003677_GO:0006355_GO:0005515_GO:0005515_GO:0006355_GO:0006355_GO:0006355_GO:0005634_GO:0003700_GO:0005515
	Ta1.1_03959	AT4G38070	GO:0005739_GO:0046983_GO:0005634_GO:0003700
	Ta1.1_03962	AT5G37070	GO:0005575_GO:0008150
	Ta1.1_03963	AT2G38310	GO:0010427_GO:0009738_GO:0009738_GO:0080163_GO:0005515_GO:0005634_GO:0005515_GO:0005515_GO:0005737_GO:0005515_GO:0042803_GO:0009738_GO:0005515_GO:0005515_GO:0009738_GO:0009738_GO:0080163_GO:0005515_GO:0005515_GO:0009738_GO:0080163_GO:0005515_GO:0005515_GO:0010427_GO:0005515_GO:0005515_GO:0038023_GO:0080163_GO:0009738_GO:0038023_GO:0009738_GO:0005515_GO:0005515_GO:0010427_GO:0009738_GO:0004864_GO:…
	Ta1.1_03964	AT2G38320	GO:0005634_GO:0045492_GO:0045492_GO:0045492_GO:0005794_GO:0005794_GO:0005794_GO:0045492_GO:0016413_GO:1990538
	Ta1.1_03965	AT2G38330	GO:0042910_GO:0055085_GO:0009507_GO:0015297_GO:0055085
	Ta1.1_03966	AT2G38340	GO:0045893_GO:0000976_GO:0006950_GO:0000976_GO:0003700_GO:0000976_GO:0000976_GO:0045893_GO:0005634_GO:0045893_GO:0045893_GO:0009651_GO:0034605_GO:0000976_GO:0000976_GO:0005634_GO:0009414_GO:0000976_GO:0000976_GO:0045893_GO:0034605_GO:0005634_GO:0000976_GO:0045893_GO:0009414_GO:0000976_GO:0045893_GO:0000976_GO:0034605_GO:0009414_GO:0003700_GO:0009651_GO:0000976_GO:0045893_GO:0000976_GO:0000976
	Ta1.1_03967	AT2G38360	GO:0005794_GO:0003674_GO:0016192_GO:0016020_GO:0005794_GO:0016192_GO:0005802_GO:0016192_GO:0005886_GO:0005768_GO:0005829_GO:0005794_GO:0005794_GO:0016192_GO:0005802_GO:0005783_GO:0005783
	Ta1.1_03968	AT2G38370	GO:0005829_GO:0009903_GO:0005576_GO:0009904_GO:0009903_GO:0005576_GO:0009904_GO:0003674
	Ta1.1_03969	AT2G38380	GO:0006979_GO:0020037_GO:0099503_GO:0099503_GO:0010043_GO:0005576
	Ta1.1_03970	AT2G38400	GO:0030170_GO:0009507_GO:0005515_GO:0009507_GO:0008453
	Ta1.1_03971	AT2G38410	GO:0043328_GO:0043328_GO:0005622_GO:0005737_GO:0005769_GO:0043328_GO:0005886_GO:0043328_GO:0005634_GO:0043328_GO:0043130
	Ta1.1_03972	AT2G38420	GO:0005739_GO:0008150
	Ta1.1_03976	AT2G38430	GO:0008150_GO:0009507_GO:0003674
	Ta1.1_03977	AT2G38440	GO:2000601_GO:0005515_GO:0005515_GO:0051127_GO:0010090_GO:0010091_GO:0005515_GO:0005737_GO:0005515_GO:0005515_GO:0010090_GO:0030036_GO:0051127_GO:0051127_GO:0010090_GO:0010090_GO:0030036_GO:0098609_GO:0005886_GO:0071933_GO:0031209_GO:0010091_GO:0005737_GO:2000601_GO:0045010_GO:0010091_GO:0045010_GO:0005515_GO:0005515_GO:0031209_GO:0010090_GO:0034237_GO:0031209_GO:0030036_GO:0030036_GO:0051127_GO:…
	Ta1.1_03978	AT2G38450	GO:0005634_GO:0008150
	Ta1.1_03979	AT2G38460	GO:0006824_GO:0005886_GO:0006824_GO:0005886_GO:0006826_GO:0005886_GO:0034755_GO:0034755_GO:0005381
	Ta1.1_03980	AT2G38465	GO:0003674_GO:0005886_GO:0008150
	Ta1.1_03981	AT2G38470	GO:0006355_GO:0034605_GO:0006970_GO:0009414_GO:0000976_GO:0000976_GO:0005634_GO:0010508_GO:0010120_GO:0005515_GO:0005515_GO:0005515_GO:0009627_GO:0010120_GO:0003700_GO:0006355_GO:0070370_GO:0000976_GO:0050832_GO:0043565_GO:0070370_GO:0042742_GO:0005515_GO:0050832_GO:0000976_GO:0042742_GO:0009409_GO:0000976_GO:0003700_GO:0009408_GO:0010120_GO:0000976_GO:0042742_GO:0005515_GO:0009651_GO:0009414_GO:…
	Ta1.1_03982	AT2G38480	GO:0005886_GO:0005634_GO:0051539
	Ta1.1_03984	AT2G38490	GO:0005515_GO:0106311_GO:0106310_GO:0106311_GO:0005515_GO:0005515_GO:0005515_GO:0007165_GO:0006468_GO:0005515_GO:0005515_GO:0106311_GO:0006468_GO:0106310_GO:0005515_GO:0106310_GO:0005886_GO:0005515_GO:0006468_GO:0005515
	Ta1.1_03985	AT2G38500	GO:0008150_GO:0003674_GO:0009507
	Ta1.1_03986	AT2G38510	GO:0009507_GO:0055085_GO:0016020_GO:0055085_GO:0022857_GO:0042910_GO:0015297
	Ta1.1_03988	AT2G38540	GO:0016020_GO:0006869_GO:0009534_GO:0099503_GO:0005794_GO:0009505_GO:0009534_GO:0005576_GO:0009534_GO:0006869_GO:0009534_GO:0099503_GO:0005886_GO:0048046_GO:0005516
	Ta1.1_03989	AT2G38550	GO:0015908_GO:0016020_GO:0019217_GO:0019217_GO:0009941_GO:0009706_GO:0009793_GO:0031969_GO:0005794_GO:0031969_GO:0009941_GO:0009706_GO:1905885_GO:0009941_GO:0009706_GO:0009793_GO:0009793_GO:0009536_GO:0009706_GO:0005739_GO:0009706_GO:0009941_GO:0009536_GO:0031969_GO:0009941_GO:0009793_GO:0009941_GO:0009793_GO:0009706_GO:0019217_GO:0009941_GO:0009706_GO:0031969_GO:1905885_GO:0009941_GO:0031969_GO:…
	Ta1.1_03991	AT2G38560	GO:0009910_GO:0008270_GO:0034243_GO:0010162_GO:0006351_GO:0009910_GO:0006351_GO:0034243_GO:0009845_GO:0006351_GO:0009910_GO:0009739_GO:0010162_GO:0009739_GO:0006351_GO:0009910_GO:0034243_GO:0010162_GO:0005634_GO:0010162_GO:0009910_GO:0005634_GO:0034243
	Ta1.1_03992	AT2G38570	GO:0003674_GO:0008150
	Ta1.1_03993	AT2G38580	GO:0005634_GO:0008150_GO:0005634_GO:0005829_GO:0003674
	Ta1.1_03994	AT2G38600	GO:0016311_GO:0003993_GO:0016311
	Ta1.1_03995	AT2G38610	GO:0005634_GO:0003729_GO:0005515_GO:0005634_GO:0048024_GO:0048024_GO:0003729_GO:0005634_GO:0005829_GO:0003729_GO:0005829_GO:0048024
	Ta1.1_03998	AT2G38650	GO:0005794_GO:0045489_GO:0045489_GO:0005802_GO:0005794_GO:0047262_GO:0005797_GO:0005515_GO:0005794_GO:0005886_GO:0005515_GO:0005886_GO:0005802_GO:0005794_GO:0005634_GO:0045489_GO:0016757_GO:0005797_GO:0005794_GO:0005768_GO:0047262_GO:0005515
	Ta1.1_03999	AT2G38660	GO:0005737_GO:0004488_GO:0005739_GO:0005739_GO:0035999_GO:0005829_GO:0005739_GO:0005737_GO:0005739_GO:0035999_GO:0004477_GO:0035999_GO:0005737_GO:0035999_GO:0005739
	Ta1.1_04000	AT2G38670	GO:0031307_GO:0006646_GO:0006646_GO:0006646_GO:0005634_GO:0006646_GO:0005739_GO:0006646_GO:0006646_GO:0005794_GO:0005739_GO:0031307_GO:0031307_GO:0031307_GO:0031307_GO:0006646_GO:0031307_GO:0006646_GO:0004306
	Ta1.1_04002	AT2G38680	GO:0008253_GO:0000287_GO:0005737_GO:0009507_GO:0005829
	Ta1.1_04003	AT2G38690	GO:0003674_GO:0005739_GO:0008150
	Ta1.1_04005	AT4G20800	GO:0071949_GO:0005737_GO:0005618_GO:0071949
	Ta1.1_04006	AT2G38695	GO:0009507_GO:0009507_GO:0009507
	Ta1.1_04007	AT2G38700	GO:0005829_GO:0005829_GO:0019287_GO:0019287_GO:0042802_GO:0019287_GO:0004163_GO:0019287_GO:0008610_GO:0004163_GO:0019287_GO:0019287_GO:0019287_GO:0019287_GO:0019287_GO:0019287_GO:0042803_GO:0005777_GO:0019287_GO:0004163_GO:0008610_GO:0005829_GO:0019287_GO:0008610_GO:0019287_GO:0019287_GO:0019287
	Ta1.1_04008	AT2G38710	GO:0005829_GO:0005829
	Ta1.1_04009	AT2G38720	GO:0009574_GO:0046785_GO:0009524_GO:0005874_GO:0009506_GO:0000226_GO:0005819_GO:0000226_GO:0005737_GO:0008017_GO:0046785_GO:0009524_GO:0005819_GO:0005874_GO:0055028_GO:0055028_GO:0005819_GO:0008017_GO:0009574_GO:0005819
	Ta1.1_04010	AT2G06000	GO:0008150_GO:0003674_GO:0009507_GO:0009507
	Ta1.1_04011	AT2G38730	GO:0005773_GO:0016018_GO:0005829_GO:0005737_GO:0006457_GO:0005886_GO:0043231_GO:0005737_GO:0000413_GO:0003755
	Ta1.1_04012	AT2G38740	GO:0016311_GO:0005737_GO:0005886_GO:0050308_GO:0050308_GO:0005829_GO:0016311
	Ta1.1_04013	AT2G38750	GO:0009414_GO:0006970_GO:0009408_GO:0005509_GO:0009409_GO:0009737_GO:0009408_GO:0006970_GO:0005509_GO:0009414_GO:0005509_GO:0005737_GO:0009414_GO:0009409_GO:0005544_GO:0009651_GO:0009651_GO:0005509_GO:0003729_GO:0009986_GO:0009507_GO:0009506_GO:0005794_GO:0009737_GO:0009507
	Ta1.1_04014	AT2G38760	GO:0009414_GO:0009409_GO:0005773_GO:0005509_GO:0009651_GO:0009408_GO:0009651_GO:0009414_GO:0009409_GO:0005737_GO:0009507_GO:0005509_GO:0009986_GO:0009408_GO:0009414_GO:0005509
	Ta1.1_04018	AT2G38780	GO:0009507_GO:0009507_GO:0009507_GO:0009507_GO:0009507_GO:0009507_GO:0009507_GO:0009507_GO:0009507_GO:0003674_GO:0009507_GO:0005634_GO:0008150
	Ta1.1_04019	AT2G38800	GO:0005634_GO:0005516_GO:0005516_GO:0005516_GO:0005886
	Ta1.1_04020	AT2G38810	GO:0006342_GO:0009909_GO:0005730_GO:0005730_GO:0005634_GO:0009909_GO:0044030_GO:0009909_GO:0005634_GO:0006342_GO:0006342_GO:0044030_GO:0009909_GO:0005634_GO:0046982_GO:0010468_GO:0006342_GO:0044030_GO:0006342_GO:0044030_GO:0005634_GO:0006342_GO:0005730_GO:0009909_GO:0003677
	Ta1.1_04021	AT2G38820	GO:0003674_GO:0008150_GO:0005634_GO:0005634
	Ta1.1_04022	AT2G38823	GO:0005634_GO:0008150_GO:0003674
	Ta1.1_04023	AT2G38830	GO:0003674_GO:0006464
	Ta1.1_04024	AT2G38840	GO:0005525_GO:0003924_GO:0000138_GO:0005802_GO:0005525_GO:0005794_GO:0005794_GO:0005802_GO:0000138_GO:0005525_GO:0003924_GO:0005525_GO:0005768
	Ta1.1_04025	AT2G38860	GO:0005794_GO:0005737_GO:0005737
	Ta1.1_04028	AT2G38880	GO:0000976_GO:0006357_GO:0000978_GO:0005515_GO:0005515_GO:0005515_GO:0016602_GO:0009414_GO:0006355_GO:0016602_GO:0006355_GO:0005634_GO:0005634_GO:0043565_GO:0005515_GO:0003700_GO:0000981_GO:0000978_GO:0006355_GO:0009414_GO:0005634_GO:0006357_GO:0005634_GO:0006357_GO:0000976_GO:0005634_GO:0005515_GO:0005634_GO:0006357_GO:0046982_GO:0006355_GO:0009414_GO:0005634_GO:0005634_GO:0000976_GO:0000976_GO:…
	Ta1.1_04029	AT2G38890	GO:0005634_GO:0005634_GO:0005634_GO:0008150_GO:0003674_GO:0005634
	Ta1.1_04031	AT2G38905
	Ta1.1_04033	AT2G38910	GO:0005886_GO:0046777_GO:0046777_GO:0018105_GO:0018105_GO:0106311_GO:0106310_GO:0009931_GO:0009931_GO:0004683_GO:0018105_GO:0106311_GO:0005634_GO:0106310_GO:0004683_GO:0005737_GO:0046777_GO:0106310_GO:0009931_GO:0005516_GO:0106311_GO:0005509_GO:0035556_GO:0004683
	Ta1.1_04034	AT2G38920	GO:0016567_GO:0005634_GO:0005634_GO:0005634_GO:0005634
	Ta1.1_04035	AT2G38940	GO:0055085_GO:0009737_GO:0055085_GO:0005315_GO:0005886_GO:0055085_GO:0005634_GO:0009506_GO:0055085_GO:0005515_GO:0009737_GO:0005515_GO:0005794_GO:0005886_GO:0005886_GO:0005773_GO:0005515_GO:0015114_GO:0005737_GO:0005886_GO:0005886
	Ta1.1_04036	AT2G38950	GO:0006355_GO:0032452_GO:0006355_GO:0035097_GO:0006355_GO:0005634_GO:0035097_GO:0006338_GO:0034647_GO:0006355_GO:0035097
	Ta1.1_04037	AT2G38960	GO:0003756_GO:0005783_GO:0015035_GO:0034975_GO:0003756_GO:0005783_GO:0005789_GO:0005783_GO:0034975_GO:0015035_GO:0005789_GO:0005789_GO:0016671_GO:0005634
	Ta1.1_04038	AT2G38995	GO:0005634_GO:0047196_GO:0005634_GO:0005634_GO:0004144_GO:0019432_GO:0019432_GO:0019432_GO:0004144_GO:0019432_GO:0005886_GO:0019432_GO:0004144_GO:0019432_GO:0019432_GO:0005634_GO:0019432
	Ta1.1_04039	AT2G39000	GO:0009507_GO:0008080_GO:0008080_GO:0009507_GO:0006474_GO:0005634_GO:0005739_GO:0006474_GO:0006474_GO:0008080
	Ta1.1_04040	AT2G39010	GO:0055085_GO:0006833_GO:0055085_GO:0055085_GO:0009624_GO:0055085_GO:0009624_GO:0005886_GO:0005794_GO:0003729_GO:0015250_GO:0015250_GO:0005886_GO:0015267_GO:0005886_GO:0015250_GO:0005886
	Ta1.1_04043	AT2G39040	GO:0009506_GO:0004601_GO:0009505_GO:0006950_GO:0006979_GO:0020037_GO:0005576
	Ta1.1_04044	AT2G28290	GO:0010104_GO:0045944_GO:0005634_GO:0006355_GO:0042393_GO:0005634_GO:0009908_GO:0005515_GO:0010104_GO:0016887_GO:0005634_GO:0016887_GO:0043044_GO:0005515_GO:0045944_GO:0008094_GO:1900150_GO:0010104_GO:0005634_GO:2000022_GO:0043044_GO:0010104_GO:2000022_GO:0040029_GO:0005634_GO:1900150_GO:0045944_GO:0006355_GO:0010104_GO:0009611_GO:2000022_GO:0003677_GO:0009611_GO:0010199_GO:1900150_GO:0005829_GO:…
	Ta1.1_04045	AT2G39050	GO:0005515_GO:0042742_GO:0005515_GO:0005515_GO:0005737_GO:0005634_GO:0042742_GO:0042742_GO:0005634_GO:0005515_GO:0090332_GO:0005515_GO:0030246_GO:0005794
	Ta1.1_04046	AT2G39060	GO:0008643_GO:0005887_GO:0005887_GO:0005515_GO:0005515_GO:0005515_GO:0032588_GO:0008515_GO:0005576_GO:0012506_GO:0005515_GO:0005515_GO:0051119_GO:0032588_GO:0005515_GO:0032588_GO:0016021_GO:0005886_GO:0005515_GO:0051119_GO:0071836
	Ta1.1_04047	AT2G39080	GO:0009507_GO:0009570_GO:0009570_GO:0009570_GO:0009570_GO:0009507
	Ta1.1_04048	AT2G39090	GO:0005634_GO:0031145_GO:0005515_GO:0005634_GO:0007091_GO:0005515_GO:0016567_GO:0045842_GO:0005515_GO:0005515_GO:0016567_GO:0045842_GO:0005515_GO:0005515_GO:0007091_GO:0005515_GO:0005515_GO:0007091_GO:0005737_GO:0005680_GO:0051301_GO:0045842_GO:0031145_GO:0031145_GO:0031145
	Ta1.1_04049	AT2G39110	GO:0005794_GO:0016310_GO:0006468_GO:0006468_GO:0005524_GO:0005634_GO:0004672_GO:0016310_GO:0004672_GO:0004672_GO:0005524_GO:0006468
	Ta1.1_04050	AT2G39120	GO:0000373_GO:0005739_GO:0005739_GO:0003723_GO:0017004_GO:0017004_GO:0000373_GO:0005515
	Ta1.1_04051	AT2G39130	GO:0005886_GO:0015171_GO:0005634_GO:0005774_GO:0005886_GO:0005886_GO:0005774_GO:0005774_GO:0005774
	Ta1.1_04052	AT2G39140	GO:0032544_GO:0000488_GO:0009507_GO:0000489_GO:0000489_GO:0000488_GO:0000489_GO:0001522_GO:0000488_GO:0009982_GO:0009982_GO:0000488_GO:0009536_GO:0009507_GO:0009507_GO:0032544_GO:0032544_GO:0000489_GO:0000489_GO:0009501_GO:0000488_GO:0032544_GO:0003729_GO:0001522_GO:0009507_GO:0000488_GO:0000489
	Ta1.1_04053	AT2G39170	GO:0008150_GO:0005634
	Ta1.1_04054	AT1G06515	GO:0005739_GO:1904222_GO:0090153_GO:0009555_GO:0090153_GO:0044877_GO:0090153_GO:0005739_GO:0090153_GO:0005783
	Ta1.1_04055	AT2G39180	GO:0004672_GO:0106310_GO:0106311_GO:0004672_GO:0042803_GO:0106310_GO:0106310_GO:0006468_GO:0106311_GO:0004672_GO:0006468_GO:0006468_GO:0106311
	Ta1.1_04056	AT2G39190	GO:0022857_GO:0009507_GO:0004672_GO:0004672_GO:0009507_GO:0004672
	Ta1.1_04057	AT2G39200	GO:0006952_GO:0005886_GO:0010150_GO:0005886_GO:0005515_GO:0010150
	Ta1.1_04058	AT2G39210	GO:0002239_GO:0055085_GO:0009507_GO:0002239_GO:0022857_GO:0055085_GO:0099587_GO:0099587_GO:0009506_GO:0005886_GO:0022857_GO:0016020
	Ta1.1_04059	AT2G39220	GO:0016787_GO:0005515_GO:0004620_GO:0016298_GO:0005886
	Ta1.1_04060	AT2G39230	GO:0005739_GO:0009507
	Ta1.1_04061	AT3G63500	GO:0005634_GO:0001708_GO:0005634_GO:0005634_GO:0005515_GO:0009880_GO:0001708_GO:0090421_GO:0005634_GO:0005515_GO:0009880
	Ta1.1_04062	AT2G39250	GO:0003700_GO:0006355_GO:0003700_GO:0005634_GO:0005634_GO:0006355_GO:0005515_GO:0006355_GO:0005730_GO:0006355_GO:0006355_GO:0006355_GO:0006355_GO:0006355_GO:0005634_GO:0003677_GO:0003700_GO:0005634
	Ta1.1_04063	AT2G39260	GO:0000184_GO:0000184_GO:0000184_GO:0005515_GO:0005737_GO:0005844_GO:0009867_GO:0042742_GO:0009611_GO:0042742_GO:0005737_GO:0009863_GO:0009867_GO:0005730_GO:0035145_GO:0000184_GO:0009867_GO:0000184_GO:0009863_GO:0009867_GO:0009863_GO:0048571_GO:0000184_GO:0000184_GO:0005737_GO:0000184_GO:0042742_GO:0003729
	Ta1.1_04064	AT2G39270	GO:0004017_GO:0004017_GO:0005737_GO:0009507_GO:0046939_GO:0005739_GO:0046939
	Ta1.1_04066	AT5G25070	GO:0005829_GO:0009536_GO:0003674_GO:0005737_GO:0008150
	Ta1.1_04067	AT2G39280	GO:0005634_GO:0090630_GO:0009507_GO:0006886_GO:0005096_GO:0006886
	Ta1.1_04068	AT2G39290	GO:0006661_GO:0008654_GO:0006655_GO:0008444_GO:0005739_GO:0030145_GO:0009941_GO:0046474_GO:0008654_GO:0006655_GO:0046474_GO:0006661_GO:0008654_GO:0006661_GO:0006655_GO:0008654_GO:0010027_GO:0008654_GO:0009941_GO:0009507_GO:0009941_GO:0009507_GO:0009941_GO:0009941_GO:0008654_GO:0008654_GO:0009507_GO:0046474_GO:0006655_GO:0005794_GO:0009941_GO:0006661_GO:0046474_GO:0009941_GO:0008444_GO:0008654_GO:…
	Ta1.1_04069	AT2G39300	GO:0005737_GO:0005773_GO:0008150_GO:0005737_GO:0005737_GO:0005737
	Ta1.1_04070	AT2G39330	GO:0005737_GO:0005737_GO:0005737_GO:0009506_GO:0005773
	Ta1.1_04071	AT2G39340	GO:0005634_GO:0005634_GO:0000380_GO:0008380_GO:0005515_GO:0008380_GO:0005634_GO:0000380
	Ta1.1_04072	AT2G39350	GO:0010208_GO:0009624_GO:0005886_GO:0010208_GO:0010208_GO:0016887_GO:0005886_GO:0042626_GO:0009624_GO:0010208
	Ta1.1_04073	AT2G39360	GO:0005886_GO:0005794_GO:0046777_GO:0005886_GO:0004672_GO:0099503_GO:0005576_GO:0016301_GO:0004672_GO:0009506_GO:0046777_GO:0099503_GO:0005886_GO:0004672_GO:0046777
	Ta1.1_04075	AT2G39370	GO:0008150_GO:0019210_GO:0005634_GO:0009506
	Ta1.1_04077	AT2G39380	GO:0006887_GO:0000145_GO:0005634_GO:0006887
	Ta1.1_04079	AT2G39400	GO:0047372_GO:0016298_GO:0005737_GO:0005794_GO:0016020_GO:0005783
	Ta1.1_04080	AT2G39410	GO:0016298_GO:0005794_GO:0016020_GO:0005783_GO:0047372
	Ta1.1_04081	AT2G39420	GO:0016020_GO:0005794_GO:0047372_GO:0005783_GO:0016298
	Ta1.1_04083	AT2G39435	GO:0005634_GO:0005634_GO:0005634_GO:0005634_GO:0005634_GO:0005634
	Ta1.1_04086	AT2G39450	GO:0010486_GO:0005794_GO:0005770_GO:0010042_GO:0005634_GO:0010042_GO:0010486_GO:0046688_GO:0030026_GO:0016020_GO:0010042_GO:0008324_GO:0005384_GO:0005384
	Ta1.1_04088	AT2G39470	GO:0009654_GO:0009543_GO:0009654_GO:0009535_GO:0015979_GO:0009507_GO:0009543_GO:0009535_GO:0005509_GO:0009535_GO:0009535_GO:0019898_GO:0009507_GO:0009579_GO:0009535_GO:0009507_GO:0009535_GO:0009535_GO:0009535_GO:0009535_GO:0009535_GO:0009535_GO:0009535_GO:0009507_GO:0009543_GO:0009507_GO:0009507_GO:0009535_GO:0009535_GO:0009543_GO:0009535
	Ta1.1_04089	AT2G39480	GO:0005887_GO:0009506_GO:0042626_GO:0055085_GO:0042626_GO:0055085_GO:0005886_GO:0005794_GO:0005886_GO:0042626_GO:0005634_GO:0009507_GO:0005887_GO:0005886
	Ta1.1_04090	AT2G39490	GO:0008150_GO:0003674
	Ta1.1_04091	AT2G39510	GO:0005886_GO:0048316_GO:0048316_GO:0005886_GO:0009507_GO:0015186_GO:0098712_GO:0048316_GO:0048316_GO:0098712
	Ta1.1_04093	AT2G39518	GO:0009507_GO:0051539
	Ta1.1_04094	AT2G39530	GO:0005886_GO:0005886_GO:0051539_GO:0009507
	Ta1.1_04095	AT2G39550	GO:0018342_GO:0009788_GO:0009414_GO:0018342_GO:0005953_GO:0009733_GO:0018344_GO:0009414_GO:0005634_GO:0005953_GO:0018344_GO:0009788_GO:0009788_GO:0009737_GO:0018344_GO:0004662_GO:0018342_GO:0018344_GO:0018344_GO:0009737_GO:0009414_GO:0009788_GO:0018344_GO:0046982_GO:0009788_GO:0009733_GO:0004662_GO:0018344_GO:0018344_GO:0018344_GO:0004662_GO:0004662
	Ta1.1_04096	AT2G39560	GO:0008150_GO:0003674
	Ta1.1_04098	AT2G39580	GO:0005634_GO:0008150_GO:0005634_GO:0000178_GO:0005634
	Ta1.1_04100	AT2G39620	GO:0005739
	Ta1.1_04101	AT2G39630	GO:0006487_GO:0005789_GO:0006487_GO:0006487_GO:0006487_GO:0005783_GO:0004581_GO:0005783_GO:0005576_GO:0006487_GO:0005576_GO:0005789_GO:0005789
	Ta1.1_04105	AT2G39650	GO:0003674_GO:0008150_GO:0005634
	Ta1.1_04106	AT2G39660	GO:0009620_GO:0005886_GO:0005515_GO:0005515_GO:0009620_GO:1900424_GO:0005515_GO:0005515_GO:0005794_GO:1900424_GO:0106311_GO:0050832_GO:0005739_GO:0106311_GO:0106310_GO:0005515_GO:0005515_GO:0050832_GO:0005515_GO:0005886_GO:0006468_GO:0004674_GO:0005634_GO:0004674_GO:0106311_GO:0005515_GO:0005515_GO:0046777_GO:0005737_GO:0016301_GO:0005515_GO:0002237_GO:0010119_GO:0050832_GO:0002237_GO:0106310_GO:…
	Ta1.1_04107	AT2G39670	GO:0070475_GO:0008173_GO:0030488_GO:0030488_GO:0030488_GO:0070475_GO:0070475_GO:0030488_GO:0070475_GO:0070475_GO:0030488_GO:0005737_GO:0070475_GO:0008173_GO:0005737_GO:0030488
	Ta1.1_04108	AT2G39690	GO:0005634_GO:0005634_GO:0005634_GO:0005634_GO:0003674_GO:0005634_GO:0005634_GO:0005634_GO:0008150
	Ta1.1_04109	AT2G39700	GO:0009826_GO:0009826_GO:0009826_GO:0009828_GO:0009506_GO:0009505_GO:0009664_GO:0006949_GO:0009828_GO:0009664_GO:0005829_GO:0006949_GO:0005576
	Ta1.1_03029	AT1G76320	GO:0006355_GO:0005634_GO:0005634_GO:0006355_GO:0006355_GO:0005634_GO:0008270_GO:0006355_GO:0005634
	Ta1.1_03031	AT1G76350	GO:0000976_GO:0005634_GO:0005634_GO:0003700_GO:0006355_GO:0000976_GO:0005634_GO:0000976_GO:0006355_GO:0005634_GO:0006355_GO:0000976_GO:0006355
	Ta1.1_03032	AT1G76360	GO:0016310_GO:0006468_GO:0006468_GO:0006468_GO:0016310
	Ta1.1_03033	AT1G76380	GO:0005634_GO:0005634_GO:0008150_GO:0003729_GO:0005634_GO:0009506
	Ta1.1_03035	AT1G76400	GO:0005783_GO:0006486_GO:0008250_GO:0006486_GO:0006486_GO:0005739_GO:0008250_GO:0018279_GO:0006487_GO:0006486_GO:0018279_GO:0008250_GO:0006486_GO:0005783_GO:0018279_GO:0006487_GO:0009507_GO:0006487_GO:0005515_GO:0006487_GO:0006487_GO:0005783_GO:0018279_GO:0018279
	Ta1.1_03036	AT1G76405	GO:0005739_GO:0009941_GO:0044070_GO:0009941_GO:0031359_GO:0008308_GO:0031359_GO:0009941_GO:0034426_GO:0009941_GO:0009941_GO:0009941_GO:0009941_GO:0015288_GO:0034426_GO:0034426_GO:0031359_GO:0009941_GO:0009941_GO:0005739_GO:0031359
	Ta1.1_03037	AT1G76410	GO:0016567
	Ta1.1_03038	AT1G76420	GO:0006355_GO:0010199_GO:0006355_GO:0003700_GO:0005634_GO:0000976_GO:0003700_GO:0010014_GO:0005515_GO:0005515_GO:0000976_GO:0006355_GO:0006355_GO:0005515_GO:0010014
	Ta1.1_03039	AT1G76430	GO:1901684_GO:1901684_GO:0005886_GO:1901684_GO:0015114_GO:1901684_GO:0005886_GO:0015114_GO:0015415_GO:0006817
	Ta1.1_03040	AT1G76440	GO:1901537_GO:0005634_GO:1901537_GO:0003674_GO:1901537_GO:1901537
	Ta1.1_03041	AT2G33630	GO:0006694_GO:0003854_GO:0006694_GO:0005783_GO:0016616_GO:0006694_GO:0005783
	Ta1.1_03042	AT1G76450	GO:0005509_GO:0009579_GO:0019898_GO:0031977_GO:0009535_GO:0009543_GO:0009543_GO:0009535_GO:0009535_GO:0009507_GO:0005739_GO:0009543_GO:0009654_GO:0009543_GO:0009507_GO:0009543_GO:0009543_GO:0009543_GO:0009507_GO:0009654_GO:0009535_GO:0009579_GO:0015979_GO:0009543_GO:0009535_GO:0009579
	Ta1.1_03044	AT1G76470	GO:0016616
	Ta1.1_03046	AT1G76490	GO:0016126_GO:0016126_GO:0015936_GO:0019287_GO:0005515_GO:0008299_GO:0008299_GO:0019287_GO:0019287_GO:0008299_GO:0005778_GO:0008299_GO:0005789_GO:0016126_GO:0005789_GO:0016126_GO:0008299_GO:0015936_GO:0005515_GO:0008299_GO:0004420_GO:0005789_GO:0005778_GO:0005789_GO:0015936_GO:0042282_GO:0005789_GO:0042282_GO:0042282_GO:0008299_GO:0005789_GO:0008299_GO:0005783_GO:0005778_GO:0008299_GO:0016126_GO:…
	Ta1.1_03047	AT1G76500	GO:0005634_GO:0009640_GO:0010228_GO:0003700_GO:0005515_GO:0043621_GO:0010228_GO:0010228_GO:0003680_GO:0005515_GO:0005634_GO:0010228_GO:0005515_GO:0010228_GO:0009640_GO:0010228_GO:0005515_GO:0005634_GO:0003680_GO:0010228_GO:0005515_GO:0010228_GO:0005515_GO:0005515_GO:0005515
	Ta1.1_03048	AT1G76510	GO:0006355_GO:0006355_GO:0005634_GO:0003677_GO:0000976_GO:0006355_GO:0000976_GO:0006342_GO:0006342_GO:0006342_GO:0006355_GO:0005634_GO:0006357_GO:0000976_GO:0000976_GO:0005634_GO:0006342_GO:0006357_GO:0005515_GO:0005634_GO:0006342_GO:0006357_GO:0000976_GO:0000976_GO:0005634_GO:0005515_GO:0003700_GO:0000976_GO:0006342_GO:0006357_GO:0000976
	Ta1.1_03049	AT1G76520	GO:0009733_GO:0005789_GO:0005739_GO:0009733_GO:0055085_GO:0005789_GO:0005789_GO:0055085
	Ta1.1_03050	AT1G76540	GO:0010468_GO:0004693_GO:0016572_GO:0005634_GO:0000082_GO:0004693_GO:0005515_GO:0005634_GO:0009755_GO:0030332_GO:0005515_GO:0005515_GO:0005515_GO:0000082_GO:0008284_GO:0010583_GO:0008353_GO:0009755_GO:0005737_GO:0010389_GO:0010389_GO:0009755_GO:0009755_GO:0009755_GO:0016572_GO:0004693_GO:0008353_GO:0008353_GO:0016572_GO:0009755_GO:0016572_GO:0004693_GO:0004693_GO:0007165_GO:0006468_GO:0009934_GO:…
	Ta1.1_03051	AT1G76550	GO:0015979_GO:0005739_GO:0047334_GO:0010317_GO:0005737_GO:0008443_GO:0047334_GO:0047334_GO:0005524_GO:0005829_GO:0005524_GO:0008443_GO:0015979_GO:0047334_GO:0005829_GO:0009749_GO:0047334_GO:0047334
	Ta1.1_03052	AT1G76560	GO:0080153_GO:0009507_GO:0080153_GO:0005507_GO:0080153_GO:0009507_GO:0080153_GO:0071454_GO:0034605_GO:0080153_GO:0080153_GO:0071454_GO:0034605_GO:0071454_GO:0080153_GO:0071454_GO:0032991_GO:0034605_GO:0080153_GO:0080153_GO:0009507_GO:0016151_GO:0080153
	Ta1.1_03053	AT1G76570	GO:0009507_GO:0009416_GO:0016168_GO:0009768_GO:0009768
	Ta1.1_03054	AT1G76580	GO:0005634_GO:0003677_GO:0000976_GO:0000976_GO:0006355_GO:0000976_GO:0006355_GO:0000976_GO:0000976_GO:0003700_GO:0005634_GO:0005634_GO:0005886_GO:0005634_GO:0000976_GO:0006355_GO:0006355
	Ta1.1_03055	AT1G76590	GO:0005739_GO:0008150
	Ta1.1_03056	AT1G76600	GO:0009620_GO:0071456_GO:0071456_GO:0005634_GO:0003674_GO:0071456_GO:0009620_GO:0005634_GO:0071456_GO:0005730
	Ta1.1_03057	AT1G76610	GO:0003674_GO:0005634_GO:0010274
	Ta1.1_03058	AT1G76620	GO:0008150_GO:0003674
	Ta1.1_03059	AT1G76630	GO:0006401_GO:0070478_GO:0005737_GO:0005737_GO:0055087_GO:1904278_GO:1904278_GO:0055087_GO:0034427_GO:0070478_GO:0006401_GO:0016441_GO:0070478_GO:0034427_GO:0006401_GO:0034427_GO:0005737_GO:0005737_GO:0016441_GO:0034427_GO:0055087_GO:0006401_GO:0070478
	Ta1.1_03060	AT1G76640	GO:0005737_GO:0005509_GO:0071456_GO:0005509_GO:0071456_GO:0071456_GO:0071456
	Ta1.1_03061	AT1G76650	GO:0071456_GO:0009611_GO:0005634_GO:0005515_GO:0005886_GO:0005509_GO:0071456_GO:0005634_GO:0071456_GO:0005509_GO:0005886_GO:0071456_GO:0005634
	Ta1.1_03062	AT1G76660	GO:0008150_GO:0005886_GO:0003674_GO:0005634_GO:0005634
	Ta1.1_03063	AT1G76670	GO:0015297_GO:0005886_GO:0005459_GO:0005459_GO:0005338_GO:0005460_GO:0009833_GO:0005794_GO:0072334_GO:0009833_GO:0000139_GO:0005457_GO:0072334_GO:0055085_GO:0015783_GO:0005886_GO:0015786_GO:0015783_GO:0015297_GO:0000139_GO:0015786_GO:0022857_GO:0005794_GO:0000139_GO:0009624_GO:0055085_GO:0009624
	Ta1.1_03064	AT1G76680	GO:0010181_GO:0016629_GO:0016629_GO:0071456_GO:0031407_GO:0005737_GO:0005829_GO:0046686_GO:0010181_GO:0071456_GO:0010181_GO:0071456_GO:0005737_GO:0009751_GO:0005829_GO:0031408_GO:0031407_GO:0006629_GO:0031408_GO:0016629_GO:0010150_GO:0016629_GO:0031408_GO:0005515_GO:0005829_GO:0010150_GO:0071456_GO:0016491_GO:0005737_GO:0009611_GO:0005739_GO:0010181_GO:0046686
	Ta1.1_03065	AT1G76700	GO:0005737
	Ta1.1_03066	AT1G76710	GO:0046975_GO:0010228_GO:0005634_GO:0016571_GO:0010228_GO:0016571_GO:0046975_GO:0000785_GO:0006281_GO:0006281_GO:0010224_GO:0005634_GO:0006355_GO:0016571_GO:0006355_GO:0005634_GO:0005634_GO:0010228_GO:0016571_GO:0006355_GO:0005634_GO:0010228_GO:0018024_GO:0006355_GO:0005634_GO:0018024_GO:0006281_GO:0005634_GO:0005634
	Ta1.1_03068	AT1G76730	GO:0009507_GO:0005737_GO:0009507_GO:0005739_GO:0009507
	Ta1.1_03069	AT1G76740	GO:0005739_GO:0008150_GO:0003674
	Ta1.1_03070	AT1G76750	GO:0005576_GO:0048240_GO:0005576_GO:0003674_GO:0031982_GO:0005622_GO:0048240_GO:0009567_GO:0031982_GO:0080155_GO:0005576_GO:0080155_GO:2000008_GO:0009567_GO:0048240_GO:0048240_GO:2000008
	Ta1.1_03071	AT1G76760	GO:0016671_GO:0043085_GO:0008047_GO:0009570_GO:0005737_GO:0009570_GO:0009507_GO:0006662_GO:0009507_GO:0015035_GO:0045454_GO:0016671_GO:0047134_GO:0045454
	Ta1.1_03072	AT1G76790	GO:0009759_GO:0008171_GO:0019438_GO:0019438_GO:0005829_GO:0008757_GO:0032259_GO:0009759_GO:0046983_GO:0009759_GO:0009759_GO:0019438_GO:0008171
	Ta1.1_03073	AT5G66700	GO:0005634_GO:0045893_GO:0048364_GO:0048364_GO:0045893_GO:0045893_GO:0009733_GO:0000981_GO:0003700_GO:0045893_GO:0005634_GO:0009733_GO:0003700_GO:0043565_GO:0003677
	Ta1.1_03074	AT5G66710	GO:0004712_GO:0004712_GO:0005524_GO:0006468_GO:0004712_GO:0006468_GO:0005737_GO:0006468_GO:0004672_GO:0004672_GO:0007165_GO:0006468_GO:0005524_GO:0005886_GO:0006468_GO:0006468_GO:0004672
	Ta1.1_03075	AT5G66720	GO:0005739_GO:0009507_GO:0009570_GO:0005739_GO:0106307_GO:0009507_GO:0106306_GO:0009570_GO:0106307_GO:0106306
	Ta1.1_03076	AT5G66730	GO:0005515_GO:0010029_GO:0010431_GO:0006355_GO:0009937_GO:0009937_GO:0000976_GO:0009937_GO:0005515_GO:0010029_GO:0005515_GO:0005515_GO:0005515_GO:0009937_GO:0009937_GO:0000976_GO:0005515_GO:0009937_GO:0005515_GO:0003700_GO:0005634_GO:0003700_GO:0009937_GO:0009937_GO:0006355_GO:0005515_GO:0006355_GO:0010431_GO:0000976_GO:0005634_GO:0006355_GO:0000976_GO:0005515_GO:0009937_GO:0005634_GO:0000976_GO:…
	Ta1.1_03077	AT5G66740	GO:0008150_GO:0005634_GO:0003674
	Ta1.1_03080	AT5G66750	GO:0006346_GO:0044030_GO:0090241_GO:0051574_GO:0006346_GO:0090241_GO:0005515_GO:0051574_GO:0051574_GO:0003678_GO:0005634_GO:0006346_GO:0044030_GO:0003678_GO:0016887_GO:0009294_GO:0051574_GO:0008094_GO:0090241_GO:0051574_GO:0070829_GO:0070829_GO:0051574_GO:0006349_GO:0000786_GO:0051574_GO:0044030_GO:0044030_GO:0032197_GO:0003677_GO:0044030_GO:0044030_GO:0006349_GO:0070829_GO:0090241_GO:0070829_GO:…
	Ta1.1_03081	AT5G66760	GO:0050660_GO:0005749_GO:0005749_GO:0005739_GO:0005739_GO:0005749_GO:0008177_GO:0009536_GO:0045273_GO:0006121_GO:0006099_GO:0006121_GO:0006121_GO:0005749_GO:0005524_GO:0009055_GO:0005749_GO:0045273_GO:0005618_GO:0050660_GO:0050897_GO:0005739_GO:0006121_GO:0006121_GO:0006121_GO:0005739_GO:0005749_GO:0005739_GO:0005524_GO:0005739_GO:0005749_GO:0006099_GO:0005749_GO:0000104_GO:0000104_GO:0005739_GO:…
	Ta1.1_03082	AT5G66780	GO:0008150_GO:0003674_GO:0009507
	Ta1.1_03083	AT5G66790	GO:0016310_GO:0007166_GO:0006468_GO:0005886_GO:0004674_GO:0004674_GO:0006468_GO:0006468_GO:0016310_GO:0004674_GO:0016301
	Ta1.1_03084	AT5G66800	GO:0005634
	Ta1.1_03085	AT5G66810	GO:0005634_GO:0005634_GO:0003674_GO:0005634_GO:0005634_GO:0005737_GO:0005634_GO:0043161_GO:0043161_GO:0043161_GO:0043161
	Ta1.1_03086	AT5G66815	GO:0048046_GO:0006995_GO:0005515_GO:0048364_GO:0090548_GO:0010311_GO:0009733_GO:2000280_GO:2000280_GO:0006970_GO:0009751_GO:0006995_GO:0090548_GO:0009733_GO:0006995_GO:0009630_GO:0005576_GO:0009733_GO:2000280_GO:0010311_GO:1901371_GO:0009733_GO:0006970_GO:0080022_GO:0048364_GO:0005179_GO:2000280_GO:0005576_GO:0010311_GO:0009733_GO:0006995_GO:1905614_GO:0009739_GO:2000280_GO:0006995_GO:0009741_GO:…
	Ta1.1_03087	AT5G66816	GO:1901371_GO:0006995_GO:2000280_GO:2000280_GO:0006995_GO:0006995_GO:0048046_GO:2000280_GO:1901371_GO:0048364_GO:0005576_GO:2000280_GO:1901371_GO:2000280_GO:0048364_GO:0006995_GO:0005179_GO:0005179_GO:1902025_GO:1902025_GO:0005576_GO:0005179_GO:2000280_GO:1901371
	Ta1.1_03090	AT5G66820	GO:0016020_GO:0003674_GO:0008150_GO:0005739
	Ta1.1_03091	AT5G66840	GO:0005737_GO:0005737
	Ta1.1_03076	AT5G66850	GO:0005524_GO:2000071_GO:0045088_GO:0000187_GO:1900150_GO:0046777_GO:1900424_GO:1900424_GO:1900150_GO:0006468_GO:0005515_GO:0004674_GO:0006468_GO:0005515_GO:0005515_GO:0005515_GO:0005886_GO:0000187_GO:1900424_GO:0002221_GO:0004674_GO:0071323_GO:0005515_GO:0004709_GO:1900150_GO:0000187_GO:0006468_GO:0045088_GO:0004672_GO:0009507_GO:0010200_GO:1900150_GO:0045088_GO:0004672_GO:0004672_GO:0005886_GO:…
	Ta1.1_03092	AT5G66860	GO:0022625_GO:0022625_GO:0005739_GO:0009536_GO:0003729_GO:0006412_GO:0008097_GO:0003729_GO:0003735
	Ta1.1_03093	AT5G66870	GO:0009965_GO:0006355_GO:0006355_GO:0048441_GO:0006355_GO:0006355_GO:0048441_GO:0005634_GO:0009954_GO:0009965_GO:0048441_GO:0048441
	Ta1.1_03094	AT5G66880	GO:0106310_GO:0005515_GO:0005515_GO:0005737_GO:0009789_GO:0009737_GO:0016301_GO:0106311_GO:0009651_GO:0106311_GO:0006468_GO:0009789_GO:0005737_GO:0009739_GO:0035556_GO:0006468_GO:0106311_GO:0006970_GO:0005634_GO:0009737_GO:0004672_GO:0005737_GO:0009789_GO:0005515_GO:0009414_GO:0010029_GO:0006970_GO:0106310_GO:0009414_GO:0005634_GO:0009789_GO:0004672_GO:0005515_GO:0009737_GO:0004672_GO:0006468_GO:…
	Ta1.1_03096	AT5G66900	GO:0043531_GO:0043130_GO:0005829_GO:0005634_GO:0012505_GO:0043531
	Ta1.1_03097	AT5G66920	GO:0005576_GO:0016491_GO:0080167_GO:0005507_GO:0005618
	Ta1.1_03099	AT5G66930	GO:0000045_GO:0000045_GO:0000045_GO:0005634_GO:0006914_GO:0005515_GO:0005515_GO:0005634_GO:0000045_GO:0006914_GO:0006914_GO:0000407
	Ta1.1_03100	AT5G66950	GO:0009536_GO:0005886_GO:0009507
	Ta1.1_03101	AT5G66980	GO:0006355_GO:0006355_GO:0006355_GO:0005515_GO:0006355
	Ta1.1_03103	AT5G66990	GO:0003700_GO:0006355_GO:0005634_GO:0006355_GO:0006355_GO:0006355
	Ta1.1_03104	AT5G67010	GO:0006355_GO:0003700_GO:0006355_GO:0005634_GO:0006355_GO:0006355_GO:0006355_GO:0006355_GO:0006355_GO:0006355
	Ta1.1_03105	AT5G67030	GO:0009507_GO:0009507_GO:0009414_GO:0009941_GO:0010182_GO:0009941_GO:0009688_GO:0009688_GO:0016020_GO:0016123_GO:0006970_GO:0009414_GO:0009507_GO:0009408_GO:0009941_GO:0009540_GO:0006970_GO:0009688_GO:0016123_GO:0009414_GO:0010114_GO:0009408_GO:0009688_GO:0009941_GO:0009941_GO:0009414_GO:0010182_GO:0009414_GO:0009688_GO:0009941_GO:0009688_GO:0009536_GO:0016123_GO:0009688_GO:0009540_GO:0009688_GO:…
	Ta1.1_03106	AT5G67050	GO:0005576_GO:0006629
	Ta1.1_03107	AT5G67060	GO:0045893_GO:0003700_GO:0006355_GO:0048467_GO:0005634_GO:0006355_GO:0010500_GO:0048462_GO:0046983_GO:0048462_GO:2000012_GO:0005634_GO:0048467_GO:0048462_GO:0010500_GO:0048462_GO:0010468_GO:0006355_GO:0003700_GO:0048467_GO:0005515_GO:0045893_GO:0006355_GO:0043565_GO:0045893_GO:0010500_GO:0045893_GO:0048462
	Ta1.1_03109	AT5G67080	GO:0006468_GO:0006468_GO:0019901_GO:0006468
	Ta1.1_03110	AT5G67090	GO:0005615_GO:0004252_GO:0006508_GO:0004252_GO:0004252_GO:0004252_GO:0005576
	Ta1.1_03111	AT5G67100	GO:0003887_GO:0071897_GO:0071897_GO:0003887_GO:0005658_GO:0006272_GO:0071897_GO:0006273_GO:1902975_GO:0009965_GO:0003688_GO:1902975_GO:0009965_GO:0005634_GO:0003887_GO:0005658_GO:1902975_GO:0006272_GO:0071897_GO:0006272_GO:0071897_GO:1902975_GO:0006273_GO:0017076_GO:0019103_GO:0006273_GO:1902975_GO:0009910_GO:0005634_GO:0009910_GO:0003697_GO:0009910_GO:0003887_GO:0003682_GO:0009910_GO:0006272_GO:…
	Ta1.1_03113	AT5G67120	GO:0005634_GO:0061630_GO:0061630_GO:0005634
	Ta1.1_03114	AT5G67130	GO:0046658_GO:0005886_GO:0046658_GO:0009536_GO:0005576_GO:0006629_GO:0008081
	Ta1.1_03115	AT5G67140	GO:0005515_GO:0005634_GO:0019005_GO:0031146_GO:0031146_GO:0005515_GO:0031146_GO:0031146_GO:0005515
	Ta1.1_03119	AT5G67180	GO:0006355_GO:0006355_GO:0006355_GO:0005634_GO:0006355_GO:0005634_GO:0006355_GO:0005634_GO:0005515_GO:0005634_GO:0005515_GO:0003700_GO:0006355_GO:0003677_GO:0006355_GO:0005634_GO:0003700_GO:0003700_GO:0006355_GO:0005634
	Ta1.1_03120	AT5G67190	GO:0006355_GO:0000976_GO:0006355_GO:0006355_GO:0006355_GO:0006355_GO:0005634_GO:0000976_GO:0003700_GO:0000976_GO:0006355_GO:0006355_GO:0000976_GO:0006355
	Ta1.1_03121	AT5G67200	GO:0004672_GO:0005886_GO:0009507_GO:0006468_GO:0004672_GO:0006468_GO:0005886_GO:0004672_GO:0006468
	Ta1.1_03122	AT5G67210	GO:0045492_GO:0005794_GO:0009834_GO:0045492_GO:0045492_GO:0045492_GO:0045492_GO:0045492_GO:0009834_GO:0005794_GO:0045492_GO:0045492
	Ta1.1_03123	AT5G67220	GO:0005739_GO:0050660_GO:0017150_GO:0050660
	Ta1.1_03124	AT5G67230	GO:0005975_GO:0010417_GO:0010417_GO:0010417_GO:0042285_GO:0000139_GO:0042285_GO:0005794_GO:0010417_GO:0010417_GO:0000139_GO:0005794_GO:0000139_GO:0010417_GO:0010417_GO:0010417_GO:0015018_GO:0009834
	Ta1.1_03125	AT5G67240	GO:0003676_GO:0005634_GO:0004527_GO:0005634_GO:0005737_GO:0005634_GO:0005634_GO:0016592_GO:0003676
	Ta1.1_03126	AT5G67250	GO:0004842_GO:0031146_GO:0031146_GO:0031146_GO:0019005_GO:0005515_GO:0004842_GO:0005737_GO:0005737_GO:0005515_GO:0016567_GO:0031146
	Ta1.1_03127	AT5G67265	GO:0005634
	Ta1.1_03128	AT5G67270	GO:0009652_GO:0008017_GO:0005815_GO:0005881_GO:0051225_GO:0009652_GO:0005881_GO:0009652_GO:0005737_GO:0009652_GO:0051233_GO:0031110_GO:0009524_GO:0005730_GO:0009652_GO:0005634_GO:0051225_GO:0051225_GO:0009652_GO:0051010_GO:0030865_GO:0005819_GO:0051233_GO:0031110_GO:0005618_GO:1904825_GO:0035371_GO:0005819
	Ta1.1_03129	AT5G67280	GO:0005524_GO:0005576_GO:0004672_GO:0016301_GO:0006468_GO:0016310_GO:0005524_GO:0006468_GO:0004672_GO:0006468_GO:0004672_GO:0016310
	Ta1.1_03130	AT5G67300	GO:0006355_GO:2000031_GO:0042742_GO:0003700_GO:0006355_GO:2000022_GO:0000976_GO:0000976_GO:0000978_GO:0005515_GO:0043565_GO:2000031_GO:0005515_GO:0006355_GO:0006355_GO:0050832_GO:0010929_GO:2000031_GO:0005634_GO:0006355_GO:0006355_GO:0010929_GO:1900150_GO:0009414_GO:1900150_GO:0009753_GO:2000022_GO:0050832_GO:2000022_GO:0005515_GO:0005634_GO:0006355_GO:0003700_GO:0005515_GO:0000976_GO:0009751_GO:…
	Ta1.1_03132	AT5G67320	GO:0009409_GO:0000118_GO:0000118_GO:0006357_GO:0016575_GO:0005634_GO:0003690_GO:0016575_GO:0016575_GO:0016575_GO:0016575_GO:0005634_GO:0006357_GO:0006357_GO:0016575_GO:0009409_GO:0006357_GO:0009409_GO:0009409_GO:0080008_GO:0003714
	Ta1.1_03133	AT5G67330	GO:0005773_GO:0015103_GO:0042742_GO:0015086_GO:0009624_GO:0006879_GO:0005774_GO:0005384_GO:0005774_GO:0015691_GO:2000379_GO:0055072_GO:0015692_GO:0042742_GO:2000379_GO:0006875_GO:0055072_GO:0005774_GO:0030001_GO:2000379_GO:2000379_GO:0042742_GO:0010039_GO:0046873_GO:0006828_GO:0009536_GO:0006828_GO:0042742_GO:0009624_GO:0005774_GO:0005737_GO:0005773_GO:0042742_GO:0005384_GO:0042742
	Ta1.1_03134	AT5G67340	GO:0004842_GO:0004842_GO:0016567_GO:0005634_GO:0005737
	Ta1.1_03135	AT5G67350	GO:0005634_GO:0008150_GO:0003674
	Ta1.1_03137	AT5G67370	GO:1990641_GO:1990641_GO:1990641_GO:0003674_GO:1990641_GO:1990641_GO:0009507_GO:1990641
	Ta1.1_03138	AT5G67380	GO:0006281_GO:0005634_GO:0007623_GO:0004674_GO:0010225_GO:0004674_GO:0018107_GO:0018107_GO:0106310_GO:0005515_GO:0006281_GO:0042752_GO:0051726_GO:0018105_GO:0016301_GO:0106311_GO:0005634_GO:2001020_GO:0051726_GO:0005956_GO:0004674_GO:0018107_GO:0016301_GO:0006325_GO:0106311_GO:2001020_GO:0004674_GO:0004674_GO:0004674_GO:0005829_GO:0005730_GO:0106310_GO:0018105_GO:0106310_GO:0106311_GO:0005515_GO:…
	Ta1.1_03140	AT5G67390	GO:0005575_GO:0008150_GO:0003674
	Ta1.1_03141	AT5G67400	GO:0020037_GO:0006979_GO:0005576
	Ta1.1_03142	AT5G67410	GO:0006357_GO:0006357_GO:0000124_GO:0000124_GO:0006357_GO:0005634_GO:0006357_GO:0003713_GO:0005634
	Ta1.1_03144	AT5G67420	GO:0005739_GO:0060776_GO:0006807_GO:0000976_GO:0060776_GO:0010468_GO:0000976_GO:0005739
	Ta1.1_03145	AT5G67430	GO:0005634_GO:0016747_GO:0008080
	Ta1.1_03146	AT5G67440	GO:0005634_GO:0016567_GO:0009908_GO:0071944_GO:0009958_GO:0005634_GO:0009958
	Ta1.1_03147	AT5G67450	GO:0045892_GO:0045892_GO:0009409_GO:0009409_GO:0005634_GO:0010200_GO:0003677_GO:0042538_GO:0005634_GO:0010200_GO:0043565_GO:0003700_GO:0045892_GO:0006950_GO:0005634_GO:0042538_GO:0045892
	Ta1.1_03148	AT5G67460	GO:0005975_GO:0005576_GO:0046658_GO:0046658_GO:0042973_GO:0005576
	Ta1.1_03150	AT5G67470	GO:0005819_GO:0003779_GO:0005886_GO:0005618_GO:0005730_GO:0003779_GO:0005737_GO:0005634_GO:0005819_GO:0009524
	Ta1.1_03151	AT5G67480	GO:0009611_GO:0009753_GO:0006355_GO:0009753_GO:0009739_GO:0009739_GO:0009751_GO:0009739_GO:0005774_GO:0005774_GO:0005774_GO:0009651_GO:0009651_GO:0006355_GO:0005737_GO:0006355_GO:0005576_GO:0042542_GO:0009733_GO:0016567_GO:0006355_GO:0009733_GO:0005774_GO:0005516_GO:0042542_GO:0009739_GO:0005576_GO:0005515_GO:0005576
	Ta1.1_03152	AT5G67490	GO:0006099_GO:0006099_GO:0005576_GO:0005739_GO:0003674_GO:0034553_GO:0034553_GO:0034553_GO:0005739_GO:0034553
	Ta1.1_03155	AT5G67520	GO:0000103_GO:0005737_GO:0009507_GO:0009536_GO:0004020_GO:0070814_GO:0005515_GO:0004020_GO:0070814_GO:0048232_GO:0009507_GO:0004020_GO:0005829_GO:0004020_GO:0000103_GO:0004020_GO:0000103_GO:0000103_GO:0005737_GO:0004020_GO:0070814
	Ta1.1_03156	AT5G67530	GO:0034450_GO:0005634_GO:0034450_GO:0003755_GO:0000413_GO:0006457_GO:0000209_GO:0005634
	Ta1.1_03157	AT5G67540	GO:0010406_GO:0005975_GO:0004553_GO:0005794_GO:0004565_GO:0005794_GO:0010406_GO:0005634_GO:0010406_GO:0005794
	Ta1.1_03158	AT5G67550	GO:0008150_GO:0016020_GO:0003674
	Ta1.1_03159	AT5G67560	GO:0005525_GO:0005774_GO:0005773_GO:0005774_GO:0009506_GO:0003924_GO:0005525_GO:0005774_GO:0015031_GO:0005774
	Ta1.1_03160	AT5G67570	GO:0009793_GO:0009793_GO:0009658_GO:0009793_GO:0009793_GO:0042793_GO:0042793_GO:0009507_GO:0009658_GO:0042793_GO:0009507_GO:0009793_GO:0005515_GO:0009793_GO:0009793_GO:0009793_GO:0042793_GO:0009793_GO:0009507_GO:0009793
	Ta1.1_03161	AT5G67580	GO:0003691_GO:0042803_GO:0000976_GO:0005634_GO:0042162_GO:0006334_GO:0000785_GO:0000786_GO:0005634_GO:0042803_GO:0043047_GO:0005515_GO:0000976_GO:0005515_GO:0006334_GO:0003700_GO:0005634_GO:0005634_GO:0005730
	Ta1.1_03162	AT5G67590	GO:0009631_GO:0005747_GO:0006970_GO:0009631_GO:0005739_GO:0009536_GO:0005739_GO:0005739_GO:0005739_GO:0050897_GO:0006970_GO:0005747_GO:0022900_GO:0008137_GO:0005747_GO:0005739
	Ta1.1_03164	AT5G67610	GO:0005739_GO:0005515_GO:0005739_GO:0008150
	Ta1.1_03165	AT5G67620	GO:0005737_GO:0005874_GO:0009620_GO:0003674_GO:0009620
	Ta1.1_03167	AT5G67640	GO:0008150_GO:0003674_GO:0005634
	Ta1.1_03168	AT5G65925	GO:0008150_GO:0003674
	Ta1.1_03169	AT5G65920	GO:0004842_GO:0016567_GO:0005634_GO:0004842_GO:0005634
	Ta1.1_03146	AT5G65910	GO:0008150_GO:0003674_GO:0005634
	Ta1.1_03170	AT5G65900	GO:0000463_GO:0005730_GO:0000463_GO:0003724_GO:0000463_GO:0005634_GO:0003724
	Ta1.1_03171	AT5G65890	GO:0016597_GO:0005634
	Ta1.1_03173	AT5G65870	GO:1905392_GO:0031012_GO:0030154_GO:1905392_GO:0005576_GO:0008283
	Ta1.1_03174	AT3G49760	GO:0045893_GO:0000976_GO:0005634_GO:0003700_GO:0003700_GO:0045893_GO:0003700_GO:0000976_GO:0005634_GO:0045893_GO:0045893_GO:0000976_GO:0000976_GO:0005515
	Ta1.1_03176	AT5G65860	GO:0005737_GO:0016274_GO:0005737_GO:0005737_GO:0005634_GO:0016274_GO:0008757
	Ta1.1_03179	AT5G65830	GO:0005576_GO:0007165
	Ta1.1_03180	AT5G65820	GO:0005739
	Ta1.1_03181	AT5G65810	GO:0009832_GO:0009965_GO:0009664_GO:0005794_GO:1905157_GO:0009965_GO:0045488_GO:0051512_GO:0048639_GO:0051512_GO:0005794_GO:0045488_GO:0005768_GO:0045489_GO:0051512_GO:1905157_GO:1903942_GO:0015976_GO:0051512_GO:0000139_GO:0005794_GO:0009664_GO:0045489_GO:0005802_GO:0010394_GO:0045488_GO:0005634_GO:1905157_GO:0051512_GO:0005802_GO:0045489_GO:0000139_GO:0045488_GO:0010394_GO:0000139
	Ta1.1_03182	AT5G65800	GO:0009693_GO:0042218_GO:0009693_GO:0005515_GO:0009693_GO:0042218_GO:0016847_GO:0009693_GO:0009735_GO:0009693_GO:0005515_GO:0009735_GO:0005515_GO:0009693_GO:0042218_GO:0051301_GO:0005737_GO:0030170_GO:0005515_GO:0010087_GO:0016847
	Ta1.1_03183	AT5G65790	GO:0005634_GO:1900034_GO:2000280_GO:0009414_GO:0009414_GO:2000280_GO:0009414_GO:1900034_GO:0003700_GO:1900034_GO:0005634
	Ta1.1_03185	AT5G65780	GO:0009099_GO:0009507_GO:0009098_GO:0009507_GO:0052654_GO:0009098_GO:0009099_GO:0005634_GO:0009097_GO:0009097_GO:0004084_GO:0009099_GO:0009098_GO:0009507_GO:0009097_GO:0005739_GO:0004084_GO:0006997_GO:0052656_GO:0052655
	Ta1.1_03186	AT5G65760	GO:0099503_GO:0008239_GO:0008236_GO:0009507_GO:0008239_GO:0005773_GO:0006508_GO:0099503_GO:0005773_GO:0008236
	Ta1.1_03187	AT5G65750	GO:0045252_GO:0005739_GO:0005739_GO:0004591_GO:0046686_GO:0050897_GO:0005739_GO:0009536_GO:0006099_GO:0005739_GO:0030976_GO:0006099_GO:0008270
	Ta1.1_03188	AT5G65740	GO:0004842_GO:0005634_GO:0036297_GO:0036297_GO:0006281_GO:0005634_GO:0006513_GO:0005634_GO:0004842_GO:0006281_GO:0061630_GO:0006281_GO:0005634_GO:0061630_GO:0036297_GO:0043240_GO:0005634
	Ta1.1_03189	AT5G65730	GO:0005576_GO:0009414_GO:0010411_GO:0042546_GO:0009414_GO:0016762_GO:0010411_GO:0009414_GO:0004553_GO:0010411
	Ta1.1_03190	AT5G65720	GO:0005739_GO:0005739_GO:0031071_GO:0005829_GO:0005739_GO:0009507_GO:0005524_GO:0031071_GO:0016226_GO:0009507_GO:0030170_GO:0005739_GO:0005524_GO:0016226_GO:0044571_GO:0044571_GO:0009536_GO:0008270_GO:0009507_GO:0031071_GO:0005524_GO:0005515_GO:0016226_GO:0016226_GO:0044571_GO:0005524_GO:0016226_GO:0031071_GO:0005739_GO:0016226
	Ta1.1_03191	AT5G65700	GO:0006468_GO:0106311_GO:0005515_GO:0006468_GO:0009755_GO:0005515_GO:0048437_GO:0048437_GO:0009755_GO:0048229_GO:0005515_GO:0010075_GO:0048437_GO:0010480_GO:0005515_GO:0005515_GO:0048653_GO:0048653_GO:0106311_GO:0006468_GO:0043621_GO:0048437_GO:0005515_GO:0005515_GO:0006468_GO:0006468_GO:0106310_GO:0005515_GO:0005515_GO:0005515_GO:0005886_GO:0005515_GO:0106310_GO:0042802_GO:0010075_GO:0005515_GO:…
	Ta1.1_03192	AT5G65685	GO:0019252_GO:0030246_GO:0062052_GO:0062052_GO:0062052_GO:0009507_GO:0009507_GO:0019252_GO:0009507_GO:0019252_GO:0062052_GO:0005739_GO:0062052_GO:0009507_GO:0009507_GO:0009507_GO:0005515_GO:0009011_GO:0009507_GO:0019252_GO:0062052_GO:0009507_GO:0062052_GO:0009507_GO:0062052_GO:0009507_GO:0009507_GO:0005739
	Ta1.1_03193	AT5G65687	GO:0055085_GO:0055085_GO:0009507_GO:0005886_GO:0022857
	Ta1.1_03194	AT5G65690	GO:0006094_GO:0004612_GO:0005737_GO:0005737_GO:0006094_GO:0006094_GO:0006094_GO:0004612_GO:0005829_GO:0005737_GO:0006094_GO:0005737_GO:0006094
	Ta1.1_03195	AT5G65670	GO:0005515_GO:0005515_GO:0000976_GO:0009733_GO:0005634_GO:0005515_GO:0005515_GO:0000976_GO:0009734_GO:0005515_GO:0005515_GO:0005515_GO:0005515_GO:0006355_GO:0005515_GO:0005515_GO:0005634_GO:0005515_GO:0005515_GO:0000976_GO:0005515_GO:0005515_GO:0005515_GO:0009734_GO:0006355_GO:0005515_GO:0005515_GO:0009733_GO:0005515_GO:0009734_GO:0005515_GO:0005515_GO:0005515_GO:0005515_GO:0006355_GO:0005515_GO:…
	Ta1.1_03196	AT5G65660	GO:0008150_GO:0005634_GO:0003674_GO:0005886
	Ta1.1_03197	AT5G65640	GO:0010371_GO:0006355_GO:0010371_GO:0045487_GO:0005634_GO:0045487_GO:0003700_GO:0003700_GO:0005634_GO:0006355_GO:0010371_GO:0006355_GO:0010371_GO:0005634_GO:0046983_GO:0005634_GO:0045487_GO:0003700_GO:0006355_GO:0010371_GO:0045487_GO:0043565
	Ta1.1_03198	AT5G65630	GO:0009294_GO:0005634
	Ta1.1_03199	AT5G65620	GO:0009570_GO:0009570_GO:0009536_GO:0009570_GO:0009570_GO:0009570_GO:0006518_GO:0004222_GO:0009507_GO:0009507_GO:0004222_GO:0005739_GO:0009570_GO:0004222_GO:0005739_GO:0006508_GO:0004222_GO:0006518_GO:0005829_GO:0009507
	Ta1.1_03201	AT5G10530	GO:0006468_GO:0106311_GO:0010942_GO:0002229_GO:0005576_GO:0002229_GO:0002229_GO:0106310_GO:0042742_GO:0010726_GO:0106310_GO:0002229_GO:0010726_GO:0002229_GO:0004675_GO:0005515_GO:0006468_GO:0042742_GO:0002229_GO:0005886_GO:0042742_GO:0010942_GO:0002229_GO:0004675_GO:0106310_GO:0106311_GO:0005886_GO:0006468_GO:0002229_GO:0004675_GO:0002229_GO:0016301_GO:0106311_GO:0004675
	Ta1.1_03202	AT5G65600	GO:0016301_GO:0140426_GO:0106311_GO:0002229_GO:0140426_GO:0004674_GO:1900426_GO:0140426_GO:0002229_GO:0010726_GO:0006468_GO:0004675_GO:0006468_GO:0106310_GO:0002229_GO:0010942_GO:0005515_GO:0106310_GO:0009862_GO:0009862_GO:0002229_GO:0005886_GO:0042742_GO:0002229_GO:0010726_GO:0002229_GO:0009862_GO:0006468_GO:0004674_GO:0009862_GO:0002229_GO:0004675_GO:0004675_GO:0042742_GO:0002229_GO:0002229_GO:…
	Ta1.1_03203	AT5G65590	GO:0003700_GO:0006355_GO:0045893_GO:0003700_GO:0005634_GO:1902066_GO:0006355_GO:0010118_GO:1902066_GO:0043565_GO:0010052_GO:0045893_GO:1902066_GO:0005634_GO:0006355_GO:0010052_GO:0045893_GO:0006355_GO:0045893_GO:0010052_GO:1902066_GO:0010052
	Ta1.1_03205	AT5G65570	GO:0005739_GO:0008270
	Ta1.1_03207	AT5G65550	GO:0016757_GO:0009507_GO:0008194_GO:0043231_GO:0008194
	Ta1.1_03208	AT5G65540	GO:0005634_GO:0046982
	Ta1.1_03209	AT5G65530	GO:0050832_GO:0004674_GO:0004674_GO:0005634_GO:0046777_GO:0005515_GO:0010091_GO:0046777_GO:0071944_GO:0010091_GO:0050832_GO:0005654_GO:0004674_GO:0010091_GO:0050832_GO:0046777
	Ta1.1_03210	AT5G65520	GO:0009535_GO:0009535_GO:0009535_GO:0009535_GO:0008150_GO:0009535
	Ta1.1_03211	AT5G65510	GO:0060774_GO:0010311_GO:0010311_GO:0005634_GO:0010492_GO:0060774_GO:0003700_GO:0010311_GO:0060774_GO:0006355_GO:1990110_GO:0060772_GO:0003700_GO:0003677_GO:0003700_GO:0060771_GO:0006355_GO:0060774_GO:0060774_GO:0006355_GO:0005634_GO:0006355_GO:0005634_GO:0005634_GO:0005634
	Ta1.1_03213	AT5G65500	GO:0004842_GO:0005524_GO:0004842_GO:0006468_GO:0005524_GO:0004672_GO:0004672_GO:0004672_GO:0006468_GO:0006468_GO:0016567_GO:0005634_GO:0005634
	Ta1.1_03215	AT5G65490	GO:0005515_GO:0008150_GO:0005634_GO:0009507
	Ta1.1_03216	AT5G65480	GO:0005886_GO:0035091_GO:0005515_GO:0008150_GO:0005634
	Ta1.1_03217	AT5G65470	GO:0000137_GO:0016757_GO:0000137_GO:0005634
	Ta1.1_03218	AT5G65460	GO:0031022_GO:0009904_GO:0031022_GO:0009904_GO:0009904_GO:0005622_GO:0005515_GO:0009903_GO:0005829_GO:0005634_GO:0009904_GO:0009904_GO:0005634_GO:0009507_GO:0005524_GO:0005524_GO:0005634_GO:0005515_GO:0007018_GO:0009903_GO:0009903_GO:0005886_GO:0005634_GO:0005515_GO:0005886_GO:0009904_GO:0003777_GO:0008017_GO:0008017_GO:0005634_GO:0009903
	Ta1.1_03219	AT5G65450	GO:0004843_GO:0016579_GO:0016579_GO:0004843_GO:0004197_GO:0004197_GO:0016579_GO:0006511_GO:0005634_GO:0006511_GO:0006511_GO:0005634_GO:0004843_GO:0005634_GO:0016579_GO:0004843_GO:0005829_GO:0006511
	Ta1.1_03220	AT5G65440	GO:0005634_GO:0005739_GO:0005634_GO:0008150_GO:0005886_GO:0005634_GO:0005634_GO:0005634_GO:0005634_GO:0005739_GO:0005886_GO:0005634
	Ta1.1_03221	AT5G65430	GO:0005886_GO:0009742_GO:0050826_GO:0005634_GO:0005737_GO:0009409_GO:0005634_GO:0005515_GO:0005737_GO:0005515_GO:0009409_GO:0005515_GO:0009742_GO:0005618_GO:0045309_GO:0005737_GO:0050826_GO:0009536_GO:0009742_GO:0009505_GO:0005618_GO:0019222_GO:0005737_GO:0005829_GO:0005634_GO:0005515_GO:0009742
	Ta1.1_03222	AT5G65420	GO:0044772_GO:0000079_GO:0005634_GO:0000307_GO:0000079_GO:0005634_GO:0000079_GO:0005515_GO:0005515_GO:0005737_GO:0016538_GO:0005515_GO:0005515_GO:0005515_GO:0005515_GO:0009744_GO:0010440_GO:0010440_GO:0000079_GO:0005634_GO:0005634_GO:0044772_GO:0005515_GO:0000079_GO:0010440_GO:0005515_GO:0005634_GO:0000079
	Ta1.1_03223	AT5G65410	GO:0010431_GO:0006355_GO:0005634_GO:0010431_GO:0005634_GO:0006355_GO:0003700_GO:0010371_GO:0000976_GO:0000976_GO:0006355_GO:0005515_GO:0005515_GO:0005515_GO:0005515_GO:0010371_GO:0005515_GO:0010431_GO:0000976_GO:0005515_GO:0005515_GO:0010371_GO:0006355_GO:0006355_GO:0005515_GO:0006355_GO:0005515_GO:0010431_GO:0010371_GO:0005515_GO:0005634_GO:0005515_GO:0006355_GO:0000976_GO:0005515_GO:0006355_GO:…
	Ta1.1_03224	AT5G65400	GO:0009507_GO:0008150_GO:0005777
	Ta1.1_03227	AT5G65380	GO:0042910_GO:0055085_GO:0016020_GO:0055085_GO:0015297_GO:0022857
	Ta1.1_03228	AT5G65370	GO:0006900_GO:0030136_GO:0005905_GO:0005546_GO:0006900_GO:0000149_GO:0006900_GO:0005546_GO:0072583_GO:0005545_GO:0072583_GO:0030136_GO:0032050_GO:0005905
	Ta1.1_03231	AT5G65340	GO:0003674_GO:0005634_GO:0010274
	Ta1.1_03233	AT5G65320	GO:0006355_GO:0006355_GO:0003700_GO:0000978_GO:0006355_GO:0006355_GO:0005634_GO:0006357_GO:0006355_GO:0006357_GO:0006355_GO:0006357_GO:0005634_GO:0006355_GO:0006355_GO:0003700_GO:0000978_GO:0046983_GO:0006357_GO:0000981
	Ta1.1_03234	AT5G65310	GO:0009787_GO:0009738_GO:0043565_GO:0006355_GO:0000976_GO:0006355_GO:0009737_GO:0045893_GO:0006355_GO:0043565_GO:0003700_GO:0045893_GO:0045893_GO:0005634_GO:0045893_GO:0043565_GO:0009738_GO:0009787_GO:0009787_GO:0009737_GO:0009787_GO:0009787_GO:0009737_GO:0045893_GO:0000976_GO:0009737_GO:0003700_GO:0042803_GO:0003700_GO:0045893_GO:0005634_GO:0045893_GO:0000976_GO:0006355_GO:0009738_GO:0009738_GO:…
	Ta1.1_03235	AT5G65300	GO:0006950_GO:0005739_GO:0006950_GO:0005515_GO:0005777
	Ta1.1_03236	AT5G65290	GO:0003674_GO:0008150_GO:0009507_GO:0016020
	Ta1.1_03237	AT4G01710	GO:0007015_GO:0005737_GO:0007015_GO:0030036_GO:0010090_GO:0034314_GO:0010090_GO:0005737_GO:0005885_GO:0051015_GO:0051015_GO:0005885_GO:0034314_GO:0009825_GO:0030041_GO:0030036_GO:0005885_GO:0010090_GO:0030041_GO:0003779
	Ta1.1_03238	AT5G65270	GO:0005886_GO:0003924_GO:0042546_GO:0009536_GO:0005886_GO:0005794_GO:0005886_GO:0005768
	Ta1.1_03239	AT5G65260	GO:0016607_GO:0008150_GO:0003729_GO:0005515_GO:0005634
	Ta1.1_03240	AT5G65250	GO:0009941_GO:0009507_GO:0009941_GO:0009941_GO:0009941_GO:0008150_GO:0009941_GO:0009941_GO:0003674_GO:0009536
	Ta1.1_03241	AT5G65240	GO:0106310_GO:0004672_GO:0004672_GO:0005886_GO:0006468_GO:0016301_GO:0005886_GO:0106310_GO:0004672_GO:0106310_GO:0106311_GO:0006468_GO:0005886_GO:0106311_GO:0006468_GO:0005886_GO:0009536_GO:0106311
	Ta1.1_03242	AT5G65230	GO:0000976_GO:0000976_GO:0003700_GO:0003700_GO:0005634_GO:0005515
	Ta1.1_03243	AT5G65220	GO:0009507_GO:0009507_GO:0042644_GO:0009941_GO:0009507_GO:0003735_GO:0006412_GO:0009941_GO:0042644_GO:0009941_GO:0042644_GO:0009536_GO:0009570_GO:0009570_GO:0009507
	Ta1.1_03244	AT5G65210	GO:0005515_GO:0000976_GO:0000976_GO:0042742_GO:0006355_GO:0042742_GO:0005515_GO:0005515_GO:0005634_GO:0005634_GO:0005634_GO:0006351_GO:0005515_GO:0042742_GO:0005515_GO:0000976_GO:0006355_GO:0005515_GO:0000976_GO:0005515_GO:0005515_GO:0000976_GO:0005515_GO:0043565_GO:0005515_GO:0043565_GO:0006355_GO:0005515_GO:0003700_GO:0005634_GO:0006351_GO:0005634_GO:0006351_GO:0000976_GO:0005515_GO:0005634_GO:…
	Ta1.1_03245	AT5G65207	GO:0071456_GO:0071456_GO:0071456_GO:0003674_GO:0071456_GO:0005575
	Ta1.1_03246	AT5G65205	GO:0005783_GO:0016491_GO:0009507
	Ta1.1_03247	AT5G65200	GO:0016567_GO:0070696_GO:0005634_GO:0004842_GO:0004842_GO:0070696_GO:0005634_GO:0070696_GO:0016567_GO:0005737_GO:0070696
	Ta1.1_03248	AT5G65180	GO:0005634_GO:0016591_GO:0031124_GO:0000993_GO:0031124_GO:0009507_GO:0016591
	Ta1.1_03249	AT5G65170	GO:0005634_GO:0003674_GO:0008150_GO:0005634
	Ta1.1_03250	AT5G65165	GO:0005739_GO:0006099_GO:0006121_GO:0006121_GO:0005739_GO:0045281_GO:0005739_GO:0045273_GO:0006099_GO:0006121_GO:0045281_GO:0009055_GO:0045273_GO:0000104_GO:0005739_GO:0022904_GO:0008177_GO:0005739_GO:0009055_GO:0009060
	Ta1.1_03251	AT5G65160	GO:0008150_GO:0005737_GO:0003674
	Ta1.1_03252	AT5G65158	GO:0003674_GO:0008150_GO:0005634
	Ta1.1_03253	AT5G65140	GO:0046686_GO:0004805_GO:0005634_GO:0004805_GO:0005634_GO:0009507_GO:0046686_GO:0005992_GO:0005730_GO:0005992_GO:0005992_GO:0005992_GO:0009507_GO:0005992_GO:0005992_GO:0005992_GO:0005992
	Ta1.1_03254	AT5G65130	GO:0006355_GO:0005634_GO:0003677_GO:0003700_GO:0006355_GO:0005634_GO:0006355_GO:0006355_GO:0005634_GO:0005634_GO:0043565
	Ta1.1_03255	AT5G65120	GO:0005634_GO:0008150_GO:0005634
	Ta1.1_03256	AT5G65110	GO:0071949_GO:0071949_GO:0005777_GO:0005777_GO:0055088_GO:0001676_GO:0006635_GO:0006635_GO:0005739_GO:0050660_GO:0001676_GO:0006635_GO:0033540_GO:0033540_GO:0033540_GO:0005504_GO:0003997_GO:0003997_GO:0033540_GO:0005777_GO:0006635_GO:0006635_GO:0001676_GO:0006635_GO:0006635_GO:0005504_GO:0006635_GO:0003997_GO:0050660
	Ta1.1_03257	AT5G65100	GO:0006355_GO:0006355_GO:0006355_GO:0006355_GO:0005634_GO:0003700_GO:0003700_GO:0003677
	Ta1.1_03258	AT5G65090	GO:0004439_GO:0048766_GO:0048765_GO:0048766_GO:0046856_GO:0005737_GO:0009932_GO:0005737_GO:0010053_GO:0046856_GO:0048766_GO:0048765_GO:0048765_GO:0046856_GO:0048765_GO:0010053_GO:0046856_GO:0048765_GO:0010053_GO:0034485_GO:0048765_GO:0048765_GO:0048766_GO:0048765_GO:0048765_GO:0005737_GO:0046856_GO:0009932_GO:0048765_GO:0048765_GO:0048765_GO:0009932_GO:0046856
	Ta1.1_03259	AT5G64980	GO:0005634_GO:0005634_GO:0006357_GO:0006357_GO:0006357_GO:0000978_GO:0000978_GO:0005634_GO:0006357_GO:0000981
	Ta1.1_03260	AT5G65080	GO:0009910_GO:0006357_GO:0003700_GO:2000028_GO:0048587_GO:0000978_GO:0048587_GO:0006355_GO:0009910_GO:0005634_GO:0010582_GO:0009910_GO:0009910_GO:0006355_GO:2000028_GO:0010582_GO:2000028_GO:0000978_GO:0000981_GO:0010582_GO:0006357_GO:0006357_GO:2000028_GO:0009910_GO:0006355_GO:0010048_GO:0003700_GO:0005634_GO:0005634_GO:0046983_GO:2000028_GO:0009910_GO:0003700_GO:0009910_GO:0003700_GO:0009910_GO:…
	Ta1.1_03262	AT5G65060	GO:0000978_GO:0000978_GO:0009910_GO:0009910_GO:2000028_GO:0010048_GO:0009910_GO:0006355_GO:0005634_GO:0006357_GO:0010048_GO:0005634_GO:0009910_GO:0009910_GO:0003700_GO:0003700_GO:0009910_GO:0009910_GO:0010582_GO:0006357_GO:0009910_GO:0009910_GO:0003700_GO:0006357_GO:2000028_GO:0003700_GO:0006355_GO:0006355_GO:0006355_GO:0010048_GO:0000981_GO:2000028_GO:0046983_GO:2000028_GO:2000028_GO:0010582_GO:…
	Ta1.1_03263	AT5G10140	GO:0010582_GO:0003700_GO:0009910_GO:0005634_GO:0000976_GO:0045944_GO:0005634_GO:0003700_GO:0000978_GO:0000981_GO:0005515_GO:0003700_GO:0005515_GO:0009910_GO:0005634_GO:0032991_GO:0010048_GO:0000978_GO:0006357_GO:0005515_GO:0010582_GO:0010582_GO:0009910_GO:0000977_GO:0045944_GO:0046983_GO:0009910_GO:0006357_GO:0000977_GO:0009910_GO:0009910_GO:0009910_GO:0009266_GO:0006357_GO:0010048_GO:0009910_GO:…
	Ta1.1_03264	AT1G77080	GO:0006355_GO:0005634_GO:0009909_GO:0005634_GO:0009910_GO:0005634_GO:0005634_GO:0005515_GO:0009910_GO:0006357_GO:0003700_GO:0009910_GO:0005515_GO:0005634_GO:0005634_GO:0005515_GO:0009910_GO:0005634_GO:0009910_GO:0006355_GO:0003700_GO:0010582_GO:0006357_GO:0009909_GO:0003700_GO:0010582_GO:0048573_GO:0048573_GO:0005634_GO:0006355_GO:0010582_GO:0006357_GO:0006355_GO:0009910_GO:0006355_GO:0006355_GO:…
	Ta1.1_03265	AT5G65040	GO:0019900_GO:0005515_GO:0042594_GO:0009625_GO:0002213_GO:0002213_GO:0005634_GO:0002213_GO:0005829_GO:0005634_GO:0019900_GO:0009625_GO:0042594_GO:0005737
	Ta1.1_03268	AT5G65020	GO:0005509_GO:0009414_GO:0009986_GO:0009579_GO:0080022_GO:0005509_GO:0110128_GO:0009507_GO:0009536_GO:0009414_GO:0005829_GO:0009507_GO:0005737_GO:0009414_GO:0009408_GO:0009409_GO:0005829_GO:0005829_GO:0009651_GO:0009651_GO:0009408_GO:0005509_GO:0009409_GO:0005634_GO:0080022_GO:0015774
	Ta1.1_03269	AT5G10240	GO:0070981_GO:0006529_GO:0070981_GO:0005829_GO:0006529_GO:0004066_GO:0009507_GO:0004066_GO:0005829_GO:0006529_GO:0006529_GO:0004071_GO:0005829_GO:0070981_GO:0006529_GO:0009507_GO:0006529
	Ta1.1_03270	AT5G65000	GO:0005463_GO:0009507_GO:0015789_GO:0030173_GO:1903070_GO:0010584_GO:1903857_GO:0015739_GO:1903070_GO:1990569_GO:1903070_GO:0030173_GO:0030173_GO:0015136_GO:0005783_GO:0010584_GO:0010584_GO:1902183_GO:0010584_GO:0015789_GO:1903070_GO:1990569_GO:1903070_GO:1903070
	Ta1.1_03271	AT5G64990	GO:0006890_GO:0005525_GO:0006891_GO:0042147_GO:0009536_GO:0005794_GO:0012505_GO:0006886_GO:0006891_GO:0005739_GO:0005525_GO:0006890_GO:0003924_GO:0003924_GO:0042147_GO:0006886
	Ta1.1_03273	AT5G64970	GO:0055085_GO:0009536_GO:0005739_GO:0055085_GO:0005739_GO:0005739_GO:0005739_GO:0009536
	Ta1.1_03275	AT5G64960	GO:0050792_GO:0005524_GO:0005634_GO:0070816_GO:0016301_GO:0005634_GO:0006468_GO:0070816_GO:0006397_GO:0005681_GO:0048366_GO:0009414_GO:0005634_GO:0048440_GO:0006468_GO:0006468_GO:0032968_GO:0032968_GO:0070816_GO:0006397_GO:0016604_GO:0004672_GO:0005524_GO:0008353_GO:0009414_GO:0006468_GO:0006468_GO:0005515_GO:0009908_GO:0048366_GO:0004672_GO:0006397_GO:0004672_GO:0008353_GO:0048440_GO:0004693_GO:…
	Ta1.1_03276	AT1G69770	GO:0006342_GO:0006342_GO:0005634_GO:0051567_GO:0006342_GO:0010069_GO:0006342_GO:0051567_GO:0006306_GO:0010425_GO:0010069_GO:0006342_GO:0006306_GO:0003682_GO:0003886_GO:0006342_GO:0045814_GO:0010069_GO:0010069_GO:0010069_GO:0010069_GO:0010069_GO:0051567_GO:0003886_GO:0045814_GO:0005634_GO:0051567_GO:0010425_GO:0010425_GO:0006306
	Ta1.1_03277	AT5G64940	GO:0009941_GO:0004672_GO:0106310_GO:0046686_GO:0106311_GO:0009941_GO:0006979_GO:0009536_GO:0046467_GO:1901031_GO:0004672_GO:0004672_GO:0106310_GO:1990641_GO:0046467_GO:0009941_GO:0106311_GO:0034599_GO:0106310_GO:0042542_GO:0009941_GO:0010150_GO:0009507_GO:0046467_GO:0034599_GO:0009507_GO:0009941_GO:0046467_GO:0046467_GO:1901031_GO:0010150_GO:0034599_GO:0009941_GO:0007623_GO:0034599_GO:0009644_GO:…
	Ta1.1_03281	AT5G64905	GO:0045087_GO:0005634_GO:0071456_GO:0071456_GO:0003674_GO:0071456_GO:0006952_GO:0071456_GO:0045087_GO:0045087
	Ta1.1_03284	AT5G64860	GO:0005983_GO:0005983_GO:0005983_GO:0000025_GO:0000025_GO:0006006_GO:0005983_GO:0006006_GO:0102500_GO:0005983_GO:0009507_GO:0004134_GO:0000025_GO:0000025_GO:0005983_GO:0004134_GO:0005983_GO:0005983_GO:0005983_GO:0000025_GO:0000025_GO:0005983_GO:0000025_GO:0004134_GO:0005983_GO:0005983_GO:0005983_GO:0009507_GO:0005983_GO:0005983_GO:0000025_GO:0005983_GO:0004134_GO:0009507
	Ta1.1_02105	AT1G45160	GO:0016310_GO:0035556_GO:0016301_GO:0106311_GO:0006468_GO:0106310_GO:0018105_GO:0006468_GO:0106310_GO:0005886_GO:0106311_GO:0005886_GO:0018105_GO:0018105_GO:0004674_GO:0006468_GO:0106310_GO:0004674_GO:0004674_GO:0106311_GO:0016310
	Ta1.1_02106	AT2G15660	GO:0046983_GO:0006355_GO:0003700_GO:0005634_GO:0006355_GO:0006355_GO:0003677_GO:0006355
	Ta1.1_02108	AT1G45150	GO:0008150_GO:0005634
	Ta1.1_02110	AT2G19630	GO:0008150_GO:0003674_GO:0005575
	Ta1.1_02111	AT4G33940	GO:0005634_GO:0010200_GO:0005634
	Ta1.1_02113	AT4G33925	GO:0005634_GO:0005515_GO:0097196_GO:0000724_GO:0042742_GO:0000976_GO:0042742_GO:0005634_GO:0000724_GO:0000724_GO:0042742_GO:0000976_GO:0005634_GO:0000724_GO:0000724_GO:0000724
	Ta1.1_02114	AT4G33920	GO:0016791_GO:0106307_GO:0005739_GO:0106307_GO:0005739_GO:0106306_GO:0106306_GO:0005739
	Ta1.1_02115	AT4G33910	GO:0005797_GO:0018401_GO:0005794_GO:0005797_GO:0005506_GO:0031418_GO:0005794_GO:0005783_GO:0004656_GO:0031418
	Ta1.1_02116	AT4G33905	GO:0005737_GO:0005739_GO:0016021_GO:0008150
	Ta1.1_02117	AT4G33890	GO:0005634_GO:0000124_GO:0003713_GO:0006357_GO:0006357_GO:0006357_GO:0005634_GO:0006357_GO:0000124
	Ta1.1_02119	AT4G33880	GO:0003700_GO:0048766_GO:0000978_GO:0006355_GO:0000978_GO:0009733_GO:0046983_GO:0048766_GO:0005634_GO:0006355_GO:0000981_GO:0048766_GO:0006355_GO:0003700_GO:0006357_GO:0048766_GO:0009733_GO:0005634_GO:0006357_GO:0006355_GO:0006357_GO:0006357
	Ta1.1_02122	AT4G33860	GO:0005975_GO:0004553_GO:0005576
	Ta1.1_02123	AT4G33810	GO:0005576_GO:0045493_GO:0031176_GO:0005576_GO:0045493_GO:0005576_GO:0005618_GO:0045493_GO:0005576_GO:0005576_GO:0045493
	Ta1.1_02124	AT4G33800	GO:0009736_GO:0005634_GO:0009690_GO:0005634_GO:0009690_GO:0005634_GO:0005737_GO:0009736_GO:0009736_GO:0003674_GO:0009736
	Ta1.1_02125	AT4G33790	GO:0035336_GO:0010025_GO:0080019_GO:0010345_GO:0010345_GO:0005783_GO:0102965_GO:0043231_GO:0035336_GO:0080019_GO:0010025_GO:0035336_GO:0010025_GO:0080019_GO:0010345_GO:0010025_GO:0010345_GO:0080019_GO:0005515
	Ta1.1_02126	AT4G33780	GO:0009787_GO:0009787_GO:0010100_GO:0009787_GO:0010100_GO:0010100_GO:0009787_GO:0009787_GO:0009507
	Ta1.1_02128	AT4G33760	GO:0009507_GO:0009507_GO:0006418_GO:0004815_GO:0006418_GO:0005829_GO:0005739_GO:0006418_GO:0005737_GO:0006418_GO:0005739_GO:0009507
	Ta1.1_02129	AT4G33740	GO:0005794_GO:0005794_GO:0005768_GO:0005794_GO:0005802_GO:0005634_GO:0005634_GO:0005797_GO:0008150_GO:0005634_GO:0003674_GO:0005797_GO:0005802_GO:0005634_GO:0005794_GO:0005794_GO:0005634
	Ta1.1_02130	AT4G33730	GO:1901001_GO:0005576_GO:1901001_GO:1901001_GO:1901001_GO:0005615_GO:0003674
	Ta1.1_02131	AT4G33710	GO:0005615_GO:0008150_GO:0003674_GO:0005576
	Ta1.1_02133	AT4G33700	GO:0043231_GO:0005886_GO:0005886_GO:0005886_GO:0005886_GO:0005886_GO:0005886
	Ta1.1_02135	AT4G33680	GO:0009862_GO:0009862_GO:0009089_GO:0008483_GO:0009862_GO:0010285_GO:0009862_GO:0009570_GO:0009862_GO:0009089_GO:0009507_GO:0009862_GO:0009570_GO:0009089_GO:0009570_GO:0009862_GO:0009862_GO:0009862_GO:0009507_GO:0009862_GO:0009862_GO:0009862_GO:0009570_GO:0005886_GO:0005507_GO:0009862_GO:0009862_GO:0009507_GO:0009862_GO:0009570_GO:0009862_GO:0009507_GO:0009570_GO:0009570_GO:0009089_GO:0009862_GO:…
	Ta1.1_02137	AT4G33670	GO:0019853_GO:0010349_GO:0019853_GO:0005829_GO:0019853_GO:0016491_GO:0019853_GO:0019853_GO:0019853_GO:0019853_GO:0010349_GO:0005737_GO:0005829_GO:0019853_GO:0005829
	Ta1.1_02138	AT4G33650	GO:0000266_GO:0009507_GO:0042802_GO:0005777_GO:0016020_GO:0000266_GO:0003924_GO:0005515_GO:0044375_GO:0005886_GO:0005777_GO:0003924_GO:0009507_GO:0016020_GO:0005515_GO:0009791_GO:0009658_GO:0005829_GO:0005737_GO:0009507_GO:0035091_GO:0009941_GO:0005515_GO:0008017_GO:0005739_GO:0009941_GO:0009941_GO:0042802_GO:0016559_GO:0016559_GO:0005515
	Ta1.1_02139	AT4G33640	GO:0005737_GO:0005737_GO:0005829_GO:0032970
	Ta1.1_02140	AT4G33630	GO:0042651_GO:0009507_GO:0010343_GO:0000304_GO:0000304_GO:0010343_GO:0000304_GO:0042651_GO:0010343_GO:0009507_GO:0042651_GO:0009507_GO:0042651_GO:0010343_GO:0000304
	Ta1.1_02141	AT4G33625	GO:0005634_GO:0005774_GO:0005774_GO:0005774_GO:0005634_GO:0005774_GO:0005886_GO:0008150_GO:0005634_GO:0005773_GO:0005774_GO:0005774_GO:0003674
	Ta1.1_02142	AT4G33620	GO:0009561_GO:0016926_GO:0009793_GO:0009793_GO:0005634_GO:0009793_GO:0009793_GO:0055046_GO:0005634_GO:0070139_GO:0070139_GO:0016926_GO:0005515_GO:0009793
	Ta1.1_02145	AT4G33565	GO:0016567_GO:0005634_GO:0005886
	Ta1.1_02146	AT4G33560	GO:0003674_GO:0071456_GO:0071456_GO:0071456_GO:0071456
	Ta1.1_02147	AT4G33550	GO:0005576_GO:0005576
	Ta1.1_02148	AT4G33540	GO:0046685
	Ta1.1_02149	AT4G33530	GO:0005774_GO:0005774_GO:0015079_GO:0015079_GO:0016020_GO:0005774_GO:0006813_GO:0071805_GO:0071805_GO:0005634_GO:0005576_GO:0005774_GO:0000325
	Ta1.1_02150	AT4G33520	GO:0009767_GO:0005886_GO:0009570_GO:0009536_GO:0035434_GO:0009767_GO:0009767_GO:0009941_GO:0009507_GO:0009570_GO:0005515_GO:0009507_GO:0030001_GO:0009507_GO:0019829_GO:0035434_GO:0009507_GO:0009941_GO:0005375_GO:0009767_GO:0015662_GO:0043682_GO:0009941_GO:0015662_GO:0009941_GO:0055070_GO:0016531_GO:0009941_GO:0009507_GO:0009941_GO:0009507
	Ta1.1_02151	AT4G33510	GO:0009423_GO:0009507_GO:0005886_GO:0009423_GO:0009073_GO:0003849_GO:0009423_GO:0009423_GO:0005515_GO:0003849_GO:0009507_GO:0009534_GO:0009534_GO:0009423_GO:0009534_GO:0009507_GO:0009073_GO:0009423_GO:0009507_GO:0009507_GO:0009073_GO:0009534
	Ta1.1_02152	AT4G33500	GO:0106307_GO:0106307_GO:0009507_GO:0106306_GO:0009507_GO:0106306
	Ta1.1_02153	AT4G33495	GO:0009507_GO:0010102_GO:0010102_GO:0008285_GO:0010102
	Ta1.1_02154	AT4G33490	GO:0004190_GO:0005576_GO:0004190_GO:0005576
	Ta1.1_02155	AT4G33480	GO:0008150_GO:0009507_GO:0003674
	Ta1.1_02156	AT4G33470	GO:0051721_GO:0048487_GO:0005634_GO:0005515_GO:0009507_GO:0043621_GO:0032041_GO:0043014_GO:0032041_GO:0042903_GO:0005829_GO:0090042_GO:0004407_GO:0005634_GO:0090042_GO:0004407_GO:0042903
	Ta1.1_02157	AT4G33467	GO:0005634_GO:0005634
	Ta1.1_02158	AT4G33460	GO:0009793_GO:0009706_GO:0009793_GO:0009941_GO:0005515_GO:0009706_GO:0009706_GO:0009706_GO:0009793_GO:0016887_GO:0022857_GO:0009941_GO:0009706_GO:0009941_GO:0005515_GO:0009706_GO:0009941_GO:0009706_GO:0009706_GO:0009658_GO:0009507_GO:0009941_GO:0055076_GO:0009793_GO:0009793_GO:0009941
	Ta1.1_02159	AT4G33450	GO:0006355_GO:0005515_GO:0005634_GO:0045893_GO:0045893_GO:0000978_GO:0003700_GO:0005634_GO:0045893_GO:0006355_GO:0006355_GO:0045893_GO:0005634_GO:0006355_GO:0000978_GO:0000981_GO:2000652
	Ta1.1_02160	AT4G33440	GO:0005975_GO:0004650_GO:0009507
	Ta1.1_02161	AT4G33430	GO:0005515_GO:0009742_GO:0046982_GO:0009742_GO:0009742_GO:0002229_GO:0005515_GO:0005515_GO:0006468_GO:0009742_GO:0042742_GO:0009742_GO:0033612_GO:0033612_GO:0106311_GO:0005515_GO:0006468_GO:0005515_GO:0005515_GO:0009742_GO:0106310_GO:0004672_GO:0005515_GO:0005515_GO:0106311_GO:0005515_GO:0005515_GO:0033612_GO:0005515_GO:0009742_GO:0004672_GO:0005768_GO:0005515_GO:0050832_GO:0005515_GO:0005515_GO:…
	Ta1.1_02162	AT4G33420	GO:0006979_GO:0009506_GO:0009505_GO:0042744_GO:0042744_GO:0005576_GO:0006950_GO:0042744_GO:0020037_GO:0004601
	Ta1.1_02163	AT4G33410	GO:0071458_GO:0030660_GO:0005886_GO:0005802_GO:0071458_GO:0005794_GO:0006465_GO:0033619_GO:0071556_GO:0006465_GO:0071556_GO:0030660_GO:0042500_GO:0005802_GO:0071556_GO:0071458_GO:0005768_GO:0042500_GO:0030660_GO:0005768_GO:0005794_GO:0006465
	Ta1.1_02164	AT4G33400	GO:0005886_GO:0006499_GO:0005634_GO:0005737_GO:0006499_GO:0003674_GO:0006499_GO:0005634_GO:0005737_GO:0005829_GO:0006499_GO:0006499
	Ta1.1_02165	AT4G33390	GO:0009903_GO:0005829_GO:0005576_GO:0009903_GO:0009904_GO:0009904_GO:0003674
	Ta1.1_02168	AT4G33380	GO:0005794_GO:0005794
	Ta1.1_02169	AT4G33360	GO:0047886_GO:0009788_GO:0005774_GO:0005774_GO:0003824_GO:0005783_GO:0005886_GO:0005886_GO:0005773_GO:0009788_GO:0016487_GO:0016487_GO:0005774_GO:0005634_GO:0009788_GO:0005886_GO:0005783_GO:0009788_GO:0016487_GO:0016616_GO:0009788_GO:0005774
	Ta1.1_02170	AT4G33355	GO:0006869_GO:0005576_GO:0016020_GO:0005576
	Ta1.1_02171	AT4G33350	GO:0009941_GO:0009507_GO:0009507_GO:0009941_GO:0009941_GO:0009941_GO:0009941_GO:0009536_GO:0009507_GO:0009941_GO:0009941_GO:0009941_GO:0005886_GO:0009507_GO:0009941
	Ta1.1_02172	AT4G33330	GO:0015020_GO:0005794_GO:0045492_GO:0010417_GO:0009834_GO:0005794_GO:0005794_GO:0010417_GO:0045492_GO:0005794_GO:0080116_GO:0045492_GO:0015020_GO:0045492_GO:0005794_GO:0045492_GO:0045492_GO:0045492_GO:0015020_GO:0016757_GO:0005794_GO:0045492_GO:0010417_GO:0045492_GO:0005794_GO:0045492_GO:0010417_GO:0045492_GO:0009834_GO:0045492_GO:0045492_GO:0016757_GO:0045492_GO:0045492_GO:0005794_GO:0045492
	Ta1.1_02173	AT4G33300	GO:0043531_GO:0042742_GO:0048046_GO:0048046_GO:0009507_GO:0043531_GO:0009507_GO:0042742_GO:0042742
	Ta1.1_02174	AT4G33280	GO:0005773_GO:0005737_GO:0005737
[truncated: 17,269 more rows]
