# Supplementary material for: Natural variation and improved genome annotation of the emerging biofuel crop field pennycress (Thlaspi arvense)
Source: G3 (Bethesda). 2022 Apr 13;12(6):jkac084. doi: 10.1093/g3journal/jkac084 (PMC9157065; doi:10.1093/g3journal/jkac084)
Supplement: jkac084_Table_S8 [file jkac084_table_s8.xlsx]

## Sheet: Sheet1
	Table S8. Full-length transcripts identified by long-reads.
	Pennycress gene ID v1	Pennycress gene ID V1.1
	Ta1.0_00035	Ta1.1_00530
	Ta1.0_00193	Ta1.1_00687
	Ta1.0_00229	Ta1.1_00723
	Ta1.0_00251	Ta1.1_00745
	Ta1.0_00285	Ta1.1_00778
	Ta1.0_00318	Ta1.1_00810
	Ta1.0_00332	Ta1.1_00823
	Ta1.0_00353	Ta1.1_00844
	Ta1.0_00381	Ta1.1_00871
	Ta1.0_00390	Ta1.1_00880
	Ta1.0_00399	Ta1.1_00889
	Ta1.0_00408	Ta1.1_00898
	Ta1.0_00545	Ta1.1_00004
	Ta1.0_00566	Ta1.1_00024
	Ta1.0_00722	Ta1.1_00180
	Ta1.0_00748	Ta1.1_00205
	Ta1.0_00777	Ta1.1_00234
	Ta1.0_00790	Ta1.1_00247
	Ta1.0_00813	Ta1.1_00269
	Ta1.0_00819	Ta1.1_00275
	Ta1.0_00826	Ta1.1_00282
	Ta1.0_00834	Ta1.1_00290
	Ta1.0_00848	Ta1.1_00304
	Ta1.0_00974	Ta1.1_00429
	Ta1.0_01075	Ta1.1_01064
	Ta1.0_01087	Ta1.1_01076
	Ta1.0_01176	Ta1.1_01162
	Ta1.0_01217	Ta1.1_01202
	Ta1.0_01285	Ta1.1_01269
	Ta1.0_01316	Ta1.1_01299
	Ta1.0_01348	Ta1.1_01331
	Ta1.0_01423	Ta1.1_01405
	Ta1.0_01520	Ta1.1_01861
	Ta1.0_01638	Ta1.1_01978
	Ta1.0_01641	Ta1.1_01981
	Ta1.0_01769	Ta1.1_01415
	Ta1.0_01782	Ta1.1_01428
	Ta1.0_01788	Ta1.1_01434
	Ta1.0_01797	Ta1.1_01443
	Ta1.0_01837	Ta1.1_01481
	Ta1.0_01898	Ta1.1_01540
	Ta1.0_01992	Ta1.1_01635
	Ta1.0_02008	Ta1.1_01651
	Ta1.0_02035	Ta1.1_01677
	Ta1.0_02062	Ta1.1_01704
	Ta1.0_02097	Ta1.1_01739
	Ta1.0_02108	Ta1.1_01750
	Ta1.0_02188	Ta1.1_03941
	Ta1.0_02298	Ta1.1_04050
	Ta1.0_02348	Ta1.1_04099
	Ta1.0_02434	Ta1.1_03102
	Ta1.0_02500	Ta1.1_03168
	Ta1.0_02505	Ta1.1_03172
	Ta1.0_02508	Ta1.1_03176
	Ta1.0_02556	Ta1.1_03224
	Ta1.0_02578	Ta1.1_03246
	Ta1.0_02684	Ta1.1_02171
	Ta1.0_02743	Ta1.1_02231
	Ta1.0_02794	Ta1.1_02282
	Ta1.0_02817	Ta1.1_02305
	Ta1.0_02853	Ta1.1_06260
	Ta1.0_02882	Ta1.1_06290
	Ta1.0_02887	Ta1.1_06295
	Ta1.0_03058	Ta1.1_03333
	Ta1.0_03091	Ta1.1_03366
	Ta1.0_03484	Ta1.1_05370
	Ta1.0_03497	Ta1.1_05382
	Ta1.0_03594	Ta1.1_02565
	Ta1.0_03595	Ta1.1_02566
	Ta1.0_03666	Ta1.1_02636
	Ta1.0_03667	Ta1.1_02637
	Ta1.0_03752	Ta1.1_02723
	Ta1.0_03753	Ta1.1_02724
	Ta1.0_03761	Ta1.1_02732
	Ta1.0_03778	Ta1.1_02749
	Ta1.0_03780	Ta1.1_02751
	Ta1.0_03790	Ta1.1_02761
	Ta1.0_03893	Ta1.1_04946
	Ta1.0_03962	Ta1.1_05016
	Ta1.0_03998	Ta1.1_05052
	Ta1.0_04027	Ta1.1_05081
	Ta1.0_04036	Ta1.1_05090
	Ta1.0_04115	Ta1.1_11778
	Ta1.0_04149	Ta1.1_04314
	Ta1.0_04204	Ta1.1_04369
	Ta1.0_04257	Ta1.1_04422
	Ta1.0_04271	Ta1.1_04436
	Ta1.0_04310	Ta1.1_04475
	Ta1.0_04313	Ta1.1_04478
	Ta1.0_04341	Ta1.1_04506
	Ta1.0_04379	Ta1.1_02828
	Ta1.0_04485	Ta1.1_02935
	Ta1.0_04536	Ta1.1_02985
	Ta1.0_04717	Ta1.1_02471
	Ta1.0_04720	Ta1.1_02474
	Ta1.0_04778	Ta1.1_02532
	Ta1.0_04825	Ta1.1_05113
	Ta1.0_04833	Ta1.1_05121
	Ta1.0_04912	Ta1.1_05200
	Ta1.0_04919	Ta1.1_05207
	Ta1.0_04927	Ta1.1_05215
	Ta1.0_04986	Ta1.1_05275
	Ta1.0_05087	Ta1.1_03783
	Ta1.0_05175	Ta1.1_03871
	Ta1.0_05221	Ta1.1_08048
	Ta1.0_05357	Ta1.1_05838
	Ta1.0_05371	Ta1.1_05852
	Ta1.0_05394	Ta1.1_05875
	Ta1.0_05480	Ta1.1_05961
	Ta1.0_05513	Ta1.1_04543
	Ta1.0_05516	Ta1.1_04546
	Ta1.0_05597	Ta1.1_04626
	Ta1.0_05687	Ta1.1_07609
	Ta1.0_05745	Ta1.1_07667
	Ta1.0_05859	Ta1.1_07163
	Ta1.0_05876	Ta1.1_07180
	Ta1.0_05931	Ta1.1_07235
	Ta1.0_05941	Ta1.1_07245
	Ta1.0_05953	Ta1.1_07257
	Ta1.0_05955	Ta1.1_07259
	Ta1.0_05974	Ta1.1_07278
	Ta1.0_05975	Ta1.1_07279
	Ta1.0_05988	Ta1.1_04114
	Ta1.0_06028	Ta1.1_04154
	Ta1.0_06072	Ta1.1_04198
	Ta1.0_06154	Ta1.1_04279
	Ta1.0_06176	Ta1.1_04301
	Ta1.0_06191	Ta1.1_05474
	Ta1.0_06218	Ta1.1_05508
	Ta1.0_06245	Ta1.1_05534
	Ta1.0_06277	Ta1.1_05566
	Ta1.0_06300	Ta1.1_05589
	Ta1.0_06327	Ta1.1_05616
	Ta1.0_06332	Ta1.1_05621
	Ta1.0_06333	Ta1.1_05622
	Ta1.0_06369	Ta1.1_07024
	Ta1.0_06370	Ta1.1_07025
	Ta1.0_06381	Ta1.1_07035
	Ta1.0_06430	Ta1.1_07084
	Ta1.0_06505	Ta1.1_11152
	Ta1.0_06636	Ta1.1_07807
	Ta1.0_06665	Ta1.1_07836
	Ta1.0_06766	Ta1.1_04752
	Ta1.0_06832	Ta1.1_04818
	Ta1.0_06882	Ta1.1_04867
	Ta1.0_06887	Ta1.1_04872
	Ta1.0_06947	Ta1.1_06747
	Ta1.0_06970	Ta1.1_06770
	Ta1.0_07117	Ta1.1_14523
	Ta1.0_07121	Ta1.1_14527
	Ta1.0_07141	Ta1.1_09373
	Ta1.0_07186	Ta1.1_09418
	Ta1.0_07227	Ta1.1_09460
	Ta1.0_07237	Ta1.1_08136
	Ta1.0_07323	Ta1.1_08221
	Ta1.0_07375	Ta1.1_08273
	Ta1.0_07413	Ta1.1_03530
	Ta1.0_07419	Ta1.1_03536
	Ta1.0_07427	Ta1.1_03544
	Ta1.0_07436	Ta1.1_03553
	Ta1.0_07463	Ta1.1_03580
	Ta1.0_07493	Ta1.1_03610
	Ta1.0_07533	Ta1.1_03649
	Ta1.0_07544	Ta1.1_03659
	Ta1.0_07617	Ta1.1_09140
	Ta1.0_07663	Ta1.1_09186
	Ta1.0_07778	Ta1.1_06622
	Ta1.0_07793	Ta1.1_06637
	Ta1.0_07796	Ta1.1_06640
	Ta1.0_07824	Ta1.1_06668
	Ta1.0_07944	Ta1.1_06054
	Ta1.0_07974	Ta1.1_06084
	Ta1.0_08088	Ta1.1_06196
	Ta1.0_08093	Ta1.1_06201
	Ta1.0_08221	Ta1.1_09660
	Ta1.0_08264	Ta1.1_05647
	Ta1.0_08301	Ta1.1_05684
	Ta1.0_08309	Ta1.1_05693
	Ta1.0_08342	Ta1.1_05726
	Ta1.0_08514	Ta1.1_09936
	Ta1.0_08576	Ta1.1_12270
	Ta1.0_08591	Ta1.1_12285
	Ta1.0_08638	Ta1.1_12331
	Ta1.0_08715	Ta1.1_12561
	Ta1.0_08848	Ta1.1_08986
	Ta1.0_08885	Ta1.1_06868
	Ta1.0_09062	Ta1.1_10203
	Ta1.0_09092	Ta1.1_10233
	Ta1.0_09110	Ta1.1_10253
	Ta1.0_09123	Ta1.1_10266
	Ta1.0_09174	Ta1.1_08782
	Ta1.0_09301	Ta1.1_10545
	Ta1.0_09333	Ta1.1_10577
	Ta1.0_09783	Ta1.1_10867
	Ta1.0_09824	Ta1.1_10908
	Ta1.0_09976	Ta1.1_07520
	Ta1.0_09993	Ta1.1_07537
	Ta1.0_10148	Ta1.1_08607
	Ta1.0_10176	Ta1.1_08635
	Ta1.0_10196	Ta1.1_13033
	Ta1.0_10408	Ta1.1_10044
	Ta1.0_10469	Ta1.1_09713
	Ta1.0_10523	Ta1.1_09768
	Ta1.0_10525	Ta1.1_09770
	Ta1.0_10649	Ta1.1_11870
	Ta1.0_10675	Ta1.1_09247
	Ta1.0_10710	Ta1.1_09282
	Ta1.0_10756	Ta1.1_09327
	Ta1.0_10759	Ta1.1_09330
	Ta1.0_10778	Ta1.1_09349
	Ta1.0_10873	Ta1.1_10419
	Ta1.0_10936	Ta1.1_10482
	Ta1.0_10938	Ta1.1_10484
	Ta1.0_10974	Ta1.1_10520
	Ta1.0_11130	Ta1.1_07956
	Ta1.0_11163	Ta1.1_07989
	Ta1.0_11165	Ta1.1_07991
	Ta1.0_11244	Ta1.1_12993
	Ta1.0_11356	Ta1.1_09085
	Ta1.0_11376	Ta1.1_10976
	Ta1.0_11487	Ta1.1_10315
	Ta1.0_11502	Ta1.1_10330
	Ta1.0_11544	Ta1.1_10371
	Ta1.0_11578	Ta1.1_10405
	Ta1.0_11582	Ta1.1_10409
	Ta1.0_11658	Ta1.1_12128
	Ta1.0_11746	Ta1.1_08355
	Ta1.0_11757	Ta1.1_08366
	Ta1.0_11790	Ta1.1_08399
	Ta1.0_11901	Ta1.1_12011
	Ta1.0_11919	Ta1.1_12027
	Ta1.0_12002	Ta1.1_16448
	Ta1.0_12018	Ta1.1_16464
	Ta1.0_12112	Ta1.1_08661
	Ta1.0_12170	Ta1.1_08718
	Ta1.0_12211	Ta1.1_08759
	Ta1.0_12309	Ta1.1_16508
	Ta1.0_12453	Ta1.1_19299
	Ta1.0_12502	Ta1.1_09511
	Ta1.0_12541	Ta1.1_09550
	Ta1.0_12544	Ta1.1_09553
	Ta1.0_12766	Ta1.1_10703
	Ta1.0_12799	Ta1.1_10736
	Ta1.0_12801	Ta1.1_10738
	Ta1.0_12804	Ta1.1_10741
	Ta1.0_12826	Ta1.1_10764
	Ta1.0_12860	Ta1.1_10799
	Ta1.0_13083	Ta1.1_14992
	Ta1.0_13112	Ta1.1_12154
	Ta1.0_13235	Ta1.1_16570
	Ta1.0_13271	Ta1.1_19659
	Ta1.0_13273	Ta1.1_19661
	Ta1.0_13303	Ta1.1_14046
	Ta1.0_13336	Ta1.1_14079
	Ta1.0_13449	Ta1.1_12620
	Ta1.0_13457	Ta1.1_12628
	Ta1.0_13593	Ta1.1_12445
	Ta1.0_13720	Ta1.1_14160
	Ta1.0_13854	Ta1.1_11283
	Ta1.0_13871	Ta1.1_11300
	Ta1.0_13928	Ta1.1_17613
	Ta1.0_13948	Ta1.1_14186
	Ta1.0_13961	Ta1.1_14199
	Ta1.0_13975	Ta1.1_14213
	Ta1.0_14019	Ta1.1_08412
	Ta1.0_14041	Ta1.1_08434
	Ta1.0_14048	Ta1.1_08441
	Ta1.0_14073	Ta1.1_08466
	Ta1.0_14105	Ta1.1_08498
	Ta1.0_14208	Ta1.1_13497
	Ta1.0_14223	Ta1.1_19992
	Ta1.0_14293	Ta1.1_11459
	Ta1.0_14341	Ta1.1_11507
	Ta1.0_14348	Ta1.1_11514
	Ta1.0_14357	Ta1.1_12686
	Ta1.0_14435	Ta1.1_12767
	Ta1.0_14465	Ta1.1_17267
	Ta1.0_14499	Ta1.1_17301
	Ta1.0_14564	Ta1.1_14422
	Ta1.0_14575	Ta1.1_14433
	Ta1.0_14594	Ta1.1_14452
	Ta1.0_14600	Ta1.1_14458
	Ta1.0_14623	Ta1.1_19601
	Ta1.0_14723	Ta1.1_11562
	Ta1.0_14774	Ta1.1_11334
	Ta1.0_14810	Ta1.1_11370
	Ta1.0_14823	Ta1.1_11382
	Ta1.0_14899	Ta1.1_18471
	Ta1.0_14944	Ta1.1_15711
	Ta1.0_14954	Ta1.1_15721
	Ta1.0_14957	Ta1.1_15724
	Ta1.0_15110	Ta1.1_16730
	Ta1.0_15117	Ta1.1_16737
	Ta1.0_15166	Ta1.1_19164
	Ta1.0_15249	Ta1.1_13283
	Ta1.0_15291	Ta1.1_13326
	Ta1.0_15327	Ta1.1_21830
	Ta1.0_15661	Ta1.1_18966
	Ta1.0_15721	Ta1.1_15249
	Ta1.0_15815	Ta1.1_16282
	Ta1.0_15891	Ta1.1_21120
	Ta1.0_15905	Ta1.1_13505
	Ta1.0_16002	Ta1.1_14543
	Ta1.0_16040	Ta1.1_14581
	Ta1.0_16065	Ta1.1_19246
	Ta1.0_16088	Ta1.1_17920
	Ta1.0_16113	Ta1.1_17945
	Ta1.0_16358	Ta1.1_20899
	Ta1.0_16362	Ta1.1_20903
	Ta1.0_16484	Ta1.1_13784
	Ta1.0_16506	Ta1.1_15549
	Ta1.0_16585	Ta1.1_16798
	Ta1.0_16620	Ta1.1_19475
	Ta1.0_16723	Ta1.1_16102
	Ta1.0_16744	Ta1.1_18972
	Ta1.0_16979	Ta1.1_17716
	Ta1.0_17041	Ta1.1_20325
	Ta1.0_17105	Ta1.1_13368
	Ta1.0_17191	Ta1.1_16191
	Ta1.0_17192	Ta1.1_16192
	Ta1.0_17199	Ta1.1_16199
	Ta1.0_17210	Ta1.1_16210
	Ta1.0_17484	Ta1.1_15793
	Ta1.0_17522	Ta1.1_15831
	Ta1.0_17535	Ta1.1_15844
	Ta1.0_17572	Ta1.1_20351
	Ta1.0_17573	Ta1.1_20352
	Ta1.0_17577	Ta1.1_20356
	Ta1.0_17578	Ta1.1_20357
	Ta1.0_17585	Ta1.1_20364
	Ta1.0_17587	Ta1.1_20366
	Ta1.0_17590	Ta1.1_20369
	Ta1.0_17593	Ta1.1_20372
	Ta1.0_17594	Ta1.1_20373
	Ta1.0_17599	Ta1.1_20378
	Ta1.0_17603	Ta1.1_20382
	Ta1.0_17604	Ta1.1_20383
	Ta1.0_17635	Ta1.1_13998
	Ta1.0_17732	Ta1.1_17225
	Ta1.0_17781	Ta1.1_17524
	Ta1.0_17862	Ta1.1_14305
	Ta1.0_18056	Ta1.1_12888
	Ta1.0_18070	Ta1.1_12902
	Ta1.0_18076	Ta1.1_12907
	Ta1.0_18083	Ta1.1_12914
	Ta1.0_18103	Ta1.1_12934
	Ta1.0_18118	Ta1.1_13799
	Ta1.0_18192	Ta1.1_15335
	Ta1.0_18215	Ta1.1_15358
	Ta1.0_18289	Ta1.1_21954
	Ta1.0_18383	Ta1.1_14719
	Ta1.0_18388	Ta1.1_14724
	Ta1.0_18704	Ta1.1_17495
	Ta1.0_18753	Ta1.1_17004
	Ta1.0_18785	Ta1.1_22848
	Ta1.0_18875	Ta1.1_18820
	Ta1.0_18881	Ta1.1_18826
	Ta1.0_18967	Ta1.1_13616
	Ta1.0_19034	Ta1.1_18915
	Ta1.0_19111	Ta1.1_16909
	Ta1.0_19174	Ta1.1_17648
	Ta1.0_19179	Ta1.1_17652
	Ta1.0_19262	Ta1.1_18594
	Ta1.0_19343	Ta1.1_15145
	Ta1.0_19368	Ta1.1_15170
	Ta1.0_19393	Ta1.1_24025
	Ta1.0_19567	Ta1.1_19418
	Ta1.0_19704	Ta1.1_16032
	Ta1.0_19768	Ta1.1_18150
	Ta1.0_19856	Ta1.1_21087
	Ta1.0_19967	Ta1.1_17129
	Ta1.0_20085	Ta1.1_13941
	Ta1.0_20146	Ta1.1_17338
	Ta1.0_20230	Ta1.1_17360
	Ta1.0_20507	Ta1.1_19453
	Ta1.0_20516	Ta1.1_19463
	Ta1.0_20567	Ta1.1_21870
	Ta1.0_20603	Ta1.1_16607
	Ta1.0_20636	Ta1.1_22180
	Ta1.0_20682	Ta1.1_16667
	Ta1.0_20755	Ta1.1_20166
	Ta1.0_20756	Ta1.1_20167
	Ta1.0_20866	Ta1.1_19924
	Ta1.0_20900	Ta1.1_23793
	Ta1.0_20906	Ta1.1_18273
	Ta1.0_21162	Ta1.1_21539
	Ta1.0_21253	Ta1.1_22444
	Ta1.0_21282	Ta1.1_14897
	Ta1.0_21284	Ta1.1_14899
	Ta1.0_21404	Ta1.1_23907
	Ta1.0_21411	Ta1.1_23914
	Ta1.0_21507	Ta1.1_16845
	Ta1.0_21611	Ta1.1_19125
	Ta1.0_21721	Ta1.1_24073
	Ta1.0_21754	Ta1.1_17149
	Ta1.0_21807	Ta1.1_19390
	Ta1.0_21896	Ta1.1_16981
	Ta1.0_22043	Ta1.1_24636
	Ta1.0_22213	Ta1.1_18015
	Ta1.0_22254	Ta1.1_23211
	Ta1.0_22262	Ta1.1_25273
	Ta1.0_22506	Ta1.1_20563
	Ta1.0_22555	Ta1.1_24924
	Ta1.0_22642	Ta1.1_20744
	Ta1.0_22851	Ta1.1_20133
	Ta1.0_23330	Ta1.1_19263
	Ta1.0_23365	Ta1.1_21447
	Ta1.0_23428	Ta1.1_25373
	Ta1.0_23549	Ta1.1_26393
	Ta1.0_23612	Ta1.1_22056
	Ta1.0_23654	Ta1.1_22025
	Ta1.0_23665	Ta1.1_25523
	Ta1.0_23686	Ta1.1_23256
	Ta1.0_23865	Ta1.1_24572
	Ta1.0_23984	Ta1.1_18420
	Ta1.0_24021	Ta1.1_24115
	Ta1.0_24050	Ta1.1_24177
	Ta1.0_24099	Ta1.1_24462
	Ta1.0_24243	Ta1.1_22795
	Ta1.0_24263	Ta1.1_25432
	Ta1.0_24328	Ta1.1_24869
	Ta1.0_24331	Ta1.1_24872
	Ta1.0_24333	Ta1.1_24874
	Ta1.0_24653	Ta1.1_22225
	Ta1.0_24665	Ta1.1_26640
	Ta1.0_24746	Ta1.1_20857
	Ta1.0_24813	Ta1.1_25829
	Ta1.0_24856	Ta1.1_26656
	Ta1.0_24968	Ta1.1_20480
	Ta1.0_25086	Ta1.1_23660
	Ta1.0_25162	Ta1.1_24005
	Ta1.0_25312	Ta1.1_19101
	Ta1.0_25317	Ta1.1_19106
	Ta1.0_25376	Ta1.1_26127
	Ta1.0_25383	Ta1.1_21964
	Ta1.0_25594	Ta1.1_25773
	Ta1.0_25688	Ta1.1_25034
	Ta1.0_25713	Ta1.1_26702
	Ta1.0_25766	Ta1.1_22072
	Ta1.0_25819	Ta1.1_23957
	Ta1.0_25935	Ta1.1_26733
	Ta1.0_25963	Ta1.1_25986
	Ta1.0_25971	Ta1.1_25130
	Ta1.0_26076	Ta1.1_27157
	Ta1.0_26081	Ta1.1_20964
	Ta1.0_26139	Ta1.1_26927
	Ta1.0_26157	Ta1.1_26156
	Ta1.0_26261	Ta1.1_27259
	Ta1.0_26298	Ta1.1_23309
	Ta1.0_26353	Ta1.1_27089
	Ta1.0_26603	Ta1.1_23827
	Ta1.0_26624	Ta1.1_22821
	Ta1.0_26700	Ta1.1_25479
	Ta1.0_26835	Ta1.1_26542
	Ta1.0_26940	Ta1.1_26568
	Ta1.0_26963	Ta1.1_27222
	Ta1.0_27067	Ta1.1_26238
	Ta1.0_27163	Ta1.1_26857
	Ta1.0_27316	Ta1.1_26716
