# Supplementary material for: Natural variation and improved genome annotation of the emerging biofuel crop field pennycress (Thlaspi arvense)
Source: G3 (Bethesda). 2022 Apr 13;12(6):jkac084. doi: 10.1093/g3journal/jkac084 (PMC9157065; doi:10.1093/g3journal/jkac084)
Supplement: jkac084_Table_S9 [file jkac084_table_s9.xlsx]

## Sheet: Sheet1
	Table S9. Number of raw number of SNPs identified in each accession with respect to MN106
	Sample	Genotyped	no reference	Homozygous alternative	Heterozygous	Coding	Synonymous variant	Missense variant/stop lost	Stop gained/start lost	Splice donor/acceptor/region	5 prime UTR variant	3 prime UTR variant	Heterozygous Coding	Heterozygous synonymous variant	Heterozygous missense variant/stop lost	Heterozygous stop gained/start lost	Heterozygous Splice donor/acceptor/region	Heterozygous 5 prime UTR variant	Heterozygous 3 prime UTR variant	Minor allele known (At least 20 samples genotyped)	With the minor allele	With a unique allele	Transitions	Tr/Tv	Homozygous alternative transitions	Tr/Tv homozygous alternative	Heterozygous transitions	Tr/Tv heterozygous	Synonymous transitions	Tr/Tv synonymous	Non synonymous transitions	Tr/Tv non synonymous
	PC1	60607	5485	5204	281	4716	2490	1693	10	74	189	260	194	87	55	3	6	14	29	60607	3689	368	3289	1.5	3131	1.51	158	1.28	1727	2.26	1128	1.03
	PC2	60607	42369	41602	767	36469	20870	11418	59	522	1429	2171	596	308	207	10	16	19	36	60607	41367	35331	26150	1.61	25688	1.61	462	1.51	14607	2.33	8180	1.1
	PC3	60607	7221	1614	5607	6326	3433	2152	6	90	253	392	4923	2730	1604	6	76	195	312	60607	6346	188	4363	1.53	936	1.38	3427	1.57	2391	2.29	1478	1.04
	PC4	60607	8001	2160	5841	6974	3757	2406	5	104	274	428	5090	2790	1696	5	82	200	317	60607	6388	194	4851	1.54	1300	1.51	3551	1.55	2615	2.29	1660	1.07
	PC5	60607	5493	5169	324	4790	2521	1687	8	66	204	304	253	132	62	6	4	16	33	60607	3595	343	3281	1.48	3098	1.5	183	1.3	1762	2.32	1125	0.98
	PC6	60607	7100	5149	1951	6155	3204	2216	11	98	266	360	1667	843	590	8	35	91	100	60607	4822	766	4353	1.58	3175	1.61	1178	1.52	2264	2.41	1569	1.14
	PC7	60607	5895	3525	2370	5130	2752	1776	8	69	197	328	2031	1095	684	5	21	84	142	60607	4487	164	3612	1.58	2134	1.53	1478	1.66	1956	2.46	1233	1.08
	PC8	60607	5061	4785	276	4399	2347	1549	2	64	177	260	205	98	55	1	3	15	33	60607	3136	57	3069	1.54	2900	1.54	169	1.58	1651	2.37	1037	1.02
	PC9	60607	6137	3409	2728	5340	2834	1871	9	73	216	337	2352	1222	836	8	27	95	164	60607	4674	484	3710	1.53	2067	1.54	1643	1.51	1957	2.23	1309	1.09
	PC10	60607	6931	6696	235	6004	3116	2195	8	107	236	342	161	69	46	0	3	13	30	60607	4324	235	4224	1.56	4082	1.56	142	1.53	2189	2.36	1533	1.13
	PC11	60607	6748	6517	231	5859	3035	2120	5	99	253	347	155	75	34	1	3	15	27	60607	4682	631	4095	1.54	3962	1.55	133	1.36	2145	2.41	1475	1.09
	PC12	60607	4800	4561	239	4178	2198	1480	2	64	172	262	165	78	39	1	4	12	31	60607	3076	32	2866	1.48	2725	1.48	141	1.44	1522	2.25	994	1.01
	PC13	60607	6130	5847	283	5352	2815	1903	10	83	212	329	211	93	55	3	5	15	40	60607	3893	471	3671	1.49	3511	1.5	160	1.3	1942	2.22	1305	1.06
	PC14	60607	7811	5332	2479	6741	3551	2428	7	108	262	385	2120	1091	773	5	33	80	138	60607	5654	954	4788	1.58	3256	1.57	1532	1.62	2499	2.38	1699	1.14
	PC15	60607	6968	6716	252	6024	3132	2182	7	98	264	341	175	79	41	0	5	19	31	60607	4531	421	4209	1.53	4063	1.53	146	1.38	2186	2.31	1498	1.07
	PC16	60607	6803	6523	280	5903	3067	2115	8	100	251	362	200	86	55	1	9	15	34	60607	4286	234	4106	1.52	3934	1.52	172	1.59	2155	2.36	1453	1.05
	PC17	60607	6856	6512	344	5928	3054	2162	6	101	254	351	257	101	88	3	5	19	41	60607	4279	252	4142	1.53	3938	1.53	204	1.46	2149	2.37	1487	1.07
	PC18	60607	6293	6053	240	5472	2856	1965	4	90	221	336	165	70	42	2	5	11	35	60607	4083	554	3838	1.56	3706	1.58	132	1.22	1994	2.31	1395	1.14
	PC19	60607	6584	6355	229	5694	2978	2057	7	79	221	352	159	84	30	2	3	12	28	60607	4191	666	4010	1.56	3869	1.56	141	1.6	2074	2.29	1442	1.13
	PC20	60607	4888	2455	2433	4239	2314	1448	9	60	172	236	2072	1151	675	8	26	85	127	60607	4606	24	2973	1.55	1485	1.53	1488	1.57	1620	2.33	990	1.06
	PC21	60607	7092	6742	350	6157	3168	2248	11	107	252	371	259	99	93	4	6	22	35	60607	4746	458	4282	1.52	4069	1.52	213	1.55	2230	2.38	1549	1.08
	PC22	60607	260	35	225	180	83	41	1	4	17	34	154	68	35	1	4	15	31	60607	3539	378	154	1.45	23	1.92	131	1.39	58	2.32	50	1.06
