# Supplementary material for: Natural variation and improved genome annotation of the emerging biofuel crop field pennycress (Thlaspi arvense)
Source: G3 (Bethesda). 2022 Apr 13;12(6):jkac084. doi: 10.1093/g3journal/jkac084 (PMC9157065; doi:10.1093/g3journal/jkac084)
Supplement: jkac084_Table_S10 [file jkac084_table_s10.xlsx]

## Sheet: Sheet1
	Table S10. Number of SNPs identified in each accession with respect to MN106
	Sample	Number of SNPs	Number of SNPs Homozygous	Number of SNPs Heterozygous	Total SNPs in Coding region	Synonymous variant	Missense variant/stop_lost	Stop gained/start lost	Splice donor/acceptor/region	5 prime UTR variant	3 prime UTR variant
	PC1	5484	5203	281	4716	2490	1693	10	74	189	260
	PC3	7219	1613	5606	6325	3432	2152	6	90	253	392
	PC4	7999	2159	5840	6973	3756	2406	5	104	274	428
	PC5	5492	5168	324	4790	2521	1687	8	66	204	304
	PC6	7098	5148	1950	6154	3203	2216	11	98	266	360
	PC7	5894	3524	2370	5130	2752	1776	8	69	197	328
	PC8	5060	4784	276	4399	2347	1549	2	64	177	260
	PC9	6136	3408	2728	5340	2834	1871	9	73	216	337
	PC10	6930	6695	235	6004	3116	2195	8	107	236	342
	PC11	6747	6516	231	5859	3035	2120	5	99	253	347
	PC12	4799	4560	239	4178	2198	1480	2	64	172	262
	PC13	6128	5846	282	5351	2814	1903	10	83	212	329
	PC14	7810	5331	2479	6741	3551	2428	7	108	262	385
	PC15	6967	6715	252	6024	3132	2182	7	98	264	341
	PC16	6802	6522	280	5903	3067	2115	8	100	251	362
	PC17	6855	6511	344	5928	3054	2162	6	101	254	351
	PC18	6292	6052	240	5472	2856	1965	4	90	221	336
	PC19	6583	6354	229	5694	2978	2057	7	79	221	352
	PC20	4887	2454	2433	4239	2314	1448	9	60	172	236
	PC21	7091	6741	350	6157	3168	2248	11	107	252	371
	PC22	259	34	225	180	83	41	1	4	17	34
