# Supplementary material for: Natural variation and improved genome annotation of the emerging biofuel crop field pennycress (Thlaspi arvense)
Source: G3 (Bethesda). 2022 Apr 13;12(6):jkac084. doi: 10.1093/g3journal/jkac084 (PMC9157065; doi:10.1093/g3journal/jkac084)
Supplement: jkac084_Table_S11 [file jkac084_table_s11.xlsx]

## Sheet: Sheet1
	Table S11. Likely genes under selection
	#	Pennycres ID v1.0	Pennycres ID v1.1	Total number of variants within the window	Segregating sites within the group 1	Segregating sites within the group 2	Segregating sites within the two groups	Diversity measured as average number of pairwise differences per Kbp within group 1	Diversity within group 2	Diversity between the two groups	Diversity within the two groups	Diversity across all samples in the two groups	Diversity across all samples in the file	Fst	Tajima D within the group 1	Tajima D within the group 2	Arabidopsis ID (Homologs)
	1	Ta1.0_00288	Ta1.1_00781	9	2	0	2	0.1	0	0.51	0.09	0.25	0.39	0.82	-1.64	0	AT4G39400
	2	Ta1.0_00325	Ta1.1_00817	7	0	1	1	0	0.16	0.08	0.01	0.04	0.25	0.85	0	-0.6	AT4G39080
	3	Ta1.0_00564	Ta1.1_00022	7	0	0	1	0	0	0.75	0	0.28	0.71	1	0	0	AT5G06180
	4	Ta1.0_00674	Ta1.1_00131	7	2	0	6	0.11	0	1.54	0.1	0.65	0.66	0.93	-1.69	0	AT5G07290
	5	Ta1.0_00679	Ta1.1_00136	6	0	0	2	0	0	1.26	0	0.48	0.69	1	0	0	AT5G07340
	6	Ta1.0_00704	Ta1.1_00161	10	1	0	5	0.06	0	1.37	0.06	0.56	0.65	0.96	-0.8	0	AT4G30760
	7	Ta1.0_00708	Ta1.1_00165	15	6	6	6	0.26	0.88	1.57	0.31	0.79	1.08	0.81	-5.3	-3.6	AT5G07860
	8	Ta1.0_00727	Ta1.1_00185	8	1	0	2	0.18	0	1.47	0.17	0.66	1.37	0.88	-0.88	0	AT5G07630
	9	Ta1.0_00733	Ta1.1_00190	9	2	0	5	0.23	0	1.38	0.21	0.66	0.71	0.84	-1.76	0	AT5G07590
	10	Ta1.0_00750	Ta1.1_00207	5	1	0	1	0.24	0	1.81	0.22	0.83	1.56	0.88	-0.88	0	AT5G08060
	11	Ta1.0_00769	Ta1.1_00226	6	1	0	2	0.2	0	0.89	0.18	0.45	0.67	0.8	-0.77	0	AT5G08270
	12	Ta1.0_00784	Ta1.1_00241	9	7	7	7	0.67	2.29	4.08	0.79	2.05	2.38	0.81	-6.18	-4.2	AT5G08380
	13	Ta1.0_00786	Ta1.1_00243	7	1	1	1	0.05	0.16	0.29	0.06	0.15	0.34	0.81	-0.88	-0.6	AT5G08390
	14	Ta1.0_00832	Ta1.1_00288	15	0	0	1	0	0	0.84	0	0.32	1.29	1	0	0	AT5G09230.7
	15	Ta1.0_01054	Ta1.1_01043	7	3	0	3	0.34	0	1.74	0.31	0.86	1.19	0.82	-2.62	0	AT5G53120.6
	16	Ta1.0_01088	Ta1.1_01077	7	0	2	2	0	1	0.48	0.08	0.23	0.89	0.84	0	-1.2	AT5G48640
	17	Ta1.0_01134	Ta1.1_01120	5	0	1	1	0	0.34	0.17	0.03	0.08	0.39	0.85	0	-0.6	AT3G19860
	18	Ta1.0_01507	Ta1.1_01847	11	0	1	1	0	0.33	0.16	0.03	0.08	0.81	0.85	0	-0.6	AT3G05840
	19	Ta1.0_01510	Ta1.1_01850	5	0	3	3	0	3.57	1.79	0.27	0.85	1.08	0.85	0	-1.8	AT3G05810
	20	Ta1.0_01549	Ta1.1_01889	9	0	1	1	0	0.2	0.1	0.02	0.05	0.42	0.85	0	-0.6	AT4G26300
	21	Ta1.0_01570	Ta1.1_01910	15	1	1	1	0.09	0.28	0.54	0.1	0.27	1.16	0.81	-0.88	-0.6	AT4G26510
	22	Ta1.0_01629	Ta1.1_01969	9	0	2	2	0	0.16	0.08	0.01	0.04	0.16	0.85	0	-1.2	AT3G06290
	23	Ta1.0_01785	Ta1.1_01431	6	0	1	1	0	0.46	0.23	0.04	0.11	0.41	0.85	0	-0.6	AT5G23070
	24	Ta1.0_01834	Ta1.1_01478	6	0	1	1	0	0.23	0.23	0.02	0.1	0.27	0.92	0	-0.4	AT5G61190
	25	Ta1.0_01865	Ta1.1_01508	6	0	2	2	0	0.66	0.33	0.05	0.16	0.52	0.85	0	-1.2	AT5G61500
	26	Ta1.0_01866	Ta1.1_01509	6	0	1	1	0	0.33	0.16	0.03	0.08	0.44	0.85	0	-0.6	AT5G61510
	27	Ta1.0_01896	Ta1.1_01538	11	1	4	4	0.32	1.11	2.01	0.39	1	1.46	0.81	-0.53	-2.4	AT5G61810
	28	Ta1.0_01898	Ta1.1_01540	9	0	5	5	0	1.97	3.95	0.15	1.6	1.86	0.96	0	-3	AT5G61830
	29	Ta1.0_01905	Ta1.1_01547	14	0	6	6	0	0.65	1.3	0.05	0.53	0.71	0.96	0	-3.6	AT5G61900
	30	Ta1.0_01906	Ta1.1_01548	6	0	4	4	0	2.28	4.55	0.18	1.84	2.19	0.96	0	-2.4	AT5G61920
	31	Ta1.0_02040	Ta1.1_01682	6	0	2	2	0	0.91	0.61	0.07	0.27	0.54	0.88	0	-0.8	AT5G63260
	32	Ta1.0_02073	Ta1.1_01715	6	1	1	1	0.14	0.44	0.85	0.16	0.42	0.81	0.81	-0.88	-0.6	AT5G63650
	33	Ta1.0_02086	Ta1.1_01728	10	0	1	1	0	0.35	0.24	0.03	0.11	0.53	0.88	0	-0.4	AT5G63810
	34	Ta1.0_02091	Ta1.1_01733	7	1	6	6	0.1	2.8	1.87	0.3	0.9	1.16	0.84	-0.88	-2.4	AT5G63870
	35	Ta1.0_02109	Ta1.1_01751	6	0	1	1	0	0.23	0.46	0.02	0.19	0.44	0.96	0	-0.6	AT5G64050
	36	Ta1.0_02160	Ta1.1_03913	5	0	5	5	0	2.82	1.88	0.22	0.85	0.95	0.88	0	-2	AT2G37920
	37	Ta1.0_02198	Ta1.1_03951	5	0	4	4	0	1.8	0.9	0.14	0.43	0.6	0.85	0	-2.4	AT2G38230
	38	Ta1.0_02240	Ta1.1_03993	26	1	3	3	0.22	0.87	1.61	0.27	0.78	2.26	0.83	-0.7	-1.8	AT2G38580
	39	Ta1.0_02281	Ta1.1_04034	6	0	1	1	0	0.4	0.2	0.03	0.09	0.54	0.85	0	-0.6	AT2G38920
	40	Ta1.0_02488	Ta1.1_03156	12	0	2	2	0	0.66	0.44	0.05	0.2	0.69	0.88	0	-0.8	AT5G67530
	41	Ta1.0_02601	Ta1.1_03269	5	0	1	1	0	0.22	0.11	0.02	0.05	0.25	0.85	0	-0.6	AT5G10240
	42	Ta1.0_02611	Ta1.1_03278	8	0	0	1	0	0	0.63	0	0.24	0.58	1	0	0	AT5G64930
	43	Ta1.0_02642	Ta1.1_02129	5	0	2	2	0	0.53	0.26	0.04	0.13	0.41	0.85	0	-1.2	AT4G33740
	44	Ta1.0_02665	Ta1.1_02152	6	0	3	3	0	0.59	0.29	0.05	0.14	0.31	0.85	0	-1.8	AT4G33500
	45	Ta1.0_03325	Ta1.1_07383	5	0	1	1	0	0.74	0.49	0.06	0.22	0.66	0.88	0	-0.4	AT3G60450
	46	Ta1.0_03339	Ta1.1_07396	6	0	1	1	0	0.17	0.08	0.01	0.04	0.23	0.85	0	-0.6	AT3G60320
	47	Ta1.0_03455	Ta1.1_05341	5	0	2	2	0	1.23	2.46	0.09	0.99	1.38	0.96	0	-1.2	AT5G21090
	48	Ta1.0_03642	Ta1.1_02611	12	0	1	1	0	0.16	0.07	0.01	0.04	0.43	0.84	0	-0.6	AT1G15130
	49	Ta1.0_03766	Ta1.1_02737	7	0	1	1	0	0.25	0.13	0.02	0.06	0.4	0.85	0	-0.6	AT1G16680
	50	Ta1.0_03824	Ta1.1_02795	8	0	2	2	0	0.46	0.23	0.04	0.11	0.42	0.85	0	-1.2	AT1G17270
	51	Ta1.0_03835	Ta1.1_04891	5	0	1	1	0	0.37	0.74	0.03	0.3	0.62	0.96	0	-0.6	AT5G38510
	52	Ta1.0_03845	Ta1.1_04900	11	3	8	10	0.23	1.39	2.48	0.32	1.14	1.25	0.87	-2.46	-4.8	AT5G04130
	53	Ta1.0_03853	Ta1.1_04908	5	1	2	3	0.18	0.73	1.48	0.22	0.7	0.89	0.85	-0.8	-1.2	AT3G10330
	54	Ta1.0_03861	Ta1.1_04915	8	0	2	2	0	0.4	0.37	0.03	0.16	0.23	0.92	0	-0.8	AT5G04290
	55	Ta1.0_03912	Ta1.1_04965	5	0	1	1	0	0.48	0.32	0.04	0.14	0.21	0.88	0	-0.4	AT1G19340
	56	Ta1.0_04156	Ta1.1_04321	12	0	4	4	0	0.55	0.33	0.04	0.15	0.35	0.87	0	-2	AT3G06880
	57	Ta1.0_04246	Ta1.1_04411	12	0	1	1	0	0.35	0.35	0.03	0.15	0.73	0.92	0	-0.4	AT3G07780
	58	Ta1.0_04280	Ta1.1_04445	6	0	0	3	0	0	2.11	0	0.8	1	1	0	0	AT3G08550
	59	Ta1.0_04299	Ta1.1_04464	6	0	1	1	0	0.14	0.07	0.01	0.03	0.19	0.85	0	-0.6	AT3G08800
	60	Ta1.0_04355	Ta1.1_02803	9	0	1	1	0	0.39	0.18	0.03	0.09	0.08	0.84	0	-0.6	AT5G15880
	61	Ta1.0_04535	Ta1.1_02984	5	0	2	2	0	1.35	0.81	0.1	0.37	0.6	0.87	0	-1	AT5G17550
	62	Ta1.0_04714	Ta1.1_02468	5	0	1	1	0	0.52	0.52	0.04	0.22	0.52	0.92	0	-0.4	AT5G14480
	63	Ta1.0_04760	Ta1.1_02514	6	0	1	1	0	0.19	0.11	0.01	0.05	0.17	0.87	0	-0.4	AT5G13980
	64	Ta1.0_04938	Ta1.1_05227	10	0	0	8	0	0	5.7	0	2.17	2.29	1	0	0	AT3G26430
	65	Ta1.0_04941	Ta1.1_05230	7	2	0	6	0.31	0	2.14	0.29	0.99	1.07	0.87	-1.48	0	AT3G26400
	66	Ta1.0_04942	Ta1.1_05231	7	1	1	6	0.11	0.31	2.14	0.13	0.89	0.94	0.94	-0.78	-0.4	AT3G26380
	67	Ta1.0_04943	Ta1.1_05232	11	0	1	10	0	0.36	4.73	0.03	1.82	2	0.99	0	-0.4	AT3G26370
	68	Ta1.0_05016	Ta1.1_03712	10	0	5	5	0	2.96	1.98	0.23	0.89	1.6	0.88	0	-2.6	AT5G11640
	69	Ta1.0_05017	Ta1.1_03713	11	0	11	11	0	3.35	1.75	0.26	0.82	1.27	0.85	0	-6.4	AT5G11650
	70	Ta1.0_05022	Ta1.1_03718	6	0	4	4	0	1.44	1.08	0.11	0.48	0.61	0.9	0	-1.6	AT5G11710
	71	Ta1.0_05051	Ta1.1_03747	5	1	3	3	0.07	0.69	0.67	0.12	0.33	0.52	0.82	-0.88	-1.8	AT5G11980
	72	Ta1.0_05062	Ta1.1_03758	6	0	5	5	0	1.11	0.55	0.09	0.26	0.39	0.85	0	-3	AT5G12120
	73	Ta1.0_05065	Ta1.1_03761	6	1	4	5	0.04	0.82	0.51	0.1	0.26	0.31	0.8	-0.88	-1.8	AT5G12150
	74	Ta1.0_05504	Ta1.1_04534	18	0	1	1	0	0.23	0.15	0.02	0.07	0.65	0.88	0	-0.4	AT3G04980
	75	Ta1.0_05546	Ta1.1_04574	13	0	1	1	0	0.23	0.11	0.02	0.05	0.67	0.85	0	-0.6	AT3G04610
	76	Ta1.0_05558	Ta1.1_04586	8	0	4	4	0	1.37	0.69	0.11	0.33	0.62	0.85	0	-2.4	AT3G04460
	77	Ta1.0_05649	Ta1.1_04678	9	3	5	8	1.09	2.73	6.23	1.22	3.13	3.5	0.8	-2.2	-3	AT3G03490
	78	Ta1.0_05703	Ta1.1_07625	6	0	2	2	0	0.56	0.33	0.04	0.15	0.25	0.87	0	-1	AT1G60995
	79	Ta1.0_05772	Ta1.1_07694	9	0	1	1	0	0.19	0.1	0.01	0.05	0.35	0.85	0	-0.6	AT1G77310
	80	Ta1.0_05785	Ta1.1_07707	10	0	1	1	0	0.41	0.28	0.03	0.13	0.69	0.88	0	-0.4	AT1G77170
	81	Ta1.0_06136	Ta1.1_04261	8	0	1	1	0	0.28	0.19	0.02	0.09	0.38	0.88	0	-0.4	AT3G10740
	82	Ta1.0_06432	Ta1.1_07086	5	0	1	1	0	0.33	0.16	0.03	0.08	0.37	0.85	0	-0.6	AT2G34590
	83	Ta1.0_06449	Ta1.1_07103	7	0	2	2	0	0.39	0.24	0.03	0.11	0.25	0.87	0	-1	AT2G34710
	84	Ta1.0_06455	Ta1.1_07109	7	0	1	1	0	0.7	0.47	0.05	0.21	0.84	0.88	0	-0.4	AT2G34770
	85	Ta1.0_06490	Ta1.1_11137	15	0	1	1	0	0.33	0.22	0.03	0.1	0.8	0.88	0	-0.4	AT2G02860
	86	Ta1.0_06495	Ta1.1_11142	10	0	1	1	0	0.21	0.11	0.02	0.05	0.43	0.85	0	-0.6	AT2G02790
	87	Ta1.0_06507	Ta1.1_11154	6	0	3	3	0	0.32	0.57	0.02	0.23	0.29	0.96	0	-1.8	AT2G02560
	88	Ta1.0_06528	Ta1.1_11175	6	0	3	3	0	0.66	0.45	0.05	0.2	0.32	0.89	0	-1.6	AT2G02160
	89	Ta1.0_06559	Ta1.1_11206	6	0	2	2	0	0.43	0.54	0.03	0.23	0.42	0.94	0	-1.2	AT2G01910
	90	Ta1.0_07034	Ta1.1_06834	6	0	1	1	0	0.61	0.61	0.05	0.26	0.72	0.92	0	-0.4	AT5G52970
	91	Ta1.0_07168	Ta1.1_09400	9	0	2	2	0	0.5	0.25	0.04	0.12	0.56	0.85	0	-1.2	AT5G60760
	92	Ta1.0_07276	Ta1.1_08175	7	0	1	1	0	0.19	0.1	0.01	0.05	0.26	0.85	0	-0.6	AT2G40980
	93	Ta1.0_07292	Ta1.1_08190	5	0	1	1	0	0.38	0.38	0.03	0.16	0.39	0.92	0	-0.4	AT2G40820
	94	Ta1.0_07326	Ta1.1_08224	5	0	3	3	0	0.78	1.55	0.06	0.63	0.7	0.96	0	-1.8	AT2G40480
	95	Ta1.0_07568	Ta1.1_03683	5	0	1	1	0	0.22	0.11	0.02	0.05	0.25	0.85	0	-0.6	AT2G17650
	96	Ta1.0_07693	Ta1.1_09216	10	1	0	2	0.09	0	0.75	0.08	0.34	0.84	0.89	-0.88	0	AT3G56120
	97	Ta1.0_07990	Ta1.1_06099	5	0	1	1	0	0.68	0.45	0.05	0.21	0.49	0.88	0	-0.4	AT3G53970
	98	Ta1.0_08005	Ta1.1_06114	5	0	1	1	0	0.55	0.55	0.04	0.24	0.56	0.92	0	-0.4	AT3G53800
	99	Ta1.0_08119	Ta1.1_06225	7	0	1	1	0	0.17	0.11	0.01	0.05	0.21	0.88	0	-0.4	AT5G27270
	100	Ta1.0_08133	Ta1.1_06239	7	2	4	6	0.1	0.33	0.74	0.12	0.36	0.36	0.84	-1.5	-2.4	AT5G27970
	101	Ta1.0_08137	Ta1.1_06243	12	3	0	5	0.43	0	2.24	0.4	1.1	1.4	0.82	-2.42	0	AT5G28040
	102	Ta1.0_08141	Ta1.1_06247	6	1	0	4	0.14	0	3.53	0.13	1.43	1.7	0.96	-0.88	0	AT5G28150
	103	Ta1.0_08144	Ta1.1_06250	6	1	0	3	0.07	0	1.71	0.06	0.69	0.83	0.96	-0.88	0	AT5G28290
	104	Ta1.0_08192	Ta1.1_09631	12	0	1	1	0	0.25	0.12	0.02	0.06	0.68	0.85	0	-0.6	AT1G50950
	105	Ta1.0_08323	Ta1.1_05707	41	0	2	2	0	0.17	0.1	0.01	0.05	0.65	0.87	0	-1	AT2G31960
	106	Ta1.0_08326	Ta1.1_05710	7	0	2	2	0	0.41	0.25	0.03	0.11	0.3	0.87	0	-1	AT1G03365
	107	Ta1.0_08412	Ta1.1_09833	6	0	1	1	0	0.43	0.21	0.03	0.1	0.58	0.85	0	-0.6	AT2G22475
	108	Ta1.0_08477	Ta1.1_09899	10	0	1	1	0	0.43	0.22	0.03	0.1	0.88	0.85	0	-0.6	AT2G42380
	109	Ta1.0_08679	Ta1.1_12526	5	0	1	1	0	0.14	0.07	0.01	0.03	0.16	0.85	0	-0.6	AT4G23940
	110	Ta1.0_08941	Ta1.1_06924	8	0	3	3	0	1.36	0.93	0.1	0.42	0.84	0.89	0	-1.2	AT1G80400
	111	Ta1.0_08942	Ta1.1_06925	18	1	13	14	0.08	1.89	3.21	0.22	1.36	1.53	0.93	-0.78	-7.8	AT1G80410
	112	Ta1.0_08948	Ta1.1_06931	7	0	1	1	0	0.17	0.09	0.01	0.04	0.24	0.85	0	-0.6	AT1G15690
	113	Ta1.0_08963	Ta1.1_06946	6	2	5	5	0.18	1.89	2.42	0.31	1.12	1.28	0.87	-1.75	-2.4	AT1G80600
	114	Ta1.0_09061	Ta1.1_10202	9	0	1	1	0	0.49	0.49	0.04	0.21	0.79	0.92	0	-0.4	AT3G63140
	115	Ta1.0_09130	Ta1.1_10273	10	0	1	1	0	0.18	0.09	0.01	0.04	0.37	0.85	0	-0.6	AT3G62300
	116	Ta1.0_09137	Ta1.1_10279	5	0	1	1	0	0.84	0.42	0.06	0.2	0.77	0.85	0	-0.6	AT2G47110
	117	Ta1.0_09189	Ta1.1_08797	5	0	1	1	0	0.27	0.27	0.02	0.11	0.3	0.92	0	-0.4	AT2G24050
	118	Ta1.0_09284	Ta1.1_08892	17	0	1	1	0	0.16	0.08	0.01	0.04	0.59	0.85	0	-0.6	AT4G30020
	119	Ta1.0_09298	Ta1.1_10542	9	0	1	1	0	0.15	0.07	0.01	0.04	0.27	0.85	0	-0.6	AT5G04810
	120	Ta1.0_09422	Ta1.1_06431	6	0	1	1	0	0.15	0.31	0.01	0.12	0.29	0.96	0	-0.6	AT3G57520
	121	Ta1.0_09499	Ta1.1_06509	5	0	1	1	0	0.67	0.34	0.05	0.16	0.76	0.85	0	-0.6	AT1G11240
	122	Ta1.0_09519	Ta1.1_06529	10	1	4	4	0.04	0.49	0.42	0.07	0.2	0.39	0.82	-0.88	-2.4	AT1G11060
	123	Ta1.0_09527	Ta1.1_06537	9	0	1	1	0	0.31	0.31	0.02	0.13	0.51	0.92	0	-0.4	AT1G10950
	124	Ta1.0_09531	Ta1.1_06541	5	1	4	5	0.05	1.02	1.04	0.13	0.48	0.48	0.88	-0.88	-1.6	AT1G10900
	125	Ta1.0_09805	Ta1.1_10889	5	0	1	1	0	0.26	0.13	0.02	0.06	0.29	0.85	0	-0.6	AT4G02050
	126	Ta1.0_09868	Ta1.1_10952	7	0	1	1	0	0.51	0.34	0.04	0.15	0.53	0.88	0	-0.4	AT5G54170
	127	Ta1.0_09929	Ta1.1_07473	5	0	1	1	0	0.17	0.08	0.01	0.04	0.18	0.84	0	-0.6	AT3G02050
	128	Ta1.0_10002	Ta1.1_07546	11	0	1	1	0	0.1	0.05	0.01	0.02	0.23	0.85	0	-0.6	AT3G01320
	129	Ta1.0_10067	Ta1.1_08526	7	0	6	6	0	7.84	5.23	0.6	2.37	2.46	0.88	0	-2.4	AT1G74520
	130	Ta1.0_10160	Ta1.1_08619	9	0	1	1	0	0.28	0.14	0.02	0.07	0.37	0.85	0	-0.6	AT1G75420
	131	Ta1.0_10176	Ta1.1_08635	6	0	1	1	0	0.78	0.39	0.06	0.19	1.06	0.85	0	-0.6	AT2G23670
	132	Ta1.0_10182	Ta1.1_08641	9	0	1	1	0	0.18	0.09	0.01	0.04	0.37	0.85	0	-0.6	AT2G23700
	133	Ta1.0_10192	Ta1.1_13029	6	0	1	1	0	0.19	0.09	0.01	0.04	0.26	0.84	0	-0.6	AT2G05230
	134	Ta1.0_10496	Ta1.1_09740	6	2	0	3	0.18	0	2.04	0.16	0.88	1.07	0.92	-1.75	0	AT2G47650
	135	Ta1.0_10526	Ta1.1_09771	7	1	1	2	0.13	0.4	0.87	0.15	0.42	0.86	0.83	-0.88	-0.6	AT2G16760
	136	Ta1.0_10529	Ta1.1_09774	26	0	1	1	0	0.17	0.09	0.01	0.04	1.03	0.85	0	-0.6	AT2G47330
	137	Ta1.0_10711	Ta1.1_09283	7	0	2	2	0	0.33	0.2	0.03	0.09	0.24	0.87	0	-1	AT5G28350
	138	Ta1.0_11098	Ta1.1_07924	5	0	1	1	0	0.57	0.38	0.04	0.17	0.51	0.88	0	-0.4	AT3G13430
	139	Ta1.0_11289	Ta1.1_09019	7	0	1	1	0	0.24	0.12	0.02	0.06	0.27	0.85	0	-0.6	AT2G36500
	140	Ta1.0_11329	Ta1.1_09058	5	0	1	1	0	0.4	0.2	0.03	0.09	0.45	0.85	0	-0.6	AT2G36900
	141	Ta1.0_11330	Ta1.1_09059	15	0	1	1	0	0.1	0.05	0.01	0.02	0.34	0.85	0	-0.6	AT2G36910
	142	Ta1.0_11541	Ta1.1_10368	5	0	1	1	0	0.35	0.17	0.03	0.08	0.32	0.85	0	-0.6	AT3G51980
	143	Ta1.0_11720	Ta1.1_08329	13	0	5	5	0	0.93	0.46	0.07	0.22	0.66	0.85	0	-3	AT4G34710
	144	Ta1.0_11892	Ta1.1_12001	8	0	0	6	0	0	3.1	0	1.18	1.37	1	0	0	AT1G71350
	145	Ta1.0_12038	Ta1.1_14610	5	0	1	1	0	0.32	0.16	0.02	0.08	0.07	0.85	0	-0.6	AT4G20460
	146	Ta1.0_12044	Ta1.1_14616	5	0	2	2	0	0.35	0.28	0.03	0.12	0.22	0.9	0	-1	AT4G20400
	147	Ta1.0_12670	Ta1.1_15977	5	0	2	2	0	0.78	0.39	0.06	0.19	0.35	0.85	0	-1.2	AT2G30080
	148	Ta1.0_12743	Ta1.1_10681	9	0	1	1	0	0.37	0.19	0.03	0.09	0.59	0.85	0	-0.6	AT1G06890
	149	Ta1.0_12845	Ta1.1_10784	7	0	1	1	0	0.53	0.27	0.04	0.13	0.85	0.85	0	-0.6	AT4G19410
	150	Ta1.0_12849	Ta1.1_10788	23	0	1	1	0	0.1	0.05	0.01	0.02	0.53	0.85	0	-0.6	AT4G29900
	151	Ta1.0_12860	Ta1.1_10799	16	0	2	2	0	0.72	0.36	0.06	0.17	1.31	0.85	0	-1.2	AT4G29810
	152	Ta1.0_13003	Ta1.1_13254	5	0	3	3	0	0.8	0.4	0.06	0.19	0.24	0.85	0	-1.8	AT1G53720
	153	Ta1.0_13008	Ta1.1_13259	6	0	1	1	0	0.25	0.13	0.02	0.06	0.11	0.85	0	-0.6	AT1G56110
	154	Ta1.0_13186	Ta1.1_12228	6	0	3	3	0	0.93	0.43	0.07	0.21	0.4	0.83	0	-1.2	AT2G32950
	155	Ta1.0_13227	Ta1.1_16562	14	0	1	1	0	0.36	0.24	0.03	0.11	0.75	0.88	0	-0.4	AT1G64430
	156	Ta1.0_13235	Ta1.1_16570	9	0	1	1	0	0.36	0.18	0.03	0.09	0.74	0.85	0	-0.6	AT1G64500
	157	Ta1.0_13397	Ta1.1_14760	6	0	2	2	0	0.43	0.32	0.03	0.14	0.33	0.9	0	-1.2	AT5G59250
	158	Ta1.0_13467	Ta1.1_12638	5	0	1	1	0	0.33	0.17	0.03	0.08	0.38	0.85	0	-0.6	AT3G20480
	159	Ta1.0_13729	Ta1.1_14169	8	1	1	2	0.08	0.34	0.8	0.1	0.37	0.82	0.87	-0.9	-0.6	AT2G39720
	160	Ta1.0_13925	Ta1.1_17610	5	0	1	1	0	0.36	0.18	0.03	0.09	0.41	0.85	0	-0.6	AT1G49910
	161	Ta1.0_14101	Ta1.1_08494	7	0	1	1	0	0.59	0.39	0.05	0.18	0.7	0.88	0	-0.4	AT3G02420
	162	Ta1.0_14154	Ta1.1_13444	8	0	1	1	0	0.6	0.3	0.05	0.14	1.09	0.85	0	-0.6	AT5G47520
	163	Ta1.0_14192	Ta1.1_13481	5	0	1	1	0	0.27	0.5	0.02	0.2	0.44	0.96	0	-0.6	AT2G01070
	164	Ta1.0_14209	Ta1.1_13498	5	0	1	1	0	0.34	0.16	0.03	0.08	0.15	0.84	0	-0.6	AT2G01260
	165	Ta1.0_14292	Ta1.1_11458	9	0	7	7	0	2.16	1.08	0.17	0.51	1.01	0.85	0	-4.2	AT1G03110
	166	Ta1.0_14304	Ta1.1_11470	9	0	2	2	0	0.52	0.26	0.04	0.12	0.53	0.85	0	-1.2	AT1G03270
	167	Ta1.0_14687	Ta1.1_11526	5	0	2	2	0	0.93	0.46	0.07	0.22	0.62	0.85	0	-1.2	AT1G13990
	168	Ta1.0_14701	Ta1.1_11541	5	0	1	1	0	0.55	0.28	0.04	0.13	0.63	0.85	0	-0.6	AT1G13810
	169	Ta1.0_14735	Ta1.1_11574	8	0	4	4	0	1.92	1.2	0.15	0.55	0.87	0.88	0	-1.6	AT1G13570
	170	Ta1.0_15219	Ta1.1_16371	6	0	6	6	0	1.29	0.56	0.1	0.28	0.5	0.82	0	-3.6	AT1G64050
	171	Ta1.0_15298	Ta1.1_13333	7	0	1	1	0	0.42	0.21	0.03	0.1	0.67	0.85	0	-0.6	AT3G55560
	172	Ta1.0_15659	Ta1.1_18964	10	0	1	1	0	0.24	0.12	0.02	0.06	0.54	0.85	0	-0.6	AT1G50120
	173	Ta1.0_15956	Ta1.1_13554	6	0	1	1	0	0.35	0.24	0.03	0.11	0.37	0.88	0	-0.4	AT2G31510
	174	Ta1.0_16017	Ta1.1_14558	31	1	3	4	0.05	0.47	0.97	0.08	0.42	1.41	0.92	-0.88	-1.8	AT5G03650
	175	Ta1.0_16039	Ta1.1_14580	5	0	1	1	0	0.22	0.19	0.02	0.08	0.21	0.91	0	-0.4	AT5G03430
	176	Ta1.0_16414	Ta1.1_13716	6	0	2	2	0	1	0.66	0.08	0.3	0.59	0.88	0	-0.8	AT1G64720
	177	Ta1.0_16415	Ta1.1_13717	12	1	3	4	0.06	0.99	0.7	0.14	0.35	0.78	0.81	-0.88	-1.2	AT2G20900
	178	Ta1.0_16421	Ta1.1_13723	11	0	3	3	0	1.46	0.98	0.11	0.44	1.07	0.88	0	-1.2	AT2G20860
	179	Ta1.0_16423	Ta1.1_13725	5	0	4	4	0	6.84	4.56	0.53	2.06	2.23	0.88	0	-1.6	AT2G20850
	180	Ta1.0_16426	Ta1.1_13728	17	2	10	12	0.33	4.48	3.18	0.65	1.61	1.99	0.8	-1.56	-4	AT2G20830
	181	Ta1.0_16429	Ta1.1_13731	12	0	5	5	0	1.87	1.24	0.14	0.56	0.93	0.88	0	-2	AT2G20810
	182	Ta1.0_16437	Ta1.1_13739	6	0	3	3	0	3.64	2.42	0.28	1.1	1.6	0.88	0	-1.2	AT2G20700
	183	Ta1.0_16470	Ta1.1_13770	11	0	1	1	0	0.37	0.18	0.03	0.09	0.92	0.85	0	-0.6	AT2G20400
	184	Ta1.0_16944	Ta1.1_17682	7	0	1	1	0	0.23	0.12	0.02	0.06	0.37	0.85	0	-0.6	AT1G53770
	185	Ta1.0_17380	Ta1.1_20508	8	0	2	2	0	0.65	0.43	0.05	0.2	0.56	0.88	0	-0.8	AT1G70770
	186	Ta1.0_17381	Ta1.1_20509	23	0	1	1	0	0.22	0.14	0.02	0.07	0.13	0.88	0	-0.4	AT5G35160
	187	Ta1.0_17386	Ta1.1_20514	5	0	1	1	0	0.33	0.22	0.03	0.1	0.3	0.88	0	-0.4	AT1G70730
	188	Ta1.0_17616	Ta1.1_13980	9	0	0	1	0	0	0.87	0	0.33	0.96	1	0	0	AT4G31010
	189	Ta1.0_17695	Ta1.1_19214	9	0	0	1	0	0	0.42	0	0.16	0.46	1	0	0	AT3G51310
	190	Ta1.0_17700	Ta1.1_19219	6	0	0	2	0	0	1.44	0	0.55	0.76	1	0	0	AT3G51250
	191	Ta1.0_17711	Ta1.1_17204	5	0	1	1	0	0.31	0.15	0.02	0.07	0.35	0.85	0	-0.6	AT4G20880
	192	Ta1.0_17894	Ta1.1_18839	7	0	1	1	0	0.21	0.11	0.02	0.05	0.34	0.85	0	-0.6	AT2G01570
	193	Ta1.0_18040	Ta1.1_12872	24	0	1	1	0	0.16	0.08	0.01	0.04	0.89	0.85	0	-0.6	AT4G24790
	194	Ta1.0_18094	Ta1.1_12925	5	0	4	4	0	2.12	1.06	0.16	0.5	1.04	0.85	0	-2.4	AT4G25280
	195	Ta1.0_18216	Ta1.1_15359	7	0	1	1	0	0.26	0.13	0.02	0.06	0.42	0.85	0	-0.6	AT3G13930
	196	Ta1.0_18968	Ta1.1_13617	11	0	1	1	0	0.23	0.15	0.02	0.07	0.41	0.88	0	-0.4	AT2G41770
	197	Ta1.0_19188	Ta1.1_17663	5	1	1	1	0.19	0.65	1.16	0.23	0.58	1.13	0.81	-0.88	-0.6	AT1G14200
	198	Ta1.0_19301	Ta1.1_20666	7	0	3	3	0	1.02	1.02	0.08	0.44	0.57	0.92	0	-1.2	AT5G57070
	199	Ta1.0_19336	Ta1.1_15138	6	0	4	4	0	4.44	2.12	0.34	1.02	2.14	0.84	0	-2.4	AT5G15190
	200	Ta1.0_19389	Ta1.1_24021	5	0	1	1	0	0.19	0.38	0.01	0.15	0.31	0.96	0	-0.6	AT4G12570
	201	Ta1.0_19409	Ta1.1_22279	8	0	1	1	0	0.16	0.08	0.01	0.04	0.29	0.85	0	-0.6	AT5G37020
	202	Ta1.0_19506	Ta1.1_15663	5	0	1	1	0	0.32	0.32	0.02	0.14	0.28	0.92	0	-0.4	AT4G27340
	203	Ta1.0_19519	Ta1.1_20789	13	0	1	1	0	0.31	0.31	0.02	0.13	0.7	0.92	0	-0.4	AT3G52850
	204	Ta1.0_19564	Ta1.1_19415	11	0	1	1	0	0.14	0.07	0.01	0.03	0.32	0.85	0	-0.6	AT2G18570
	205	Ta1.0_19915	Ta1.1_20996	9	0	1	1	0	0.23	0.11	0.02	0.05	0.42	0.85	0	-0.6	AT4G15415
	206	Ta1.0_20472	Ta1.1_19552	6	0	1	1	0	0.15	0.1	0.01	0.05	0.16	0.88	0	-0.4	AT1G70060
	207	Ta1.0_20657	Ta1.1_16642	6	0	4	4	0	0.93	0.46	0.07	0.22	0.4	0.84	0	-2.4	AT5G56900
	208	Ta1.0_20909	Ta1.1_18276	12	0	1	1	0	0.44	0.29	0.03	0.13	0.85	0.88	0	-0.4	AT1G72190
	209	Ta1.0_20992	Ta1.1_21369	12	0	1	1	0	0.18	0.09	0.01	0.04	0.48	0.85	0	-0.6	AT2G45900
	210	Ta1.0_21061	Ta1.1_19859	11	0	10	10	0	2.2	1.1	0.17	0.52	0.55	0.85	0	-6	AT2G22910
	211	Ta1.0_21187	Ta1.1_20818	12	2	3	3	0.26	1.25	1.8	0.34	0.9	1.72	0.81	-1.75	-1.8	AT4G04020
	212	Ta1.0_21191	Ta1.1_20822	7	1	1	1	0.05	0.17	0.33	0.06	0.16	0.41	0.81	-0.88	-0.6	AT4G03820
	213	Ta1.0_21195	Ta1.1_20826	5	2	3	3	0.19	0.93	1.81	0.25	0.84	0.99	0.86	-1.75	-1.8	AT4G22290
	214	Ta1.0_21275	Ta1.1_14890	5	0	1	1	0	0.41	0.41	0.03	0.18	0.42	0.92	0	-0.4	AT4G38170
	215	Ta1.0_21511	Ta1.1_16849	6	5	0	5	0.7	0	4.25	0.64	2.02	2.06	0.85	-4.38	0	AT3G17680
	216	Ta1.0_21588	Ta1.1_19946	10	1	0	1	0.02	0	0.14	0.02	0.06	0.14	0.88	-0.88	0	AT5G53460
	217	Ta1.0_21694	Ta1.1_18376	7	0	1	1	0	0.26	0.48	0.02	0.2	0.57	0.96	0	-0.6	AT5G03795
	218	Ta1.0_21770	Ta1.1_17165	5	0	5	5	0	2.09	1.04	0.16	0.5	0.9	0.85	0	-3	AT5G11480
	219	Ta1.0_21771	Ta1.1_17167	7	1	6	7	0.05	1.22	1.02	0.14	0.47	0.53	0.86	-0.88	-2.8	AT5G11490
	220	Ta1.0_21779	Ta1.1_17173	15	2	11	13	0.08	1.81	1.18	0.22	0.58	0.78	0.82	-1.75	-5.6	AT5G11560
	221	Ta1.0_21780	Ta1.1_17174	14	0	12	12	0	3.46	2.16	0.27	0.99	1.5	0.88	0	-6.6	AT5G11580
	222	Ta1.0_21946	Ta1.1_21259	10	0	1	1	0	0.78	0.39	0.06	0.19	1.94	0.85	0	-0.6	AT1G26660
	223	Ta1.0_22340	Ta1.1_22556	5	0	1	1	0	0.28	0.56	0.02	0.23	0.47	0.96	0	-0.6	AT1G33590
	224	Ta1.0_22512	Ta1.1_22501	23	0	1	1	0	0.21	0.1	0.02	0.05	1.09	0.85	0	-0.6	AT4G28200
	225	Ta1.0_22636	Ta1.1_20739	12	0	1	1	0	0.22	0.11	0.02	0.05	0.61	0.85	0	-0.6	AT3G22520
	226	Ta1.0_22926	Ta1.1_24033	11	0	1	1	0	0.07	0.13	0.01	0.05	0.19	0.96	0	-0.6	AT1G36160
	227	Ta1.0_23248	Ta1.1_22361	5	0	1	1	0	0.21	0.1	0.02	0.05	0.19	0.85	0	-0.6	AT1G71020
	228	Ta1.0_23846	Ta1.1_21060	10	0	1	1	0	0.27	0.17	0.02	0.08	0.43	0.88	0	-0.4	AT5G54670
	229	Ta1.0_23900	Ta1.1_25454	6	0	1	1	0	0.09	0.16	0.01	0.07	0.15	0.96	0	-0.6	AT2G26910
	230	Ta1.0_24151	Ta1.1_23332	18	0	1	1	0	0.12	0.22	0.01	0.09	0.16	0.96	0	-0.6	AT4G11530
	231	Ta1.0_24175	Ta1.1_22100	10	0	1	1	0	0.04	0.08	0	0.03	0.11	0.96	0	-0.6	AT4G11470
	232	Ta1.0_24741	Ta1.1_20852	6	1	2	4	0.06	0.57	0.99	0.1	0.44	0.51	0.9	-0.88	-0.8	AT3G51050
	233	Ta1.0_24747	Ta1.1_20858	7	1	0	3	0.03	0	0.54	0.03	0.22	0.3	0.95	-0.88	0	AT3G51120
	234	Ta1.0_24905	Ta1.1_19754	11	0	0	1	0	0	0.47	0	0.18	0.6	1	0	0	AT4G00340
	235	Ta1.0_25188	Ta1.1_24748	7	0	1	1	0	0.31	0.21	0.02	0.09	0.28	0.88	0	-0.4	AT5G51230
	236	Ta1.0_25242	Ta1.1_21204	10	0	1	1	0	0.26	0.13	0.02	0.06	0.6	0.85	0	-0.6	AT4G04955
	237	Ta1.0_25322	Ta1.1_19111	7	0	7	7	0	1	0.6	0.08	0.27	0.26	0.87	0	-4	AT2G01460
	238	Ta1.0_25323	Ta1.1_19112	14	0	11	11	0	3.59	1.79	0.28	0.85	0.96	0.85	0	-6.6	AT2G01470
	239	Ta1.0_25474	Ta1.1_20655	7	1	0	1	0.09	0	0.7	0.09	0.32	0.65	0.88	-0.88	0	AT5G51380
	240	Ta1.0_25970	Ta1.1_25129	6	0	1	1	0	0.21	0.11	0.02	0.05	0.29	0.85	0	-0.6	AT2G06510
	241	Ta1.0_26018	Ta1.1_22269	6	0	1	1	0	0.13	0.06	0.01	0.03	0.12	0.84	0	-0.6	AT2G16950
	242	Ta1.0_26195	Ta1.1_24416	7	0	1	1	0	0.12	0.24	0.01	0.1	0.26	0.96	0	-0.6	AT1G34190
	243	Ta1.0_26294	Ta1.1_27165	6	0	1	1	0	0.24	0.46	0.02	0.19	0.34	0.96	0	-0.6	AT4G08810
	244	Ta1.0_26470	Ta1.1_24408	15	1	1	2	0.09	0.3	0.65	0.11	0.32	1.2	0.83	-0.88	-0.6	AT5G28500
	245	Ta1.0_26579	Ta1.1_26667	6	0	1	1	0	0.24	0.12	0.02	0.06	0.32	0.85	0	-0.6	AT5G38600
	246	Ta1.0_27244	Ta1.1_25796	12	0	1	1	0	0.09	0.04	0.01	0.02	0.22	0.85	0	-0.6	AT4G24680
