# Supplementary material for: Natural variation and improved genome annotation of the emerging biofuel crop field pennycress (Thlaspi arvense)
Source: G3 (Bethesda). 2022 Apr 13;12(6):jkac084. doi: 10.1093/g3journal/jkac084 (PMC9157065; doi:10.1093/g3journal/jkac084)
Supplement: jkac084_Table_S12 [file jkac084_table_s12.xlsx]

## Sheet: Sheet1
	Table S12. Gene enrichment analysis of likely genes under selection.
	Analysis Type:	PANTHER Overrepresentation Test (Released 20210224)
	Annotation Version and Release Date:	GO Ontology database DOI: 10.5281/zenodo.4495804 Released 2021-02-01
	Analyzed List:	upload_1 (Arabidopsis thaliana)
	Reference List:	Arabidopsis thaliana (all genes in database)
	Test Type:	FISHER
	Correction:	FDR
	GO biological process complete	Arabidopsis thaliana - REFLIST (27462)	upload_1 (183)	upload_1 (expected)	upload_1 (over/under)	upload_1 (fold Enrichment)	upload_1 (raw P-value)	upload_1 (FDR)
	cellular process (GO:0009987)	11906	128	79.34	+	1.61	6.07e-13	3.61e-09
	primary metabolic process (GO:0044238)	7124	84	47.47	+	1.77	8.11e-09	1.61e-05
	organic substance metabolic process (GO:0071704)	7780	89	51.84	+	1.72	8.07e-09	2.4e-05
	metabolic process (GO:0008152)	8363	91	55.73	+	1.63	7.01e-08	0.000104
	cellular component organization (GO:0016043)	2411	40	16.07	+	2.49	1.1e-07	0.000131
	localization (GO:0051179)	2466	39	16.43	+	2.37	3.91e-07	0.000332
	cellular localization (GO:0051641)	929	22	6.19	+	3.55	3.76e-07	0.000373
	protein localization (GO:0008104)	732	19	4.88	+	3.9	6.62e-07	0.000438
	cellular protein localization (GO:0034613)	655	18	4.36	+	4.12	6e-07	0.000446
	cellular metabolic process (GO:0044237)	7586	82	50.55	+	1.62	7.68e-07	0.000457
	nitrogen compound metabolic process (GO:0006807)	6100	70	40.65	+	1.72	1.08e-06	0.000587
	cellular macromolecule localization (GO:0070727)	691	18	4.6	+	3.91	1.26e-06	0.000625
	cellular component organization or biogenesis (GO:0071840)	2817	41	18.77	+	2.18	1.93e-06	0.000885
	establishment of localization (GO:0051234)	2301	35	15.33	+	2.28	5.54e-06	0.00235
	ion transport (GO:0006811)	1508	26	10.05	+	2.59	1.01e-05	0.00377
	macromolecule metabolic process (GO:0043170)	5430	62	36.18	+	1.71	9.53e-06	0.00378
	protein localization to organelle (GO:0033365)	317	11	2.11	+	5.21	1.29e-05	0.00452
	establishment of protein localization to organelle (GO:0072594)	271	10	1.81	+	5.54	1.94e-05	0.00577
	transport (GO:0006810)	2255	33	15.03	+	2.2	1.93e-05	0.00604
	establishment of localization in cell (GO:0051649)	765	17	5.1	+	3.33	1.91e-05	0.00631
	organic substance transport (GO:0071702)	1031	20	6.87	+	2.91	2.35e-05	0.00636
	macromolecule localization (GO:0033036)	948	19	6.32	+	3.01	2.46e-05	0.00638
	establishment of protein localization (GO:0045184)	618	15	4.12	+	3.64	2.25e-05	0.00638
	anion transport (GO:0006820)	1139	21	7.59	+	2.77	3.02e-05	0.00719
	organelle organization (GO:0006996)	1673	27	11.15	+	2.42	3.01e-05	0.00746
	anatomical structure development (GO:0048856)	2875	38	19.16	+	1.98	4.78e-05	0.0109
	heterocycle metabolic process (GO:0046483)	2356	33	15.7	+	2.1	5.09e-05	0.0112
	nucleobase-containing compound metabolic process (GO:0006139)	2074	30	13.82	+	2.17	6.17e-05	0.0127
	protein localization to membrane (GO:0072657)	141	7	0.94	+	7.45	6.05e-05	0.0129
	nitrogen compound transport (GO:0071705)	849	17	5.66	+	3	6.79e-05	0.0135
	protein transport (GO:0015031)	607	14	4.04	+	3.46	7.24e-05	0.0135
	developmental process (GO:0032502)	3018	39	20.11	+	1.94	7.07e-05	0.0136
	organonitrogen compound metabolic process (GO:1901564)	4564	52	30.41	+	1.71	8.66e-05	0.0156
	small molecule metabolic process (GO:0044281)	1488	24	9.92	+	2.42	9.76e-05	0.0171
	intracellular protein transport (GO:0006886)	550	13	3.67	+	3.55	0.000104	0.0176
	intracellular transport (GO:0046907)	720	15	4.8	+	3.13	0.000121	0.0199
	peptide transport (GO:0015833)	641	14	4.27	+	3.28	0.000127	0.0204
	amide transport (GO:0042886)	658	14	4.38	+	3.19	0.000165	0.0252
	cellular macromolecule metabolic process (GO:0044260)	4364	49	29.08	+	1.68	0.000163	0.0255
	cellular nitrogen compound metabolic process (GO:0034641)	2861	36	19.06	+	1.89	0.000221	0.0321
	cellular amino acid metabolic process (GO:0006520)	366	10	2.44	+	4.1	0.000217	0.0323
	tRNA N1-guanine methylation (GO:0002939)	2	2	0.01	+	> 100	0.000259	0.0359
	regulation of protein catabolic process (GO:0042176)	80	5	0.53	+	9.38	0.000257	0.0365
	protein localization to peroxisome (GO:0072662)	17	3	0.11	+	26.48	0.000299	0.0371
	establishment of protein localization to peroxisome (GO:0072663)	17	3	0.11	+	26.48	0.000299	0.0379
	protein targeting to peroxisome (GO:0006625)	17	3	0.11	+	26.48	0.000299	0.0387
	organic cyclic compound metabolic process (GO:1901360)	2571	33	17.13	+	1.93	0.000296	0.0392
	multicellular organismal process (GO:0032501)	2775	35	18.49	+	1.89	0.000295	0.04
	arginine metabolic process (GO:0006525)	18	3	0.12	+	25.01	0.000348	0.0422
	multicellular organism development (GO:0007275)	2494	32	16.62	+	1.93	0.000403	0.0452
	protein localization to plasma membrane (GO:0072659)	19	3	0.13	+	23.69	0.000401	0.0459
	peroxisomal membrane transport (GO:0015919)	19	3	0.13	+	23.69	0.000401	0.0468
	cellular aromatic compound metabolic process (GO:0006725)	2490	32	16.59	+	1.93	0.000398	0.0474
	peroxisomal transport (GO:0043574)	20	3	0.13	+	22.51	0.000458	0.0487
	ion transmembrane transport (GO:0034220)	479	11	3.19	+	3.45	0.000449	0.0495
	embryonic meristem initiation (GO:0090421)	20	3	0.13	+	22.51	0.000458	0.0496
